# Supplementary material for: Diversification and selection pattern of CYP6B genes in Japanese Papilio butterflies and their association with host plant spectra
Source: PeerJ. 2020 Dec 22;8:e10625. doi: 10.7717/peerj.10625 (PMC7761194; doi:10.7717/peerj.10625)
Supplement: Supplemental Information 2 [file peerj-08-10625-s002.fas]

>P._helenusCYP6B1
---------ccggcaactttgattgcactcgtgtacctt------tactttacgagaaatttcaacttttggaaaaataaaaatgtcgctggccctaaaccggtaccgttcttcggtaatatcatggaatctgtcataagacgaaaacatttgattttggtttacaaagatatttatgaaaaatatcccgacgagaaggtggttggtatgtacagaatgaccacaccgtgtctcatgctgaaagacttggatattataaaggacgtgctcgtcaaagatttcgacatgttcgtcgacagaggagtcgaattcagtgaagaaggacttggtgcaaacatcttccacgcagacggtgacaggtggagaattctcagacatcgattcactcctctcttcacgtcaggaaaactgaagaacatgttgcatttgattaccaaccgcggtgaaaagtttattaagcacgtggaagagattaccgaagttcaaaca---gagcagcccataaattctcttcttgaaaagtttactatggcttctatcgcagcttgtattttcggtatagacttagatgaa---------gacatgttccatacgttggaaaaaattaacaaaatattttccactgcacgatatggaatcgagttagatatgatgtaccctggaatcttgaaaaagtttggcggttcactattctcaagtgttttaagtaaattcttcgtaaatcttataaaaagtgtaatcgaacaaagaaatggaataccaacgaacaggaaagacttcatagatttagttttggaattaagacaacagaaagtaatcgaatctgcacgaagaaatgaaaacgaggatgttaaaacacttgaattaactgacaatattatcgcagctcaggcttttacattttacggagctggctacgaaagcagcgccttgactttgacacacatgttttacgaactggcaaagaatccagacatacaagataaacttgttaaggaaatcgacgaggtacttgaacgttataatggggaattgacttatgaggctctgcatgagatgacgtatcttagtcaagtatttgacgaaactttaagaaagtacccagttgcggatcttttgcatcgtaatgcacaaagtgactacacactggctggcactaatatcactcttcacaaagcagatactgtaatcatctccgcttatgggattcatcgagatcctaaacactacccgaaccctatgatatttgatcctgaacggtttactcctgaaaatgtaggaaagagacatgcatgtgcttatttaccatttggaactggtcctagaaattgcttaggtatgcggttcgctaaatggcagtctcaagtgtgcagtgtgatgtttttctcaaaattccgcgtcgaactttcaaagaatacgcctttgaagttggaatacgatcctaatttcatatttaccgtccccagtggaggtgtacctttaaacattgtacggaga
>P._polytesCYP6B1
---------ccggcaactttgattgcactcttgtacctt------tactttacgagaaatttcaacttctggaaaaataaaaatgttcctggccctaagccggtaccgttcttcggtaatatcatggaatctgttattagacggaaacatttgattttggtttacaaagacatttatgaaaaatatcctgacgagaaggtggttggtatgtacagaatgaccacaccgtgtctcatgctgaaagacttggatattataaaggacgtgcttgtcaaagatttcgacatgtttgttgacagaggagtcgaattcagtgaagagggtctcggtgcaaacatcttccacgcagacggtgataggtggagaattctcagacatcgattcactcctctcttcacgtcagggaaactgaagaacatgttgcatttgattaccaaccgcggtgaaaagtttattaagcacgtggaggagattaccgaagttcaaaca---gagcagcccataaattctcttcttgaaaagtttactatggcttctatcgcagcttgtgttttcggaattgatttagatgaa---------gatatgttccatacgttggaaaagattaacaaaatcttttccactgcgaggtacggaattgaattagatatgatgtatcctggaatcttgaaaaggtttggcggttcactattctcaagtgttttaagcaaattcttcctaaatcttataaaaagtgtcatcgaacaaagaaatggaatgccgacgaataggaaagacttcatagatttaattttggaattaagacaacagaaagtaatcgaatctgcgcgaagaaatgaaaacgaagatgttaaaacacttgaactgactgacaatattatcgctgctcaggcttttacattttacggagctggctacgaaagtagcgcgttgactttaacgcatatgttctacgaattggcaaagaatccagatatacaagacaaacttattaaggaaatcgacgaggttcttgaacgttacaacggtgaattaacttatgacgctctgcatgagatgacgtatcttagtcaagtatttgacgaaactttaagaaagtatccagttgcggatcttttgcatcgcaacgctcaaagtgactacacactggctggaactaatatcactctacacaaagcagatactgttatcatctccgcttatggaattcatcgagatccaaaacactacccaaaccctttgaaatttgatccagaacgatttactcctgaaaatgtaggaaaaagacatgcatgtgcttatataccatttggcgctggtcctagaaactgtataggtatgcggttcgctaaatggcagtctcaagtgtgtagtgtgatgtttttctcaaaattccgcgtcgacctttcaaagaatacgcctttggagttggaatacgatcctaatttcatattcactgtccccagtggaggtgtacctttaaacattgtacggaga
>P._protenorCYP6B1
---------ccggcaactttgattgcacttttgtacctt------tattttacaagaaatttcaacttctggaaaaataaaaatgttgctggccctaaacctgtaccgttcttcggtaatatcatggaatctgttataagacgaaaacatttaatattggtttatagagatatttatgaaaaatatcctgatgagaaggtggttggtatgtacagaatgaccacaccgtgtctcatgctgaaagacttggatattataaaggacgtgcttgtcaaagatttcgacatgtttgttgacagaggagtcgaattcagtgaagagggtctcggtgcaaacattttccatgcagacggtgataggtggagaattctcagacatcgattcactcctctcttcacgtcagggaaactgaagaatatgttgcatttgattaccaaccgcggtgaaaagtttatgaagcacgtggaggggattaccgaagttcaaaca---gagcaacccataaattctcttcttgaaaagtttactatggcttctatcgcagcttgtgttttcggaattgatttagatgaa---------gatatgttccatacgttggaaaatattaacaaaatcttttccactgcgcgatacggaattgaattagacatgatgtatcctggaatcctgaaaaagtttggcggttcactattctcaagtgttttaagcaaattcttcctaaatcttataaaaagtgtcgtcgaacaaagaaatggaatgccaacgaataggaaggactttatagatttaattttggaattaagacaacagaaagtaatcgaatctgcgcgaagaaatgaaaacgaagatgttaaaacacttgaactgactgacaatattatcgcagctcaggcttttacattttacggagctggctacgaaagcagcgccttgactttgacgcatatgttctacgaattggcaaagaatccagacatacaagataaacttgttaaggaaatcgacgaggttcttgaacgttacaatggtgaattgacttatgatgctctgcatgagatgacgtatcttagtcaagtatttgacgaaactttaagaaagtacccagttgcggatcttttgcatcgcaatgctcaaagtgactacacactggctggcactaatatcactcttcacaaaggtgaaactgtaatcatctccgcttacgggattcatcgggatcctaaacactacccgaaccctttgaaatttgatcctgaacgatttagtcctgaaaatgtaggaaagagacatgcatgtgcttatttaccatttggaactggtcctagaaattgcttaggtatgcggttcgctaaatggcaatctcaagtgtgtagtgtgatgtttttctcaaaattccgcgtggaactttcaaagaatacgcctttggagttggaatacaatcccaattccatatttactgtccccagtggaggtgtacctttaaacgttgtacggaga
>P._macilentusCYP6B1
---------ccggtaactttgtttgccgttttgtacctt------tactttacaagaaatttcaacttctggaaaaatagtaatgttgctggtcctaaaccggtaccctttttcggcaatataatggaatccgtcataagacgaaaacatttgattttggtttataaagatatttatgaaaaatatcccgacgagaaggtggttggtatgtacagaatgaccacaccgtgtctcatgctgaaagacttggatattataaaggacgtgcttgtcaaagatttcgacatgtttgtcgacagaggagtcgaattcagtgaggaaggtctgggtgcaaatatcttccacgcagacggtgacaggtggagagttctgagacatcgattcactcctctctttacttcagggaaactgaagaatatgttgcatttaattatcaatcgcggtgacaagtttattaagcacgtggaggtgattactgaagttcaaaca---gagcagcccattaattctcttcttgaaaagtttactatggcttctatcgcagcttgtgttttcggaatagatttagacgaa---------gacatgttccatacgttggaaaaaattaataaaatattttccactgcacgatacggaatcgaattagatatgatgtaccctggaatcttgaaaaagtttggcggttcactattctcaagtgtattaagcaaattcttcctaaatctcataaaaagtgttatcgaacaaagaaatggaacgccaacgaataggaaagacttcatagatttagttttggaattaagacaacagaaagtaatcgaagctgcgcgaagaaatgaaaacgaagatgttaaaacacttgaactgactgataatattatcgcagctcaggcttttactttttacggagctggctacgaaagtagcgccttgactttgacacacatgttttacgaactggcaaagaatccagacatacaagataaacttgttaaggaaatcgatgaggttcttgaacgttataatggcgaattgacttatgacgctctgcatgagatgacgtatcttagtcaagtgtttgacgaaactttaagaaagtacccagttgcggatcttttgcatcgtaatgctcaaagtgactacacactggctggcactaatatcactcttcacaaaggagacactgtaattatctccgcttatgggattcatcgggatcctaaacactacccgaatcctgagaaatttgatcctgaacggtttactcctgaaaatgtaagaaaaagacatgcatgtgcttatttaccatttggaactggtcctagaaattgcttaggcatgcggttcgctaaatggcagtctcaagtgtgcagtgtgatgtttttctcaaaattccgcgtggaactttcaaagaatacgcctttggagttggaatacgatcctaatttcatatttactgtgcctagtggaggtgtacctttaaacattgtaccgaga
>P._dehaaniiCYP6B1
---------ccggtgactttgtttgcttttttgtatcta------tactttaccagaaattttaacttctggaaaaataaaaatgttgtcgggcctaaacctgtacccttttttggcaacatcatggaatccgtcataagaagaaagcatttgattttggtttacaaagatatttatctagcatatcctggtgaaaagatcgttggaatgtacagaatgacgacaccgtgtcttatgctcagagatttggacatcataaaggacgtgcttgttaaagatttcgacttgtttgtggatagaggagttgaattcagtgaagagggtcttggtgcaaacatcttccactccgacggcgacaggtggagagttctcaggcaaaagttcacacctctcttcacgtcagggaaactcaagaacatgttgcatttgataactaaccgcggtaacaagtttctaaagcacgttgaggagatcaccgatgtccaaaca---gaacagcctataaatcatcttcttgaaaagtttaccgtggcttctattgcagcttgtgtttttggtattgaagtagatgaa---------gacatgtttcgtacgttggaaaaaattaataaaatattctccactgcacaatacggaatcgaactagatatgatgtatcctggaattttgaaaaagtttggcggttcattattctcaagtgttttaatcaattttttccaaaatctagtaaaaagtgttatggaacaaagaaatggaatgccgacgaatagaaaagatttcatggatttaattatagagttaaggcaacagaaggttgttgaagcggtgcgaagaaatgaaaacgaagatgttaaatcactggaactgaccgacaacgttatcgcagcacaggctttcactttttacggggctggctacgagagtagtgccttgactttgacacacatgttttatgaattggcaaagaatccagatatacaagatgaacttgttaaggaaatcgacgaggttcttgaacgttataatggcgaattaacgtacgaagcacttcatgagatgacgtatcttagtcaagtatttgatgaaactttaagaaagtacccggttgcggaccttttacaccgtaacgctcaatgtgactacaaactcgctggcactaatgtaactcttcacaaaggagataccataattatctccgcttatgggattcatcgcgatcctaaacactacccgaaccccgagaaattcgatccttcaagatttactcctgaaaatataggaaaaaggcattcttgtgcttatttaccatttgggactggtcctagaaactgcttaggtatgcggttcgctaaatggcagtctcaagtgtgcacggctatgttattgtcaaaattccgagtcgagccatcgaaaaacacgccactggagttggaatataatccaaatactatattcaccgtccctagaggaggcgtgcccttgaacttagtgcgaaga
>P._maackiiCYP6B1
---------ccggtgactttgtttgctctattgtaccta------tacttaaccagaaattttaacttctggaaaaataaaaatgttgtcgggcctaaacctgtgcctttttttggcaacatcatggaatccgtcataagaagaaagcatttgattttggtttacaaagatatttatctagcatatcctggtgaaaagatcgttggaatgtacagaatgacaacaccgtgtctcatgctcagagatttggacatcataaaggacgtgcttgtcaaagatttcgacttgtttgtggatagaggagttgagttcagtgaagagggtcttggtgcaaacatcttccactccgatggcgacaggtggagagttctcaggcaaaaattcacacctctcttcacgtcagggaaactcaagaacatgttgcatttgataaccaaccgcggtgacaagtttctgaagcacgttgaggagatcactgaagtccaagca---gaacagcctataaatcatcttcttgaaaagtttaccatggcttctattgcagcttgtgtttttggtattgaattagatgaa---------gacatgttccgtacgttggaaaaaattaataaaatattctccactgcacaatacggaatcgaactagatatgatgtatcctggaattttgaaaaagtttggcggttcattattctcaagtgttttaagcatttttttccaaaatctagtaaaaagtgttatggaacaaagaaatggaacgccaacaaatagaaaagatttcatggacttaatcatagagttaagacaacagaagatagttgaagcggtgcgaagaaatgaaaacgaagatgttaaatcactggaactgacggacaacgttatcgcagcacaggctttcactttttatggggctggctacgagagcagcgccttgactttgacacatatgttttacgaattggcaaagaatccagatatacaagatcaacttgttaaggaaatcgacgaggttcttgaacgttataatggcgaattaacgtacgaagctcttcatgagatgacgtatcttagtcaagtatttgacgaaactttaagaaagtacccggttgcggaccttttacaccgtaacgctcaatgtgactacaaaatcgctggcactaatgtcactcttcacaaaggagataccattattatctccgcttatgggattcatcgcgatcctaaacattacccgaaccctgagaaatttgatcctacaagatttactcctgaaaatgtaggaaaaagacattcatgtgcttatttaccatttggcactggtcctagaaactgcttaggtatgcggttcgctaaatggcagtctcaagtgtgcacggtgatgttattgtcaaaattccgcgtcgagccatcgaaaaacacaccgctggagttagaatataatcctaatactatattcactgtccccagaggaggcgtgcccttgaacttagtgcgaaga
>P._xuthusCYP6B1
---------cccttaactttggttgtttttctgtacctt------tacttcacaagaaatttcaacttctggaagaataaaaatgttgctggtcccaaaccggtagtgttcttcggcaatattatggattccgtaataagacgaaagcatttgataatggtttacaaagatatatacgcagcgtttcctaatgaaaaggtcgttggaatgtacaggatgacgacaccgtgtctcatgttgaaagatttagatattataaaggacgtgcttgttaaagattttgaattgtttgtggatagaggagtcgaattcagtgaagagggtctcggtgctaatatctttcatgcagacggtgacagatggagagttctaagacatcgatttacacctctattcacgtcaggaaaactcaagaatatgttgcatttaataaccaaccgcggtgagaagtttgttaaacatctcgaagagattactaacatccaaaca---gaacaacctataaaatctctcgttgaaaagtttaccatggcttccattggagcttgtgtgtttggaattgacttagatgaa---------aacatgttcgaaacattgggaagaataaataaaatattatcagtagcaagatatggaatcgaattagatatgatgtatcctggaatattgaaaaagtttggcggttcattattttcaagtgttttaagtaaatttttccaaaatcttataaaaagtgtcatcgaacaaagaaacggtatgccaacaaatagaaaagatttcatggatttaatattagaattgagacaacagaaagtaatagaagcggtgcgaaaaaatgaaaacgaagatgttaaatctattgaactgactgacagtattatcgcagcgcaagcttttacattttacggggctgggtatgaaagcagctctttaactttgacacacatgttttacgaattggcaaagaatccagatatacaagatagacttgttaaggaaatcgacgaggttcttgaacgatataatggtgaattaacatacgacgctctacatgagatgacatattatagtcaagtatttgatgaaactttaagaaaatatccagttgctgatcttttgcatcgtaacgcacaaagtgactataaaattgcgggcactaatatcactcttcacaaaggagacactgtgattatctctgcatatgggattcatcgcgatcctaaatattatccgaatcccgaaaaatttgatcccgaaagatttagtcccgaaaatgttggaaaaagacatccgtgtgcttatttaccatttggcaccggtcctagaaactgcttaggtatgcggttcgctaaatggcagtctcaagtgtgcacggtgatgtttttgtcaaaattccgcgtggagccttcaaagaacacgcctttggagttgaaatatgaccccaatttgatattttgtgtccccataggaggaataccattaaacattgtacggaga
>P._macilentusCYP6B2
---------acagcaactttgtttgtgtttttataccgt------tattttacgaggaatttcaaccactggaaagacagaaatgtcgtgggacctaaaccggtcgcattttttggaaatatcatggaatcagtaattagaagaaaacatttgataatgatatataaagatatttacgaagcgtatccagaagagaaggtcgttggaatttatagaatgacgacgccatgcctcttcctgcgcgacttggatgttataaagcatgttatgattaaagatttcgaattatttagtgacagaggaatagaatttagtgaagaagggttgggtcttaatatatttcatgcagatggtgatagatggagagttttgagacagcgtttcacacctctatttacttcgggcaagctgaaaaacatgctgtatctaatgtctgatagaggcgataagtttattagaaacgtggagaagatttgtgaagtacaacca---gagcaacatattattccattagttcgaaagtttacaatggcttcgataaccgcttgcgctttcggtatggaactggacgaa---------gaattatttcacacattagaaaaaatggacggtgttatattcaattctaattacggattcgaattggatatgatgtatcctggaattttgaaaaagtttaatggatcgatcttttcaaaaacgataggtccgttcttcgacaatctaacgaaaagtgtgattcaacaaagaggtggaataccatcgaatagaaaggattttatggatttaattttagagttgagacaaatgaaaacgattgaagcagtgaagaaacacgacgatgtagatgtaactgctcttgaattgaccgacagtgtgattgcagcgcagacttttgtattttacgcagcaggttatgagactagcgcttcaactatggcgtacatgttgtacgaattggcaaagaatcctgatatacaagataaagttattgcagaagttgacgatgttcttttacgtcacaatggtgaaataacttatgacaccctgcgtgatatgacgtatatcatccaagtctttcatgaaactttaaggaaatatcccgtagcggatcttttgaatcgcaatgtgaaagctgattatgcagttccgggtactaatgttactctcaagaaggggcaaactgtaattatgtctggttttggaattcaccatgatcctaagtattatccagatccagaaaagtttgatcctgaacgcttcagtcctgagaatgtgaaaaacaggcatccatgtgccttcttaccctttggagctggtcccagaaattgcttaggtatgcgttttgctaaatggcaggtgcaagtttgcatcatcaaattcctgtcgaagttccgactcgagccgtcgtcaaaaactatgccagagttcaaatacggtcccaagcgtctctttgtttatcccgaatcaggaatttacttaaatattttacctcga
>P._xuthusCYP6B2
---------acatcaactttgttggtggttttatatctt------tactttacaaggaatttcaactattggaaagagagaaatgttgtgggaccaaaaccggtcgtattttttggcaacatcatggaatctgtgatacgacgaaagcacttgcttatgatctataaagatatatatgaagcatacccagaagagaaggtcgttggaatttatagaatgacgacgccttgcctcttcctgcgtgacttggatgttataaagcatgttatgattaaggattttgaattatttactgatagaggaattgaatttagtgaagaaggtttgggtcttaatatctttcacgccgatggtgatagatggagggctctgagacaacgttttacacctctattcacgttgggtaagcttaagaacatgctgtatttgatgtctgacagaggcgacaagttcatcaataacgttgagaagatttgtgaaagtcaacca---gagcaacatatcattcccctagttcgaaagtttaccatggcttcaataactgcttgtgcctttggtttggatttaaatgat---------gaattatttgaagctttagaaaaaatggatagtgttatcttcaattccaattatggattcgaattagatatgatgtaccctggtattttgaaaaagattaatggatcaatctttgctaagtcgataggtccattttttgacaatctaacaaaaaatgtcatccaacagagaggtggagtaccatcgaataagaaggatttcatggatttaattctagaattaaggcaaaagaagtcgattgaagcaatgaagaaacatgacgatgcaggtgtgacggctcttgaactgaccgacagtgtgatcgctgcgcagacatttgtgttctatgcagctggatatgaaaccagtgcttcgactatggcttacatgatgtatgaattggcaaagaatcctgagatacaagacaaagttgttgaagaaatcaacgaagtacttttacgtcacaacggtgttataacaagtgacactttacatgatatgacatatctcattcaagtctttcatgaaacattaagaaaatatccggtagcagatcttttgaatcgtaatgttaaagctgattatccagttcctggcactaatgttactctcaagaaaggacaaaccgtaattatgtccggttttggtattcatcatgatcctaagtattatccagatccggaaaaatttgaccctgaacgcttcagtcctgagaatgtgaaaaataggcatccatgtgcgtttttacccttcggtgctggtcccagaaattgcataggtaaccggtttgctaaatggcaggtacaagtttgcatcatcaagttcctgtcgaagttccgactggagccgtcttcaaaaactatggccgaattcaaatacggtcctaaacgactctttgtttatcccgaatctggaatttacttgaatattttaccaagg
>P._protenorCYP6B2
---------gctgcggctctgttcgttgctctctattat------tacttcaccagaacattcgattattggaaggaaagaaatgtcgtcggacccaaaccactaccgttcgtaggtaacttaaaagattccttctttagaaaaaaaaccgtgatcatgatttataaggaaatctatgataaatttcctaaagagaaagtagttggaatttatagaatgacaacaccttgtttattgattcgtgatttggatattgtgaagaatatattaataaaagattttgatttgttcctcgatagaggagttgaattcagtgatgaaggtcttggtgttaacttgttccatgctgatggcgacagatggagagttttgagaaaccgtttcactccactcttcacttcgggcaagctcaagaacatgttgcgtctgatgtctgaatgtggagacaaatttgtaaattacgtcggagatgttactcaaaataatatg---gaacatcgcatcaatcttcttgttcaaaggttcacaatggcttcgatttcagcttgtgccttcggtttggatttagataag---------gacatgttgaaatctttacaagacctggataaattagtgtttaccgtaaactacagtatcgagctagatatgatgtatcctggaatattgaaaaagcttaatggatcactctttccaaagagtgtacgtaaatttttcgacgaccttactaaatctgttatcaaacaaagaggtggtatgcccacaaatagaaaggacttcatggatttaattttagaattgagacaaaggagaaaaattgaagcatcaaagagaaacgacgatgaagacgtgaaggtacttgaactgacagacggcattattgcagcgcaggcgttcatattctacacagcaggctacgaaaccagcgccgcgaccttagctttcatgttatacgaactggcgatgaatcctaacatacaagacaaactcattaaagaaatcgatgaggttcttaaacgttataatggcgaaataacttatgagtgtttgagcgatatgccctatttggggcagacatttgatgagactttgagaaaatacccggttgcagatcttttgttccgtaacgctcaagttgattatcccatcccgggcaccgatgtcacggtcaagaaagggcaaaccgtagttatatccggtttgggcatacaacatgatccaaaatactatcccaacccagaaaaatttgaccctgaaagatttagtccggaaaatgagaaaaacagacattcctgcgcctatttaccatttggagttggtcccagaaactgtttaggcatgcggtttgctaaatggcaatcacaagtgtgcatcgtgaagtttttgtcaaacttccgcgtggaaccttcaaagaatactccggtggacttcaaatatgatcccacgcgtttatttctcttaccctccggtggtattgatttaaatgttgttaagaga
>P._xuthusCYP6B3
---------gttacggtcttagtgggacttctacattac------tattttaccaggacatttgattattggaagaacagaaatgtcgccggaccaaaaccagtaccgttctttggcaacttaaaagaatccgtcctccgaagaaagcctcaggtgatggtctacaaaagtatttacgacgaatttccaaatgaaaaggttgttggtatttacagaatgacaacaccatctattttgttacgtgatttggatattattaagaatgtactcatcaaagattttgaatcatttgctgatagaggagtcgaatttagtattgatggtctcggcgcgaacatattccatgcagatggcgacaggtggagaactttaaggaacagattcacgccgctcttcacttccggaaagctcaagaacatgttacctttgatgtcgcaatctggagacagacttcttaaatacatcgatgatgtaacccggacacaaccg---gaacagtctattcatactttggttcagaaattcactatgactaatatcgcagcttgtgtattcggtcttaatttagatgaa---------gatatgttaaaaactttagaagacctagataaatatatattcacagtaaattacagtgctgaactcgatatgatgtatccaggaatattgaagaaattaaacggttcactcttcccgaaggttgttagtaaattttttgacaatctcacaaaaaaagtactagaattaagaaagggaatgccatcaaatcaaaaggacatgatcgatttaatccaggaattaagagaaaagaaaacactcgagggattaaagaaattcgacaaccaagatgtaaaatcactcgaactgacagacggagttatctcggcacagattttcatattctacatggcggggtacgagaccagtgccaccacaatgacatacctattttacgaactagcaaagaatccggatatccaagataaactaattgctgaaatagacgaagttctttcccgtcataatggaaatataacctttgaatgtttgagcgagatgacatatttgagtaaagtattcgatgagacattaagaaaatatcctgttgctgacttcacgcagcgtaacgctaaaactgactacgtattccccggcacggatatcactattaagaaaggacaaacgattatcgtatcaacttggggtattcagaatgatcctaaatactatcctaatccagaaaaattcgaccctgaacgcttcagtccggaaaacattaagaacagacatccctgcgcttatttaccatttagcgccggtcctagaaactgtttaggtatgcgattcgcgaagtggcagtctgaagtttgcatcgcgaaggttttgtcacaataccgcgtggaaatgtcaaagaagacctctgatcaatttatatttgatcctatgcgtctctttgccctccctaagggaggaatttatgtgaaattggtgcgcaga
>P._dehaaniiCYP6B2
---------gtagcaacttttgttgtatcgttgtacttt------tacttcactagaacattcgattactggaagaagagaaatgtcgttggacccaaaccgctaccattttttgggaatctcatgaattccgttctcagacgagaacatgtgatgtcagtcttaaaaaatatttatcaggcatatcctaatgaaaaagtggttggcatttacagaactacaacgcctagtttactgctgcgtgacttggatatcattaagcacgttttgatcaaggactttgaaatgttcgtcgaccgaggggtttcgttcagtgacgaaggtttgggtgtaaatatgtttcatgcggatggcgacaaatggagaacactgcggcaccgatttacgccactctttacgtcgggaaaactaaagaacatgatgtatctgatggccgatcgaggagacaaaataatgaacaccatcgaccagacctgcgacaagcaacca---gaacaacctttacatcttctgctgcaaaagttcatgataggctcgatatcagcttgcgccttcggcgtggatctggatgat---------gagatgatgcagacgctagtaaacatggataaagccttgtttactgcaccttacagtatagaattggactttatgtatcccggtattttgaaaaagttgaatggttcactctttccgaaaaatatcaggaatttcttctacgatcttaccaaaagtgtcataaaacaaagaggtggaatgtcgacaaatagaaaagactttatggatttaatcttggaattaagacagcagaagacaataacatctatgaaaaagaacgatggtgaagaagttaagtctcttgagataacggatagtattattgcagcgcagtcatttatcttctactcggctggctacgaaaccagcgccacgactttgactcacctattttatgaagtggcaaagaatactgacatacaagacaaactcattgcagaaatagatgaggttcttaaacgtcaaaatggtgaaataacatatgaatgcttgggtgaaatgaagtatctcaatcaggcatttgatgagactttgaggaaatacccgatcgcagacgttatacaacgtaacgctaaagttgattataaaattcctggcacagatattactcttgagaagggtaaaacggctgttttttctgtatggggtatacatttggatccaaaacactaccccaacccagagaaatttgaccctgagcgttttagtccagaaaacgagaaaaatagacactcctgcgcctacttaccatttggagctgggcctagaaactgtataggtatgcggtttgccaaattgcagtcacaaatgttcgtcgtgaagtttctatccaaattccgcgtggagccctcgaggaacactccaaaggatatcaaatacgatcccacccgcgtgttactgtatcccagagacggtctctacttgaatgttttacgcaga
>P._macilentusCYP6B3
---------ttggcaactttgattgtctcattgtactta------tacttcaccaggacattcgattactggaagaaaagaaatgtcgtcggacccaaacctctaccattttttggcaatatcaaagattccgttctcagacgagaacatgtgatatcgatcctaaaaaagatttatcaagcatatcctaatgaaaaggtggtcggcatctaccgaacgacaacgccttgcttactactgcgtgacctggatattattaagcacgttttgatcaaagactttgatagatttgtcgaccgaggcgtttcattcagtaacgaaggtttgggattgaatatgtttcatgcagacggtgacagttggaaagcactgaggcaccgattcacaccactcttcacgtcagggaaactgaagaacatgttgtatctgataaccaaccgaggagacaaagtaattaactacatcgatcagatctgcgacaagcaaccg---gaacagcctattcatctcttgttacaaaggttcacaataggatcgattacagcttgtgccttcggtgtagatataaatgat---------gagatgatggagacactagaaaaaatggataaaatcatgtttgataacaattacaatatagatttggacatgatgtatcctggtattttgaaaaagttcaatggttcgctctttccaaaggttgtcagaaaatacttttacgatcttacgaaaaatgtcataaaccaaagaggtggaaagccaacaaatagaaaagactttatggatttaattttggaattaagaaacaacaagacaatacaatcggttaaaaggaacgatgaggaagaggttaagactcttgagatcacggacagtatcattgcagcgcaggcatttattttctattcggctggctacgaaaccagctcgtccaccatgagttatatgttttatgaattggcaaagaatcctgacatacaagataaagtcattgcagaagtcgatgaagttcttaaacgtcataatggagaagtaacttatgaatgtttgagcgacatgccatatctgaatcaagcatttgatgaaactttgaggaaatacccagtagctgatattgtacaacgcaatgctcaagttgattataaacttcctggcactgatattactattgagaaagggaaatcgcttttattatcccttttggggatacattatgacccaaatatctacccaaacccagagaaatttgaccctgaccgttttagtccagaaaacgagaaaaacagacacccctgtgcctatttaccatttggagctggacctagaaactgtataggtatgcggttcgctaaattgcagtctcaagtgtgcttagtgaagtttatgtcgaaattccgcgtggagccttcgcagaacactccagcggaaataaaatacgatcccacccgtgtgttgatgagtccccaaggaggactctacttaaaagttgtacgaaga
>P._helenusCYP6B2
---------ggggcaagtgtacttgctcttttatatttg------tattttacaaggactttcaactactggaaggatagaaatgtacctggacctaaaccgttaccattcttcggcaaccttaaagataccactctcagacgtaagcatgctgctgttttattaaaaagtatttacaatgcataccccaacgaaaaagtggtcggagtttacagaatgaccacaccgtgtctactgctccgcgacttggacgttattaagcacgtcatgattaaagactttgatctgttcgtcgacagaggagtggaattcagtaaagaaggactaggacttaaccttttccatgctgacggcgacacatggaaagtcctgaggaatagatttacaccagtttttacttctggtaaactcaagaacatgttgtatcttatgacggaacgaggtgatcactttcttaactacgtcgaaaaccttcgtgtaaagcaaacg---gaacaacctatacatgtcatcgttcagaagtttacaatggctactatctcagcatgcgcctttggtttggacttagatgaa---------gatatgtatgaaacgttgaacaaaatagacaaaatgatctttactgcgaattacagtatcgagttagatatgatgtatcctggtatattgaaaaagtttaatggttcattatttcccaagttcgtaaacactttcttcgataagctcacacaaactgttgtcaaacaaagaggcggaatgccgacaaatagaaaggactttatggatttaattttggcgttgagacaacagaaaacaattgaaggaacgaaaaaaatggacaatgaaaaatcgaggatagttgaactgactgatagcgtcattgctgcccaggcgtttgtgttctacgcggctggctatgagaccagcgcctccaccatgacatacatgttctatgaactggcgaaaaatcctgagatacaagataaagtcattgcagaaattgacgaagttcttaaacgatataatggtgaaatgagctatgactgcttaaatgaaatgacttatttgcagcaagtgtttgatgaaacattacggaaatatccaattatagatcctttgcaacgtaacgcacaaatggactataaaatcccagacactaatgtaactattaagaaaggacaaactatactagtaactcctttgggtattcatcgtgatcctaaatattaccccaacccggagaagtttgatcctgaacggtttagtcctgaaaatgataaagacagacattcttgtgcttatatgccatttggaactggacctagaaactgtataggtatgcggttcgccaaagtacaatcccgagtgtgtgtagcaaagttcctgtccaagtaccgcgtggagccttcgagaaacacaccgaccgtgttggacttcgatcccatgcggctagttctcttccccaagggaggaattcctttgaatgtcgtatgtaga
>P._memnonCYP6B1
---------ttagcaggtgtacttacacttttatattta------tattttacaagaacttttaactactggaaggatagaaatgtacctggacctaagccactaccattcttcggcaaccttaaggaaaccactctgagacgtaagcatgctgccgttcttttaaaaagtatttacgatgcatatcctaacgaaaaagtggtcggagtttacagaatgaccacaccatgcctactgctccgtgacttggacgttattaagcacgtcatgattaaagactttgatctgttcgtcgacagaggagtggaattcagtaaagaaggactaggacttaaccttttccatgctgatggcgatacatggaaagtcctaaggaacagatttacaccagtttttacttctggtaagctgagaaacatgttgtatctcatgattgaacgaggtgaacaatttatcgactatgtcgagaatcttcgttcaaaacaatcg---gaacaacctatacatttactcgttcagaagttcacgatggcgactatatcagcctgtgcctttggtttggacttagacgaa---------gatatgtaccaaacattaaacaaaatagacaaaatgatttttactgcaaattacagcatagagttagatatgatgtaccctggcatattgaaaaagtttaatggttcactatttcccaagttcgtcaacactttcttcgataacctcgcacaaactgttgtcaaacaaagaggtggaatgccgacaaacagaaaggactttatggatttgattttggcgttgagacaacagaaaacggttgaaggaacgaagaaaatggacaatgagaagctgagaatagttgaactgactgatagtgtcattgctgcacaggcgttcgtgttctacgcggccggctacgagaccagcgcctccactatgacgtacttgttctatgaactagccaagaatcctgagatacaagataaagtaattgcagaaattgacgaagttcttaaacgatacaatggcgaaataacttatgactgcttaaatgatatgacctatttgcaacaagtgtttgatgaaactttgcggaaatatccaattatagatcctttgcaacgcaacgctcaaatggactatactattccaggaactaatgttactatcaagaaaggacaaactatactcgttaatcctttgggtatccatcatgaccctcaattctaccccaacccggataagtttgaccctgaacggttcagtcctgaaaatgagaaagacagacattcgtgtgcctatatgccgtttggaactgggcccaggaattgcattggcatgcggttcgctaaggtacagtcccgagtgtgtgtagcaaaattcctgtccaagttccgagtggagccttcaaggaacacaccgaccgtgttggagtacgaccccatgcgactagttttgttccccaagggaggaattcatttgaatgttttatgtaga
>P._xuthusCYP6B4
---------ttcgcaagtgtagctgggcttttatatttc------tattttacaagaactttcaactactggattcatagaaatgtacctggaccaaaaccgctaccattgtttggcaatattaaagattgcgtattaagacgtaagcatactgcgttagttttcaaaagtatttacgatgcatatcctaacgagaaggtggttggagtttacacaatgaccatgccgtgtctactgctgcgtgacttggacatcattaagcaagtcatgattaaagactttgaactattcgtcgacagaggcgtctcatttagtgaagaaggactaggacttaacctgtttcatgctgatggcgatgcatggagagtcctgagaaacagatttacaacagtttttacttctggtaaactgaggaacatgttgtatcttatgactgaaagaggtgaacactttgttgagtatgtcgacaaaatttgtacaaaacaaccg---gaacaacctatacatctcctcgttcagaagttcacaatggctactatttcagcatgtgcttttggtttggacttagatgaa---------gatatgtaccaagtattggacaaaatagacaaaagtatttttactgtaaattacagcaaggagttagatatgatgttcccaggcatattaaaaaagtttaatggttcactatttccaaaatatataagtaatttttttcataatctcacccaaacagtgattaagcaaagaggaggactcccgacaaacagaaaggatttaatggatgtgattttggagttgagacaacagaaaacaattgaaggaacgaagaaaatggacgatgagaagctgaggatagttgaactgactgatagtgtgattgcggcacaggctttcgtgttctatgcggctggctacgagaccagcgcatccaccatgacgtacatgttctatgaactggcgaaaaatcctgatatacaagataaagtaattgcagaaattgacgcagttcttaaacgttacaatggcgagataacctatgactgcttaaatgatatgacttatttgcaacaagtatttgatgaaactttaagaaaatatccaattgttgatcccttgcaacgcaacgctcaaacggattatataatcccaggcactaatgtcactattaagaaaggacaaactgtactcgttaacgctatggctattcattacgatcctaaatattaccccgacccggaaaaatttgatcctgaacgttttagtcctgaaaatgaaaaagatagacattcatgtgcttatttaccttttggaactggacctaggaactgcataggcatgcgctttgccaaagtgcaatcccgagtatgcgtagtcaagttcctgtccaagttcagagtggagccttccaagaagacaccagcgaagttggaatacgatcccatgcgacttgttttgttccccaagggtggaattcacttgaacgttttatgtaga
>P._xuthusCYP6B5
---------ttcgcaagtgtagctgggcttttatatttc------tattttacaagaactttcaactactggattcatagaaatgtacctggaccaaaaccgctaccattgtttggcaatattaaagattgcgtattaagacgtaagcatactgcgttagttttcaaaagtatttacgatgcatatcctaacgagaaggtggttggagtttacacaatgaccatgccgtgtctactgctgcgtgacttggacatcattaagcaagtcatgattaaagactttgaactattcgtcgacagaggcgtctcatttagtgaagaaggactaggacttaacctgtttcatgctgatggcgatgcatggagagtcctgagaaacagatttacaacagtttttacttctggtaaactgaggaacatgttgtatcttatgactgaaagaggtgaacactttgttgagtatgtcgacaaaatttgtacaaaacaaccg---gaacaacctatacatctcctcgttcagaagttcacaatggctactatatcagcatgtgcttttggtttggacttagatgat---------gatatgtacaaagtattggacaaaatagacaagatgattttcactgcaaattacagcctcgagttagatatgatgtaccctggcattttgaaaaagtttaatggctcaatatttcccaagtttgtaaacacgttcttcaataaccttgcacaaactgtcgtcaaacaaagaggtggacttccaacaaacagaaaggactttatggatttgattttggagttgagacaacagaaaacaattgaaggaacgaagaaaatggacgatgagaagctgaggatagttgaactgactgatagtgtgattgcggcacaggctttcgtgttctatgcggctggctacgagaccagcgcatccaccatgacgtacatgttctatgaactggcgaaaaatcctgatatacaagataaagtaattgcagaaattgacgcagttcttaaacgttacaatggcgagataacctatgactgcttaaatgatatgacttatttgcaacaagtatttgatgaaactttaagaaaatatccaattgttgatcccttgcaacgcaacgctcaaacggattatataatcccaggcactaatgtcactattaagaaaggacaaactgtactcgttaacgctatggctattcattacgatcctaaatattaccccgacccggaaaaatttgatcctgaacgttttagtcctgaaaatgaaaaagatagacattcatgtgcttatttaccttttggaactggacctaggaactgcataggcatgcgctttgccaaagtgcaatcccgagtatgcgtagtcaagttcctgtccaagttcagagtggagccttccaagaagacaccagcgaagttggaatacgatcccatgcgacttgttttgttccccaagggtggaattcacttgaacgttttatgtaga
>P._helenusCYP6B3
---------tcggcaagcgtaattgcttctttgtattat------tattttactagaacgtttaattactggaaggaaagaaatattcctggacctaaaccgctaccgttcttcggcaacattaaagattccgctctcaggagtaagcatttaacttcagttctccaagacatttacaatgcatatcccaacgagaaagtggtcggtgtttacagaatgattacaccatgtcttcttctgcgggatttagatctaatcaagcagattatgattaaagacttcgatcaattcgtcgacagagggctctcatttagtaaagaaggattgggatttaacctgttccatgctgataccgatacatggaaggttctgaggaatcgttttactccacttttcacttctgggaaacttaagaacatgttttatcttatgactgaacaaggtgacacattccttgattacgtggaagatctttgtgcaaaacaatcg---gcacaacctataaatattctcgttcagaagtttacaatggctactatctcagcttgtgcatttggcttggatttagatgaa---------gacatgtataaaacattaaataaaatagacaaaatgattttcacaccaaagttcagcattgagttagacatgatgtatcctggaatattggtgaaactaaataattcaattttcccaaaatttttaaaagcgtttttcgacaatcttgtgaaaactgttgttacccaaagaggcggaaaaccaacaaatagaaaggactttatggatttgcttttagaactaagacaaaagaaaacgattgaagcatcaaaaggatcggttgatgataaagtaaggacacttgaattgaccgatgatgttctcgcaggtcaagcatttgcattctacgcagccggctacgagaccagcgcctccaccatgatatacttgttctatgaagttgcaaagcatcctgaggtacaagataaagtcattgcagaaattgacgaagttcttaaaaaatacgatggggaaataagctatgactttttaaatgaactgacttatttgaaccaggtatttgatgaaactttaagaatgtacccagtcgtagatcctttgcaacgcaatgctgaaatggactacgtagtcccaggtactggtactaaaatcaggaaaggacaaactgtgctagtaagcgctttggccatccaccgtgatcctaaatattatccaaatccgggtaaatttgatcctgaacgttttacaacagaaaataagaaaaacatacactcgggtgcttatatgccattcggaacaggtccaagaaattgcataggaatgcggtttgctaaagtgcagtccttcgtttgcatcgtcaaattcttcaccaaattccgcgtggagccaaccaaaaatacaccagctgaagttgaattagatccaatgcgtttagttctgttccctcgcggtggtatcgaattaaatgttatacgtaga
>P._macilentusCYP6B4
ccagtgattttaatatcattcataattctgttatatagt------tacttcaccagaacttttaattattggaaaaataaaaatgtgaagggtccgacacctgttgtgttttttggaaatttattagcttctactcgacgccgtaaaaatgtgggtgttgtttttaaagaaatgtacgatgcctttcccaaagaaaaagtggtcggcatttatagaatgactacaccgtgtctgcttctgagagatttggatgtcatcaaacatataatgattaaagactttgactcgttcgtggaccgcggagttgagttcagcaagagtggtctcggcatgaatttgttccacgctgacggcgacacttggcgggtcttgaggaaccgttttactccaatatttacatctggaaaacttaaaaatatgttgtacttgatgacctgccgtggcgacatcttcgttaattacataaaagagctctgcaacaatcagcctactgaattagaggcccactcactcgttcagaagtatacattggcaacaatatcggcgtgcgcattcggtatcgatcttgactctttcacccccgaaaacatgaagaccttgcaagctgtagacaagctgatatttacttctagctacgccattgaactagattacatgtatcctggcatactaaaaaaattgaacagttcattatttcctaaaaaggtgaccgacttttttggtggccttgtgaaaacagtagtggagttaagaaatggtatgccgacaaatagaaaagattttatggaccttcttttagaattgagacaacaagacaagataacgggaccaaagaaacaagaaaacgaaaaagaaaagacagtggaacttactgagagcttgatagctgcacaggcgttcgtattttatgcggctggatacgaaacgagtgcaacgactatgtcttttcttttgtacgagctggccaaaaacccagacgtacaagataaagccatcgaagaaatagataccatattaaaaaagcacaatggtgaaatgacatatgaaatgcttagtgaattgaaatatcttgaaaatgttgttgcggaaactttgcggaagtatcctctcgtagaacctttgcaaaggaacgccgagatagattacaagattcctggtactgaagtgactgttaaaaaaggacaaacggttctaatatcgcccttcggtattcacaatgatgaaaagtactataccaatccggaaaaattcgatcccgagagatttaacccagaaaatagcagagagagacacccttgcgcgtatctaccatttggagttggacccagaaactgtatcggtatgcgtttcgctaaactacagagtaacgtgtgtatagctaagctactgtccaatttccgagttgtgccaagcaagaaaacgatggataaaatgcaatttgaccccaaacgaccgatcatgggacccgacaacggtgtttaccttactttcgtacctagg
>P._helenusCYP6B4
gtagctggactttccatacttttgataagtttgtactat------tacgtaaccagaacgtttgattactggacatctcgtaatgtcgctggtccgaaacctaaacctctatttggtaacatcatggaatccgcactacggaagaaaaatattgcactcattatgcacaagatataccaagactatcctaaagagaagctggtcggcgtctacaggatgaccacaccttgtgtattagtaagagacttggaggtcatcaagcatataatgattaaagactttgatatgtttgaagatcgaggaatcgagttcagtaaggaaggatacggtgctaacttattccactctgatggagaaacatggcgtgcgttaaggaatcgtttcaccccgatatttacttctagaaaactgaagaatatgctgtatttgatgactgatcgtggtgacaaattcgtacaaggcattgaaagaatagttaaggatcaacct---gaacaagcggtgctcaaacacgtccaactttatacgatagcaacaatctcagcatgcgccttcggtattgacatcgataagttaggc---aaaactcttgattctttattcaaactagatgaaatggcattaaatactaattatttctccgaattggatatgatgtatcctggaattttgaaacacatgacgtataccatttatccagcgttggctcgagaaattttcgacggcatcatcaagaatgttatcacagaaagaaacgggaaaccgagtaatagaaatgatttcatcgatcttattctagcattgaaagagaaaggtgaaatcgaagcttccagaactaacacggaagataatataaaaccgcttgaattgacagaaagtgttatggctgcacaagcgtttatattcttcttaggtggttacgaaaccagttctactactatgacatttatgatgtatcagttagctttaaaccctgatatccaaaataaaatgatggaagaaatcgacgaagttcttgagagatgtaaaggagatgtgacatatgatactttaaacgagttgacttatatggagaaagttttcgatgagacgttacgcatgtatccgatcgttgatccgttgcagaggaatgctaaaaacgattacaaagtaccaggaactgatgtggtgataaagaaaggacagacagtgttggtgtcacctcgcagtttgcattacgatgagcagttctatccaaatccttacaagtttgatccggagagattctccccggaagcagttggggagagacactcttgtgcgtatataccatttggaatcggaccgagaaattgtatcggtatgagattcgcgaaagttcaatcaaaagtgtgtctattgaaattcttctcgaagtttcgagtggaagagacgaaactaactcccaaagttataaaatacgatcctaaacggacgaccgtgtcacctgtaggtggaataccactcaatattatacgcaga
>P._memnonCYP6B2
---ttaggagtattagtaattgttattgtgtattacattaattgttactttaccagaaattttaactactggaaagatataaaggtcgtgggaccaaaaccgattcctttattcggaaacttaataaaatcaacgcttcgaagaaaaaccgtcgctgaggtaatgcaagacatttatcatgattatactgaagagaagatcgtcggtgtgttcagattgacgacaccgactctattaatccgcgatttagatgttataaaatatgttatgatcaaagatttcgattgtttttccgatagaggcgtatccttcagtaaagatggtctaggagcaaacttattccatgcagacaccgagatttggcgggttctgagaaaccaattcacaccaatatttacttctggtaaattaaaaaacatgatccacttattgaacgatagaggcgacaaattcttaaaagaagtaaataacgtttgcttacaaaaaagc---gaacaggaaatacattcactaattcaacggtacacaatggcaacgatatcagcttgtgcgttcggtctagacttcgatgctatgacg---gataaaatggaaatgtttaagaaaatcgacaaaatcattttctcactatcttacgcaagggaaatagatatgctgtttcctgggattttgaaaaagttcaatagtacaatattttctgttgagcttagatatttcttcgaagatttggtaaagaccgtgattaatgaaagagatggcaagccttcgaataggaaagattttatggatttagtcctggagttgagagagaagggtgaaattaaaggagctagaagaagcaaagaagacgaagagactacattagaattgagcgatagtattatagcggcacaggctttcgttttctatgcggcgggctatgaaaccagcgcaacaactatgtcgttcatgctttacgaattagctaaaaatcccaacatacaagacaacttaatcaaagagatagatgaagttttgaaaagacataatggaaaaataacgtatgaagcattaagtgatatgatatacatggagaaagtatttgatgaaacgttaagaaaatatcctttagttgacccgatacaacgccgggcacaagtagattatacgataccgaatacgaaagttgttataaaaaaggggcagaaagtttttgtatcgacaatgggtattcaacatgatcctaagtattaccccaatcctgaagtatttgaccctgagaggttttctccagaaaaagtaaaggatagacatccttgtgcttatatgccatttggtgttgggccaaggaattgtataggtatgcggtttgcaaaagtgcagtcacgtatgtgcataatgaagctgctgtcaaagttcaaagtggaggcgtctaaaaacacaccacaagtcatgcaatttgatcctaaaagggttttaataggacctaaaaatggaatttatttaaatttaatatctagg
>P._dehaaniiCYP6B3
gtggccggttttttcatatttttgacaagtgtatattat------tacgtaactagaaatttcaattattggacatctcgtaatgtcgccggtccgaaaccagtgcctctatttggtaacatcatggaatccgcactacggaaaaaaaacatagcaattgttatgcacaaaatatacaaagactatcctaaagagaagctggtcggtgtatacaggatgactacgccttgtgtgttggtgagagacttggagatcatcaagcatataatgatcaaagacttcgacatgtttgaagatcgtggtattgagttcagtaaggaaggatacggtgctaatttattccattccgatggagaaacatggagatcattaaggaatagattcactcctattttcacgtctagaaaactcaagaatatgctctacttgatgactgaccgtggcgataaatttgtacaaggcattgaaaaaatagtcaaggaacaacct---gaacaagtcgtgttaaaacacgtccaaatgtacacgatcgcaacaatatcagcttgcgcctttggtattgatatcgataaactgggt---aaaactctggatttgctttttaaactcgatgaaatggcgttaaatactaattatttcaccgaattggacatgatgtatccgggaatactgaaacatatgacttatactatttatccagcgttagcaagagaaatattcgatggtatcatcaaaaatgtcattaacgaccgaaacggtaaaccgagtaacagaaatgatttcatggatctcatccttgcgttgaaagagaaaggtgaaatcgaagcttccagaaacaaagccgaagataaaataaagccattggaactcacagaaagtgtcatggcagctcaggcgtttatattctttttaggaggctacgaaactagttctacgacaatgacatatatgatgtatcaattggctttaaaccctgacatccaaaagaaattgatcgaagaagtggacgaagttcttgagagatgcaagggagaagttacgtatgaaactttgaacgaattgacttatatggagaaagttttcgatgagacattacggatgtacccgatcgttgatccattgcagaggaatgcaaagaatgattacaaagtgcctggaactgacgtagtgataaagaaagggcagactgtgttggtgtcaccacgcagtctgcatcacgacgagcagtattatccaaaccctgacaagtttgatccggagaggttctcccctgaagcagttggggagagacactcttgtgcttatataccattcggtattggcccgagaaattgtatcggtatgagattcgctaaggtgcaatcacgagtgtgtctgctgaagttcttctcaaagttccgagttgaagcgaccaagcaaactcccaaagttatacaatacgatgctaagagaacgaccgtgtcacctgtagggggggttcccttgaacattatacgcaga
>P._machaonCYP6B1
gtatcaggtcttttgttacttgtgataagtttttattat------tatgtaactagaacattcaattattggacatctcgcaatgtcgctggtccaaaaccgatacctctgtttggtaatatcatggaatccgcattaaggaagaaaaatatcgctcttgttatgcacaaaatataccaagactatcctaaagagaagctggtcggagtctacaggatgaccacgccttgtgtgttggtaagagacttggaggtcatcaaacatattatgattaaagacttcgacatgtttgaagatcgaggaatagagttcagtaaagaaggatacggtgctaacttattccattcagatggcgagacatggcgggcgttaaggaatagatttactccaatatttacgtctaggaaactaaagaatatgctctacttgatgaccgaccgcggcgacaaattcgtacaaggtgttgaaaaaataatcaaggaacaaccg---gaacaagctgtgttgaaacatatccaactttacacgattgctactatatcggcttgcgcttttggtattgacatcgataagttgggt---aaaactctagattccttgtacaaactagatgaaatggcattaaatactaatttcttctctgaattagacatgatgtttcctggaatattgaagcatatgacgtatacaatctatccagcgttagcgagagaaatattcgacggtctcatcaagaatgtcataacagaacgaaacggtaagccgagtaatagaaatgattttatcgatctaatactggctttaaaagaaaaaggtgaaatcgaagcttccaaaactaataccgaagagaaaataaagccactggaattgactgaaagcgtaatggcggcgcaagcatttatattcttcttaggaggttacgaaaccagttcgacgacaatgacattcatgatgtaccaattggctttaaaccctgatatacaaaataaaatgatcgaagaaatcgacgaagtacttgagaggtgcaatggagaagttacatacgagactttgaacgaattgacttatatggagaaagttttcgatgagacattacgtatgtatcctattgttgatccgttgcagaggaatgcgaagaacgattacaaagtgccgggaactgatgtggtgataaagaaaggtcagacagtattggtatcacctcgttctgtacattacgacgaccagtactatccgaacccgcacaaatttgatccggagaggttctccccggaagcagtcggcgagagacactcttgtgcttacataccattcggcatcggaccgaggaattgcatcggtatgagattcgccaaagttcaatcccgagtttgtcttctaaagttcttctcgaagttcagagttgaggcgacaaataaaactcccaaagttatagaatacgatcctagaaggtcgaccgtgtcacctctagggggaatccccttaaacattatacgcaga
>P._xuthusCYP6B6
atatcaggtgttttaatacttgtgataagtttatattat------tacgtaactagaacattcaactattggacatctcggaatgtcgccggaccaaaacctttacctctgtttggtaacatcatggaatctgcgttaaggaagaaaaatatcgcccttgtaatgcacaaaatatatctagactatcctaaagagaaactcgtcggtgtgtacaggatgacaacgccttgtgtgttagtaagagatttggaagttatcaaacatgttatgataaaagattttgatatgtttgaagatcgaggaatcgagtttagtaaagaaggatatggtgctaacttattccattcagatggagagacatggagggcattaagaaatagatttaccccgatatttacgtcaaggaaactcaaaaatatgctttacttgatgacagaccgtggagacaaatttgtacaaggcgttgaaaaaatagtcaaagaacaacca---gaacaagctgtattgaaacatattcaactttatacaattgctacaatatcagcttgcgcctttggtattgacatcgataagttgggt---aaaactttagattccttgtacaaattggatgaaatggcattaaatactaattttttctctgaattagacatgatgtttcctggaatattgaagcatatgacgtatacaatttatccagctttagctagagaaattttcgatggtcttataaaaaacgtaatcacagaacgaaacggtaaaccgagcaatagaaatgatttcatcgatttgatattagcattgaaagaaaaaggtgaaatcgaagcttccaaaattaatacagacgataaaataaagccattagaattgaccgaaagtgttatggcggcacaagcgtttatattctttttgggaggttatgaaactagttcgacaacaatgacatatatgatgtaccaattggctttgaatcctgacatccaaaacaaaatgatcgaagaaatagacgaagtactcgagaggtgtaacggagatgtaacgtatgaaactttaaacgaattgacttacatggagaaagtttttgatgagactttacgtatgtatccgattgttgatccgttacaaaggaatgcaaagaacgattataaagtgcctggaactgatgttgtgataaagaaaggtcagacagtgttggtgtcacctcgttctttacattacgatgaacaatattatccggagccgcataagtttgatccggagagattctccccggaggcagttggggagagacattcgtgtgcttatattccatttggtgtcggaccgaggaattgtattggtatgagatttgccaaagttcaatccagagtttgtctactgaagttcttctcgaagttcagagttgaagcgacaaagcaaactcccaaagttattgaatacgatcctagaaggacgacagtatcacctgtggggggaatacccttaaacattatacgcaga
>P._dehaaniiCYP6B4
---------gccgcggccgcctgctacctcctctactgc------tacttgacgaggaacttcacttactggaaacaacgccatgtcaacgggccgcaacccgtgccgctgttcggcagcctgcaggcgtctgcgctacgcaagcagaacatcgccgtcgtcttccgcgacatctataagcagttccccaacgacaaaatagtcggcatgtaccgaatgacgacgccctgcctgcttgtgcgggatctcgatatggctaaggccatcctcatcaaggacttcgactacttctcggaccgcggcgtgtctttcggcgagcgcggcctcggcaacaacctattccacgcggacaccgataagtggcgcgtgctgcgcaaccgctttacgcccatcttcacctccagcaaactcaagaatatggtgtacctgatggagcatagcggggacaagttcgtggagttcttgcaacagcagtgcgcccagcggcag---gagcaggagctgcacgcgctccttcagcgctacacggtggccaccatctctgcgtgcgccttcggcctcgactttgacaccatctcc---gacaagatgcacgtgctgcaaaaactagacaacatcatcttttcacctgcgtttatcgacgaggtggacatgatgtttccgggcatcctgaaaaagctgaatctggaccctttcccgaaggagatatctgagttcttctattcgttggtgacgacggtggtagcgcagaggaacggcaagccaagcagcaggagagactttatggacttgatcctggaactgcgtcagcagggagagattcagggcaccaagcgctcggcggaagagcaacagctgaccctggagctgacggacgacatcatcgccgctcaggcgttcgtgttctatgcgggcggatacgagaccagtgccagtacaatgtccttcatgctgtacgagttggcgcacaaccccgacatccaggcccgtgtcatacaagaggtggacgaggtgatgaagaagtacgacggcaagctgaccttcgaggccatcaacgacctcaagtatatggaacaggtgttcgatgagaccctgcggctgtaccccatcgtggacccgttgcagcggcgcgcgcagcaggactaccagatccccggcaccgatgtgacggtgaaagcaggccaaatggtgtttgtgtccgcgggcggcatacaccgcgacgagaaatactaccccgaccccgagaagttcgacccggaaaggtttacgccagaaaatacgagcaacagacatccttgtgcctacctacccttcggagtggggcccaggaattgtatcgggatgcgatttgctaaagttcaatcaagaatatgtatggtaaagttcttttctgcattccgtgtgtcggcgccgcgcgagaagctccgcgggctgcgctttgtaccgcgccgcttcatcctggcctca---gagaacataaagctgaacatcatacccaga
>P._maackiiCYP6B2
---------gccgcggccgcctgctacctgctctactgc------tacttgacgaggaacttcacttactggaaacaacggaatgtcaacgggccgcaacccgtgccgctgttcggcagcctgcaggcctccgcgctacgcaagcagaacatcgccgtcgtcttccgcgacatctataagcagttccccaacgacaaaatagtcggcatgtaccgaatgacgacgccctgcctgcttgtgcgggatctcgacatcgctaaggccatcctcatcaaggacttcgactgcttctcggaccgcggcgtgtctttcgccgagcgcggcctcggcaacaacctattccacgcggacaccgataagtggcgcgtgctgcgcaatcgctttacgcccatcttcacctccagcaaactcaagaatatggtgtacctgatggagcagagcggggacaagttcgtggagttcttgcaacagcagtgcgcccagcggcag---gagcaggagcttcacgcgctccttcagcgctacacggtggccaccatctctgcgtgcgccttcggtctcgactttgacaccatctcc---gaaaagattcacgtgctgcacaaactagacaacatcatcttttcacctgcgtttatcgacgaggtggacatgatgtttccgggcatcctgaaaaagctcaacctggaccctttcccgaaggagatatctgagttcttcaattcgttggtgacgtcggtggtaacgcagaggaacggcaagccaagcagcaggagagactttatggacttgatcctggaactgcgtcagcagggagagattcagggcaccaagcgctcggcggaagagcaaaagctgaccctggagctgacggacgacatcatcgccgctcaggcgttcgtgttctatgcaggcggttacgagaccagtgccagtacaatgtccttcatgctgtacgagttggcgcgcaaccccgacatacaggcccgggtcatacaggaggtggacgaggtgatggggaagtacaacggcaagctgacgttcgaggcgatcaacgacctcaagtacatggaacaggtattcgatgagaccctgcggctttatcccatcgtggacccggtgcagcggcgcgcgcagcaggactaccagatccccggcaccgatgtgacggtgaaagcgggccaaatggtgttcgtgtccgcggccggcatacaacgcgacgaaagatactatcccgaccccgagaagttcgacccggaaagattttcgccagaaaatacgcgcaacagacatccttgtgcctacctaccgttcggagtggggcccaggaattgtatcgggatgcgatttgctaaagttcaatcaagaatatgtatggtaaaattcttttctgcgttccgtgtgactgcgccgcgcgagaagctgcgcgggctgcgctttgtaccgcgccggttcatcctggcctca---gagaacataacgctgaacatcattcccaga
>P._macilentusCYP6B5
---------gtggcggccgcgtgctacctgctataccac------tatgtgacgaggaccttcggctactggaagcagcgccgtgtgaatggacctccgcccgtgccgttgttcggcagcctgcaagcctccgcgctgcgcaagcagaacaacgccatcgtcttccgcgacatctacaagcaattccccaacgacaaaatagtcggcatgtatcgcatgacgacgccctgtctgctcgtgcgggaccttcacatcgccaagaccatcctcatcaaggacttcgactacttctcggaccgcggcgtgtccttcagc------ggcctcggcaacaatctgttccacgctgacaccgatatatggcgcgtcctgcgcaaccgtttcacgcccatcttcacctccaccaagctgaagaatatggtgtacctgatggagcagagcggggataagttcgtggagttcctgcagcagcagtgcgctcagcggcag---gagcaggagctgcactcactcatccagcgctacacggtggccactatctccgcgtgcgcgttcggcctcgacttcaacaccatcact---gacaagatacacgtgctgcagaagctggacaatatcatcttctcgccgacgttcatcgacgaggtggacatgatgtacccgggtatcctgaaaaagctcaacatagatatcttcccgaaggatatatcagacttcttcgactcgctggtgacgacggtggtgacgcagaggaacggtaagccgaccaacaggaaggacttcatggacctcatcctggagctgcggcagcagggcgagatccagggccccaagcgctcggaagaggaacaacagcgcaccctggatttgacggacgagattatcgctgcgcaggcgttcgtgttctacgcgggcgggtacgagactagcgctagcactatgtcgttcatgctgtacgagatggcgcgcaaccccgacctgcaggacaggctcatacaggaggtggacgaggtgatgaggaagtacgacggcaagctgacgttcgaggcgctcaacgagttcaagtatatggagcaggtgttcgacgagaccctgcgcctgtaccccattgtggacccgctacagcggcgcgcgcagcaggattaccagatccccggcaccgaggtgacggtgaaggccggtcagatgattttcgtatcggcggccggcatacaccgcgacgagcggtactaccccgaccccgagaggttcgacccggagagattttccccagagaactcgagcaacagacatccatgtgcctacctacccttcggagtcgggcccaggaattgtatcgggatgcggtttgctaaaattcaaacaagaatatgcatggtaaagttcttttcttcgttccgtgtgtcggcgacgcgcgagacactgcaaggactgcgcttcgtgcccaggaggttcatcctcggctcc---gacaacgtaaaactcaacatcatacccaga
>P._polytesCYP6B2
---------gcggcggccgcgtgctacctgctataccac------tacgtgacgaggaccttcggctattggaagaagcgtcgtgtcaatggaccgccacccgtaccgttgttcggcagcctgcaggcctccgtactgcgcaaacagaacaccgccgtcgtcttccgcgacatctacaagcaattccccaacgacaaaatagtcggcatgtatcgcatgacgacgccctgcctcctcgttcgggacctcgacatcgccaagaccatcctcattaaggacttcgattgcttctcggaccgcggcgtgtccttcagcgagcgcggcctcggtaacaatctgttccacgctgacactcatatatggcgcgtcctgcgcaaccgcttcacgcccatcttcacctccacaaagctcaagaatatggtgtacctgatggagcagagcggggataggttcgtggagttcctgcgacagcagtgcgcgcagcggcag---gagcaggagcttcacgcgctcatccagcgctacactgtggccactatctcagcgtgcgcgttcggcctcgacttcgacaccatcacc---gacaagatacacgtgctgcagaaactggacaacatcatcttctcgccgtcgttcatcgacgaggtggacatgatgtacccgggcattctaaaaaagctcaacttggacatctttccgaaggagatatcggatttcttcgactcgctggttacgacggtggtgacgcagaggaacggcaagccgaccaatagaaaggacttcatggacctgatcctggagctgcgccagcaaggtgagatccacggccccaagcgctcggaacaggaaaaagagcgcaagctggagttgacggacgacattatcgccgcgcaggcgttcgtgttctacgcgggggggtacgagactagcgctagcacgatgtcgttcatgctatacgagatggcgcgcaaccccgacctgcaggacagagtcatacaggaggtcgacgaggtgatgggcaagtaccacggcgagctgacattcgaggcgctcaacgagctcaagtatatggaacaggtgttcgacgagaccctgcgcctgtaccccatcgtggacccgctgcagcggcgcgcgcagcaggactaccagatccccggcactgacgtgacggtgaaggcgggtcagatggtgttcgtgtcggcggccggcatacaccacgacgagcagtactaccccgaccccgagaggttcgacccggagagattttccccagaaaattcgagagacagacatccatgtgcctacctgcccttcggagtcggacccaggaattgtatcgggatgcgatttgctaaaattcaatcaagaatatgtatggtaaagttcttttcttcgttccgtgtgtcggcgacgcgtgagacgctgcgcgggctgcgcttcgtgccgcggaggttcatcctcggctcc---gacaacataaagctcaacattatacccaga
>P._machaonCYP6B2
---------gtggctaccgcctgctacctgttctacctc------tatgtgacgaggaacttcagctactggaagcagcgccatgttaacggaccgcgtccagtggcactgttcggcaacctgcaggccgtcgcgctgcggagacagaacatcgcagtcgtcttccgtgacatctacaagcagttcccaaacgaaaaaattgttggcatgtaccggatgacgacgccctgtctgctcgtgcgggacctcgatatcgcaaaggccatcctcatcaaggactttgactgcttctcggaccgcggcgtatccttcagcgagcgcggcctcagcaacaacctgttccacgcagacaccgacatatggcgtgttctgcgcaaccgcttcacacccatctttacctctaccaagctcaagaacatggtgtacctgatggagcagagtggggacagattcgtggagtacgtgcggcagctgtgcgccgaggggcag---gaaccgcagttgcaccggcttatccagcgctacacggtagccaccatctccgcttgcgcgttcggtctcgacttcgatactatcgcc---gacaagatgcacgtgctgcagaagcttgacaacgttattttctcgccatcattcatcgacgaagtggacatgatgtacccggggatcctaaggaagctcaacatagatattttcccgaaggatttatcaaagtttttcgacacgctagtgacgacggtggtgaatcagaggatgggcaagccaaccaacaggagagacttcatggacctcatcctggagctacgacaacagagcgaaatccagggccccaagcgctcggtggaggaacagcagcgcactctggagctgacggacgatattatcgccgctcaggcattcgtgttctatgcaggcgggtatgagaccagcgctagtactatgtcattcatgatgtatgagctggcgcgcaaccccgacatgcaggagagagtcatacaggaagtagacgaggtaatgaggaagtacgacggcaaggtaaccttcgaggcgctcaacgagctcaagtatatggagcaggtattcgacgaaacactccgcctgtaccccatcgtggacccgctgcagcggcgcgcgcagcaggactatcggatccccggcaccgagttgaccgtgaagaagggccagatggtgttcatatcagcgggcggcatacaccgcgacgagcgatactaccccgacccggagaggttcgacccggacagattttcgccagagaactcgagcaacagacatccctgtgcctacctgccattcggagccgggcccaggaattgtatcggcatgcgatttgctagagttcaatcaaaaacatgtttggcaaagttcttctctgcgttccgagtgtccggggcgcctgaaacgttgcgtgaagtacggttcgtgcccagaaggttcatcctggcctcc---gaggcgttcaagcttaccattacaccgagg
>P._helenusCYP6B5
---ttaggtgtactagtgataattattgtatattacatatataattactttacaagaaattttaactactggaaaaatataaaggtcgtgggaccaaaaccggttcctttattcggaaacataataacatcaacagttcggagaaaaaccgtcgcagaggtaatgcaaaacatttataatgattttcccgacgagaaggtcgttggtgtattcagattgacaacaccgactctattaatacgagacttggaagttgtaaaacatgtaatgattaaagacttcgattctttttccgatcgaggcgtttccttcagcaaagatggtttaggagcaaacttgttccacgcagacaccgagatatggcgagttctgagaaaccaattcacaccaatatttacttctggtaaattaaaaaacatgatccacttattgaacgatagaggcgacaaattcttaagagaagtaaataacatttgcttacaaaagact---gaacatgaaatacattcgctaattcaaaggtacacaatggcaacaatatcagcctgtgccttcggtctagacttcgatgcgatgacg---gacaaaatggaaatgtttaagaaaatcgataaaataattttctccttatcctacgcaagggaaatcgatatgctgtttcctggtattttgaaaaagttcaatagtacaatatttactgtggagcttagatatttcttcgaagatttggtaaaaactgtgataaacgaaagagatgggaagccttcgaataggaaagattttatggatttagtcctagagttgagggagaaaggtgaaataaaaggagctagaagaaataaagaagaagaagagactactttagaacttagcgatagtgttatagcggcacaggcttttgttttctatgcggcgggctatgaaaccagcgcaacaactatgtcgttcttgctttacgaattagctaaaaatcccaacatacaagaaaagctaataaaagagatagatgatgttatcaagaaacataatgaagaaataacgtatgaggcattaagtgatatgacatacatggagaaagtttttgatgaaacgttacgaaaatatcctttagttgatccgatacaacggagggcacaagtggattacacaataccgaatacaaaagttgttattaaaaagggacagaaagtgttcgtatcgacaatgggtattcaacatgatcctaaatattaccccaaccctgaagtgtttgaccctgagaggttttctcctgaaaaagtaagagatagacatccttgtgcttatatgccattcggtgttgggccaaggaattgcataggaatgcggtttgcaaaagtgcagtcacgtatgtgtataatgaagctcttatccaagttccgagtggaggcgtctacgaacacacaacaagtcatgcaatttgaccctaaaagggttttaattggacctaaaaatggaatttatttaaatttgatttcaagg
>P._xuthusCYP6B7
---ttggtattattattgttacttattatatattacgtacatagttttattacgaaaaatttcaactactggaaaaatataagagtcatcggaccaaaaccggttccattattcggaaacataataacatcaacactacgaaggaagaacatagctgaggtaatgcaaaagatttatcttgagtatcctgaagagaagattgttggtgtattcagattgacaacacctactctgttaatacgcgacttggaggttataaagcacgttatgattaaagatttcgattctttttctgatcgaggcgtatcctttagtaaagatggtcttggtgctaacttgtttcacgcagatactgacatatggcgtgttttgagaaatcaatttacaccaatatttacatctggtaaattaaaaaacatgatccatttactaaatgatagaggagacaagtttttaagagaagtaaataatatatgtttacaaaaaaat---gaacatgaaatccattctttaattcaacggtacacaatggcaacaatctctgcttgtgccttcggtctagacttcgatgcgatggca---gataaaatggaaatgtttaataaaatagataaaatcattttctcattatcttacgcaagagaaattgatatgctgtttccgggtatactaaaaaagttcaacagtacaatattttctgtcgagcttagatatttcttcgaagatttggtaaaaactgttataaatgaaagagacggcaaaccatcaaatagaaaagactttatggacttagttttggagttgagagagaaaggtgaaataaaaggggctagaagatctgacgaagatatagaaactacattagaacttagcgatagtattatagcggcgcaagcattcgttttctatgcagcgggctatgaaactagcgcaacaacaatgtctttcatgctgtatgaattagctaaaaatcaaaacatacaagagaaattaatcaaagaaatagatgacgttctctatagacataatggagatataacatatgaagctataactgatatgatatacatggaaagagtttttgatgaaacattaaggaaatatcctttagtcgatccgatacaacgtcgagctcaagttgattatactataccaaatacgaatgtcgtcatcaaaaagggacaaaaagttttcgtatcgacaatgggtatacaacacgatcctaagtattaccctaacccagaaatatttgaccctgagagattttctccagaaaaagtaaaggatcgacatccttgtgcttatatgccatttggtataggaccaaggaattgcataggaatgcggtttgcaaaagtacagtcccgaatctgcataacaaagctcttatcaaagttccgagtggagccatctaagaatacacaagaggttatgcaatttgatcctaaaagagttttaataggacctaaaaatggaatttatttaaatttaatttctagg
>P._macilentusCYP6B6
---ttaggagtattagtgatagttattgtatattacataaattgttactttacaagaacttttaactactggaaagatataaatgtcgtgggaccaaaaccgattccattattcggaaacttaataacatcaacgcttcgaagaaaaaccgtcgctgaggtaatgcaagacatttatcatgattattctgaagagaaggtcgttggtgtgttcagattgacgacaccgactctattaatccgcgatttagatgttataaagcatgttatgatcaaagatttcgattgtttttctgatcgaggcgtatccttcagtaaagatggtctaggagcaaacttattccatgcagacaccgatatatggcgggttctaagaaaccaattcacaccaatatttacttctggtaaattaaaaaacatgatccacttattgaatgatagaggcgacaaattcttaaaagaagtaagtaacgtttgcttacaaaaaagc---gaacaggaaatgcattctcttattcaaaggtatacaatggcaacgatatcagcttgtgccttcggtctagacttcgatgcgatgacg---gataaaatggagatgtttaagaaaatcgacagaatcattttttcactatcatacgcaagagaaatagatatgctgtttcctggaattttgaaaaagttcaatagtacaatattttctgtggagcttagatatttcttcgaagatttggtaagaaccgtgataaatgaaagagatggcaagccttcgaataggaaagattttatggatttagtcctggagttgagggagaaaggtgaaattaaaggagcgagaaaaagcaacgaagacgaagagagtacattagaattgagcgatagtattatagcggctcaggcttttgttttctacgcagcgggctatgaaaccagcgcaacaactatgtcgttcatgctttacgaattagcaaaaaatcccaacatacaagacaacttaatcaaagagatagatgaagttgtcaaaagacataatggaaaaataacgtatgaagcattaagcgatatgatatacatggagaaagtatttgatgaaacattacgaaaatatcctttagtggacccgatacaacgcagggcacaagtggattatacgataccaaatacgacagttgttataaaaaagggtcagaaagtgtttgtatcgacaatgggtattcaacatgatcctaagtattaccccaaccctgaagtatttgaccctgagaggttttccccagaaaaagtaagggatagacatccttgtgcttatatgccatttggtgttgggccaaggaattgtataggcatgcggtttgcaaaagtgcagtcacgtatgtgcataatgaagctcttgtcaaagttcaaagtggaggtgtctaagaacacaccacaagtcatgcaatttgatcctaaaagggttttaataggacctaaaaatggaatttatctaaatttaatatctagg
>P._memnonCYP6B3
gttgctggggttttcacccttttcataagtttgtactat------tatgtaaccagaacgttcgactactggacatctcgtaatgtcgccggtcctaaacctaaacctctatttggtaacatcatggaatccgcactacggaagaaaaatatcgcactcgttatgcacaagatataccaagattatcctaaagagaagctggttggagtctacaggatgaccacaccttgtgtattagtgagagacttggaggtgatcaagcatataatgattaaagattttgatatgtttgaagatcgaggaatagagttcagtaaggaaggttatggtgctaacttattccattcagacggagaaacatggcgtgcgttaaggaatcgtttcaccccgatatttacttctagaaaactgaagaatatgctctacttgatgactgatcgtggtgacaaattcgttcaaggtatcgaaagaatagttaaggaacaacct---gaacaagcggtgctcaaacacgtccagctttacacgatagcaacaatctcggcatgcgccttcggtattgacatcgataagttgggc---aaaacacttgattctttgttcaaattagatgaaatggcattaaatactaattatttctccgaattggatatgatgtatcctggaattttgaaacatatgacgtataccatttatccagcgttagctcgagaaatattcgacggcatcatcaagaatgttatcacagaaagaaacgggaaaccgagtaatagaaacgattttattgatcttatcctagcattgaaagagaaaggtgaaatcgaagcttccagaactaatacggaagataaaattaaaccgcttgaattgacagaaagtgttatggctgcgcaagcgtttatattcttcttaggtggttacgaaaccagttctactaccatgacatttatgatgtatcaattggctttgaaccctgatatccagaataaaatgatcgaagaaatcgacgaagttcttgacagatgtaaaggagaagtgacttatgatactttgaacgaattaacttatatggagaaagttttcgatgagacgttacgcatgtatcccatcgttgatccgttgcagaggaatgcgaaaaacgattacaaagtcccgggaactgatgtggtgataaaaaaaggacaaacagtgttggtatcacctcgcagtttgcattacgatgaggagtactacccaaatcctcataagtttgatccggagaggttctccccggaagcagttggggagagacactcttgtgcgtatataccatttggcattggaccgagaaattgtatcggtatgaggttcgcgaaagttcaatcaagagtgtgtctactgaaattcttctcgaagtttcgagttgaagcgacgaagcaaactcccaaagttatagaatacgatcctaaaagaacgactgtgtcacctgtggggggaataccacttaattttatacgcaga
