# Supplementary material for: Diversification and selection pattern of CYP6B genes in Japanese Papilio butterflies and their association with host plant spectra
Source: PeerJ. 2020 Dec 22;8:e10625. doi: 10.7717/peerj.10625 (PMC7761194; doi:10.7717/peerj.10625)
Supplement: Supplemental Information 3 [file peerj-08-10625-s003.fas]

>P._helenusCYP6B1
TRNFNFWKNKNVAGPKPVPFFGNIMESVIRRKHLILVYKDIYEKYPDEKVVGMYRMTTPCLMLKDLDIIKDVLVKDFDMFVDR--GVEFSE---EGLGANIFHADGDRWRILRHRFTPLFTSGKLKNMLHLITNRGEKFIKHVEEITEVQT----EQPINSLLEKFTMASIAACIFGIDLDE---D-MFHTLEKINKIFSTAR----YGIELDMMY----PGILKKFGGSLFSSVLSKF--FVNLIKSVIEQR-----------------NGIPTNRKD----FIDLVLELRQ--------QKVIES---ARRNEN--EDVKTLELTDNIIAAQAFTFYGAGYESSALTLTHMFYELAKNPDIQDKLVKEIDEVLERY-NGELTYEALHEMTYLSQVFDETLRKYPVADLLHRNAQSDYTL------AGTNITLHKADTVIISAYGIHRDPKHYPNPMIFDPERFTPENVGKRHACAYLPFGTGPRNCLGMRFAKWQSQVCSVMFFSKFRVELSKNT-PLKLEYDPNFIFTVP-SGGVPLNIVRR----------
>P._polytesCYP6B1
TRNFNFWKNKNVPGPKPVPFFGNIMESVIRRKHLILVYKDIYEKYPDEKVVGMYRMTTPCLMLKDLDIIKDVLVKDFDMFVDR--GVEFSE---EGLGANIFHADGDRWRILRHRFTPLFTSGKLKNMLHLITNRGEKFIKHVEEITEVQT----EQPINSLLEKFTMASIAACVFGIDLDE---D-MFHTLEKINKIFSTAR----YGIELDMMY----PGILKRFGGSLFSSVLSKF--FLNLIKSVIEQR-----------------NGMPTNRKD----FIDLILELRQ--------QKVIES---ARRNEN--EDVKTLELTDNIIAAQAFTFYGAGYESSALTLTHMFYELAKNPDIQDKLIKEIDEVLERY-NGELTYDALHEMTYLSQVFDETLRKYPVADLLHRNAQSDYTL------AGTNITLHKADTVIISAYGIHRDPKHYPNPLKFDPERFTPENVGKRHACAYIPFGAGPRNCIGMRFAKWQSQVCSVMFFSKFRVDLSKNT-PLELEYDPNFIFTVP-SGGVPLNIVRR----------
>P._protenorCYP6B1
TRNFNFWKNKNVAGPKPVPFFGNIMESVIRRKHLILVYRDIYEKYPDEKVVGMYRMTTPCLMLKDLDIIKDVLVKDFDMFVDR--GVEFSE---EGLGANIFHADGDRWRILRHRFTPLFTSGKLKNMLHLITNRGEKFMKHVEGITEVQT----EQPINSLLEKFTMASIAACVFGIDLDE---D-MFHTLENINKIFSTAR----YGIELDMMY----PGILKKFGGSLFSSVLSKF--FLNLIKSVVEQR-----------------NGMPTNRKD----FIDLILELRQ--------QKVIES---ARRNEN--EDVKTLELTDNIIAAQAFTFYGAGYESSALTLTHMFYELAKNPDIQDKLVKEIDEVLERY-NGELTYDALHEMTYLSQVFDETLRKYPVADLLHRNAQSDYTL------AGTNITLHKGETVIISAYGIHRDPKHYPNPLKFDPERFSPENVGKRHACAYLPFGTGPRNCLGMRFAKWQSQVCSVMFFSKFRVELSKNT-PLELEYNPNSIFTVP-SGGVPLNVVRR----------
>P._macilentusCYP6B1
TRNFNFWKNSNVAGPKPVPFFGNIMESVIRRKHLILVYKDIYEKYPDEKVVGMYRMTTPCLMLKDLDIIKDVLVKDFDMFVDR--GVEFSE---EGLGANIFHADGDRWRVLRHRFTPLFTSGKLKNMLHLIINRGDKFIKHVEVITEVQT----EQPINSLLEKFTMASIAACVFGIDLDE---D-MFHTLEKINKIFSTAR----YGIELDMMY----PGILKKFGGSLFSSVLSKF--FLNLIKSVIEQR-----------------NGTPTNRKD----FIDLVLELRQ--------QKVIEA---ARRNEN--EDVKTLELTDNIIAAQAFTFYGAGYESSALTLTHMFYELAKNPDIQDKLVKEIDEVLERY-NGELTYDALHEMTYLSQVFDETLRKYPVADLLHRNAQSDYTL------AGTNITLHKGDTVIISAYGIHRDPKHYPNPEKFDPERFTPENVRKRHACAYLPFGTGPRNCLGMRFAKWQSQVCSVMFFSKFRVELSKNT-PLELEYDPNFIFTVP-SGGVPLNIVPR----------
>P._dehaaniiCYP6B1
TRNFNFWKNKNVVGPKPVPFFGNIMESVIRRKHLILVYKDIYLAYPGEKIVGMYRMTTPCLMLRDLDIIKDVLVKDFDLFVDR--GVEFSE---EGLGANIFHSDGDRWRVLRQKFTPLFTSGKLKNMLHLITNRGNKFLKHVEEITDVQT----EQPINHLLEKFTVASIAACVFGIEVDE---D-MFRTLEKINKIFSTAQ----YGIELDMMY----PGILKKFGGSLFSSVLINF--FQNLVKSVMEQR-----------------NGMPTNRKD----FMDLIIELRQ--------QKVVEA---VRRNEN--EDVKSLELTDNVIAAQAFTFYGAGYESSALTLTHMFYELAKNPDIQDELVKEIDEVLERY-NGELTYEALHEMTYLSQVFDETLRKYPVADLLHRNAQCDYKL------AGTNVTLHKGDTIIISAYGIHRDPKHYPNPEKFDPSRFTPENIGKRHSCAYLPFGTGPRNCLGMRFAKWQSQVCTAMLLSKFRVEPSKNT-PLELEYNPNTIFTVP-RGGVPLNLVRR----------
>P._maackiiCYP6B1
TRNFNFWKNKNVVGPKPVPFFGNIMESVIRRKHLILVYKDIYLAYPGEKIVGMYRMTTPCLMLRDLDIIKDVLVKDFDLFVDR--GVEFSE---EGLGANIFHSDGDRWRVLRQKFTPLFTSGKLKNMLHLITNRGDKFLKHVEEITEVQA----EQPINHLLEKFTMASIAACVFGIELDE---D-MFRTLEKINKIFSTAQ----YGIELDMMY----PGILKKFGGSLFSSVLSIF--FQNLVKSVMEQR-----------------NGTPTNRKD----FMDLIIELRQ--------QKIVEA---VRRNEN--EDVKSLELTDNVIAAQAFTFYGAGYESSALTLTHMFYELAKNPDIQDQLVKEIDEVLERY-NGELTYEALHEMTYLSQVFDETLRKYPVADLLHRNAQCDYKI------AGTNVTLHKGDTIIISAYGIHRDPKHYPNPEKFDPTRFTPENVGKRHSCAYLPFGTGPRNCLGMRFAKWQSQVCTVMLLSKFRVEPSKNT-PLELEYNPNTIFTVP-RGGVPLNLVRR----------
>P._xuthusCYP6B1
TRNFNFWKNKNVAGPKPVVFFGNIMDSVIRRKHLIMVYKDIYAAFPNEKVVGMYRMTTPCLMLKDLDIIKDVLVKDFELFVDR--GVEFSE---EGLGANIFHADGDRWRVLRHRFTPLFTSGKLKNMLHLITNRGEKFVKHLEEITNIQT----EQPIKSLVEKFTMASIGACVFGIDLDE---N-MFETLGRINKILSVAR----YGIELDMMY----PGILKKFGGSLFSSVLSKF--FQNLIKSVIEQR-----------------NGMPTNRKD----FMDLILELRQ--------QKVIEA---VRKNEN--EDVKSIELTDSIIAAQAFTFYGAGYESSSLTLTHMFYELAKNPDIQDRLVKEIDEVLERY-NGELTYDALHEMTYYSQVFDETLRKYPVADLLHRNAQSDYKI------AGTNITLHKGDTVIISAYGIHRDPKYYPNPEKFDPERFSPENVGKRHPCAYLPFGTGPRNCLGMRFAKWQSQVCTVMFLSKFRVEPSKNT-PLELKYDPNLIFCVP-IGGIPLNIVRR----------
>P._canadensis_CYP6B18_AF280619
TRNFNYWKDRNVVGPEPTVFFGNIMESVIRRKHLIMIYKDIYEAFPKEKVVGIYRMTTPCLLLRDLDVIKHVMIKDFDLFNDR--GVEFSE---EGLGLNIFHADGDRWRVLRQAFTPLFTSGKLKNMLNLMSDRGDKFIKMVEKICDKEP----EQQIIPLVRKFTMASITTCAFGMELDE---E-MFESLDKLDSLIFTTS----YGNEIDMMY----PGILKKLNSSIFSKMIAPF--FDNLTKTIIEQR-----------------GGKPTNRKD----LMDLILELRQ--------KKAIEP---MKKTHD--EPVTTFELTDSVIAAQTFIFYAAGYETSASTMSFLLFELAENPDIQEKVIAEVDETLKRH-NGEITYDTLSEMTYLTQVFHETLRKYPVADILLRNAKADYAV------PGTNVTLKKGQTVVVSGFGIHYDPKYYPDPEKFDPERFSPENVKNRHPCAYIPFGAGQRKCLGMRFGQWQVQVCIIKLLSKFRLEPSTKT--------------------------------------
>P._galucus_CYP6B4_U47059
TRNFNYWKDRNVVGPEPTVFFGNIMESVIRRKHLIMIYKDIYEAFPKEKVVGIYRMTTPCLLLRDLDVIKHVMIKDFDLFNDR--GVEFSE---EGLGLNIFHADGDRWRVLRQCFTPLFTSGKLKNMLNLMSDRGDKFIKMVEKFCDKEP----EQQIIPLVRKFTMASITTCAFGMELDE---E-MIETLDKLDSLIFTTS----YGNEIDMMY----PGILKKLNSSIFSKMIAPF--FDNLTKTIIEQR-----------------GGKPTNRKD----LMDLILELRQ--------KKAIEP---MKKTHD--EQVTTLELTDSVIAAQTFIFYAAGYETSASTMSFLLFELAENPDIQEKVIAEVDETLKRH-NGEITYDTLSEMTYLTQVFHETLRKYPVADILLRNAKADYAV------PGTNVTLKKGQTVVVSGFGIHYDPKYYPDPEKFDPERFSPENVRNRHPCAYIPFGAGQRKCLGMRFGQWQVQVCIIKLLSKFRFEPSTKT-MSEFNYDPKRLLVYP-KSGIFLNIIPRNY--------
>P._macilentusCYP6B2
TRNFNHWKDRNVVGPKPVAFFGNIMESVIRRKHLIMIYKDIYEAYPEEKVVGIYRMTTPCLFLRDLDVIKHVMIKDFELFSDR--GIEFSE---EGLGLNIFHADGDRWRVLRQRFTPLFTSGKLKNMLYLMSDRGDKFIRNVEKICEVQP----EQHIIPLVRKFTMASITACAFGMELDE---E-LFHTLEKMDGVIFNSN----YGFELDMMY----PGILKKFNGSIFSKTIGPF--FDNLTKSVIQQR-----------------GGIPSNRKD----FMDLILELRQ--------MKTIEA---VKKHDD--VDVTALELTDSVIAAQTFVFYAAGYETSASTMAYMLYELAKNPDIQDKVIAEVDDVLLRH-NGEITYDTLRDMTYIIQVFHETLRKYPVADLLNRNVKADYAV------PGTNVTLKKGQTVIMSGFGIHHDPKYYPDPEKFDPERFSPENVKNRHPCAFLPFGAGPRNCLGMRFAKWQVQVCIIKFLSKFRLEPSSKT-MPEFKYGPKRLFVYP-ESGIYLNILPR----------
>P._xuthusCYP6B2
TRNFNYWKERNVVGPKPVVFFGNIMESVIRRKHLLMIYKDIYEAYPEEKVVGIYRMTTPCLFLRDLDVIKHVMIKDFELFTDR--GIEFSE---EGLGLNIFHADGDRWRALRQRFTPLFTLGKLKNMLYLMSDRGDKFINNVEKICESQP----EQHIIPLVRKFTMASITACAFGLDLND---E-LFEALEKMDSVIFNSN----YGFELDMMY----PGILKKINGSIFAKSIGPF--FDNLTKNVIQQR-----------------GGVPSNKKD----FMDLILELRQ--------KKSIEA---MKKHDD--AGVTALELTDSVIAAQTFVFYAAGYETSASTMAYMMYELAKNPEIQDKVVEEINEVLLRH-NGVITSDTLHDMTYLIQVFHETLRKYPVADLLNRNVKADYPV------PGTNVTLKKGQTVIMSGFGIHHDPKYYPDPEKFDPERFSPENVKNRHPCAFLPFGAGPRNCIGNRFAKWQVQVCIIKFLSKFRLEPSSKT-MAEFKYGPKRLFVYP-ESGIYLNILPR----------
>P._protenorCYP6B2
TRTFDYWKERNVVGPKPLPFVGNLKDSFFRKKTVIMIYKEIYDKFPKEKVVGIYRMTTPCLLIRDLDIVKNILIKDFDLFLDR--GVEFSD---EGLGVNLFHADGDRWRVLRNRFTPLFTSGKLKNMLRLMSECGDKFVNYVGDVTQNNM----EHRINLLVQRFTMASISACAFGLDLDK---D-MLKSLQDLDKLVFTVN----YSIELDMMY----PGILKKLNGSLFPKSVRKF--FDDLTKSVIKQR-----------------GGMPTNRKD----FMDLILELRQ--------RRKIEA---SKRNDD--EDVKVLELTDGIIAAQAFIFYTAGYETSAATLAFMLYELAMNPNIQDKLIKEIDEVLKRY-NGEITYECLSDMPYLGQTFDETLRKYPVADLLFRNAQVDYPI------PGTDVTVKKGQTVVISGLGIQHDPKYYPNPEKFDPERFSPENEKNRHSCAYLPFGVGPRNCLGMRFAKWQSQVCIVKFLSNFRVEPSKNT-PVDFKYDPTRLFLLP-SGGIDLNVVKR----------
>P._xuthusCYP6B3
TRTFDYWKNRNVAGPKPVPFFGNLKESVLRRKPQVMVYKSIYDEFPNEKVVGIYRMTTPSILLRDLDIIKNVLIKDFESFADR--GVEFSI---DGLGANIFHADGDRWRTLRNRFTPLFTSGKLKNMLPLMSQSGDRLLKYIDDVTRTQP----EQSIHTLVQKFTMTNIAACVFGLNLDE---D-MLKTLEDLDKYIFTVN----YSAELDMMY----PGILKKLNGSLFPKVVSKF--FDNLTKKVLELR-----------------KGMPSNQKD----MIDLIQELRE--------KKTLEG---LKKFDN--QDVKSLELTDGVISAQIFIFYMAGYETSATTMTYLFYELAKNPDIQDKLIAEIDEVLSRH-NGNITFECLSEMTYLSKVFDETLRKYPVADFTQRNAKTDYVF------PGTDITIKKGQTIIVSTWGIQNDPKYYPNPEKFDPERFSPENIKNRHPCAYLPFSAGPRNCLGMRFAKWQSEVCIAKVLSQYRVEMSKKT-SDQFIFDPMRLFALP-KGGIYVKLVRR----------
>P._dehaaniiCYP6B2
TRTFDYWKKRNVVGPKPLPFFGNLMNSVLRREHVMSVLKNIYQAYPNEKVVGIYRTTTPSLLLRDLDIIKHVLIKDFEMFVDR--GVSFSD---EGLGVNMFHADGDKWRTLRHRFTPLFTSGKLKNMMYLMADRGDKIMNTIDQTCDKQP----EQPLHLLLQKFMIGSISACAFGVDLDD---E-MMQTLVNMDKALFTAP----YSIELDFMY----PGILKKLNGSLFPKNIRNF--FYDLTKSVIKQR-----------------GGMSTNRKD----FMDLILELRQ--------QKTITS---MKKNDG--EEVKSLEITDSIIAAQSFIFYSAGYETSATTLTHLFYEVAKNTDIQDKLIAEIDEVLKRQ-NGEITYECLGEMKYLNQAFDETLRKYPIADVIQRNAKVDYKI------PGTDITLEKGKTAVFSVWGIHLDPKHYPNPEKFDPERFSPENEKNRHSCAYLPFGAGPRNCIGMRFAKLQSQMFVVKFLSKFRVEPSRNT-PKDIKYDPTRVLLYP-RDGLYLNVLRR----------
>P._macilentusCYP6B3
TRTFDYWKKRNVVGPKPLPFFGNIKDSVLRREHVISILKKIYQAYPNEKVVGIYRTTTPCLLLRDLDIIKHVLIKDFDRFVDR--GVSFSN---EGLGLNMFHADGDSWKALRHRFTPLFTSGKLKNMLYLITNRGDKVINYIDQICDKQP----EQPIHLLLQRFTIGSITACAFGVDIND---E-MMETLEKMDKIMFDNN----YNIDLDMMY----PGILKKFNGSLFPKVVRKY--FYDLTKNVINQR-----------------GGKPTNRKD----FMDLILELRN--------NKTIQS---VKRNDE--EEVKTLEITDSIIAAQAFIFYSAGYETSSSTMSYMFYELAKNPDIQDKVIAEVDEVLKRH-NGEVTYECLSDMPYLNQAFDETLRKYPVADIVQRNAQVDYKL------PGTDITIEKGKSLLLSLLGIHYDPNIYPNPEKFDPDRFSPENEKNRHPCAYLPFGAGPRNCIGMRFAKLQSQVCLVKFMSKFRVEPSQNT-PAEIKYDPTRVLMSP-QGGLYLKVVRR----------
>P._helenusCYP6B2
TRTFNYWKDRNVPGPKPLPFFGNLKDTTLRRKHAAVLLKSIYNAYPNEKVVGVYRMTTPCLLLRDLDVIKHVMIKDFDLFVDR--GVEFSK---EGLGLNLFHADGDTWKVLRNRFTPVFTSGKLKNMLYLMTERGDHFLNYVENLRVKQT----EQPIHVIVQKFTMATISACAFGLDLDE---D-MYETLNKIDKMIFTAN----YSIELDMMY----PGILKKFNGSLFPKFVNTF--FDKLTQTVVKQR-----------------GGMPTNRKD----FMDLILALRQ--------QKTIEG---TKKMDN--EKSRIVELTDSVIAAQAFVFYAAGYETSASTMTYMFYELAKNPEIQDKVIAEIDEVLKRY-NGEMSYDCLNEMTYLQQVFDETLRKYPIIDPLQRNAQMDYKI------PDTNVTIKKGQTILVTPLGIHRDPKYYPNPEKFDPERFSPENDKDRHSCAYMPFGTGPRNCIGMRFAKVQSRVCVAKFLSKYRVEPSRNT-PTVLDFDPMRLVLFP-KGGIPLNVVCR----------
>P._memnonCYP6B1
TRTFNYWKDRNVPGPKPLPFFGNLKETTLRRKHAAVLLKSIYDAYPNEKVVGVYRMTTPCLLLRDLDVIKHVMIKDFDLFVDR--GVEFSK---EGLGLNLFHADGDTWKVLRNRFTPVFTSGKLRNMLYLMIERGEQFIDYVENLRSKQS----EQPIHLLVQKFTMATISACAFGLDLDE---D-MYQTLNKIDKMIFTAN----YSIELDMMY----PGILKKFNGSLFPKFVNTF--FDNLAQTVVKQR-----------------GGMPTNRKD----FMDLILALRQ--------QKTVEG---TKKMDN--EKLRIVELTDSVIAAQAFVFYAAGYETSASTMTYLFYELAKNPEIQDKVIAEIDEVLKRY-NGEITYDCLNDMTYLQQVFDETLRKYPIIDPLQRNAQMDYTI------PGTNVTIKKGQTILVNPLGIHHDPQFYPNPDKFDPERFSPENEKDRHSCAYMPFGTGPRNCIGMRFAKVQSRVCVAKFLSKFRVEPSRNT-PTVLEYDPMRLVLFP-KGGIHLNVLCR----------
>P._xuthusCYP6B4
TRTFNYWIHRNVPGPKPLPLFGNIKDCVLRRKHTALVFKSIYDAYPNEKVVGVYTMTMPCLLLRDLDIIKQVMIKDFELFVDR--GVSFSE---EGLGLNLFHADGDAWRVLRNRFTTVFTSGKLRNMLYLMTERGEHFVEYVDKICTKQP----EQPIHLLVQKFTMATISACAFGLDLDE---D-MYQVLDKIDKSIFTVN----YSKELDMMF----PGILKKFNGSLFPKYISNF--FHNLTQTVIKQR-----------------GGLPTNRKD----LMDVILELRQ--------QKTIEG---TKKMDD--EKLRIVELTDSVIAAQAFVFYAAGYETSASTMTYMFYELAKNPDIQDKVIAEIDAVLKRY-NGEITYDCLNDMTYLQQVFDETLRKYPIVDPLQRNAQTDYII------PGTNVTIKKGQTVLVNAMAIHYDPKYYPDPEKFDPERFSPENEKDRHSCAYLPFGTGPRNCIGMRFAKVQSRVCVVKFLSKFRVEPSKKT-PAKLEYDPMRLVLFP-KGGIHLNVLCR----------
>P._xuthusCYP6B5
TRTFNYWIHRNVPGPKPLPLFGNIKDCVLRRKHTALVFKSIYDAYPNEKVVGVYTMTMPCLLLRDLDIIKQVMIKDFELFVDR--GVSFSE---EGLGLNLFHADGDAWRVLRNRFTTVFTSGKLRNMLYLMTERGEHFVEYVDKICTKQP----EQPIHLLVQKFTMATISACAFGLDLDD---D-MYKVLDKIDKMIFTAN----YSLELDMMY----PGILKKFNGSIFPKFVNTF--FNNLAQTVVKQR-----------------GGLPTNRKD----FMDLILELRQ--------QKTIEG---TKKMDD--EKLRIVELTDSVIAAQAFVFYAAGYETSASTMTYMFYELAKNPDIQDKVIAEIDAVLKRY-NGEITYDCLNDMTYLQQVFDETLRKYPIVDPLQRNAQTDYII------PGTNVTIKKGQTVLVNAMAIHYDPKYYPDPEKFDPERFSPENEKDRHSCAYLPFGTGPRNCIGMRFAKVQSRVCVVKFLSKFRVEPSKKT-PAKLEYDPMRLVLFP-KGGIHLNVLCR----------
>P._helenusCYP6B3
TRTFNYWKERNIPGPKPLPFFGNIKDSALRSKHLTSVLQDIYNAYPNEKVVGVYRMITPCLLLRDLDLIKQIMIKDFDQFVDR--GLSFSK---EGLGFNLFHADTDTWKVLRNRFTPLFTSGKLKNMFYLMTEQGDTFLDYVEDLCAKQS----AQPINILVQKFTMATISACAFGLDLDE---D-MYKTLNKIDKMIFTPK----FSIELDMMY----PGILVKLNNSIFPKFLKAF--FDNLVKTVVTQR-----------------GGKPTNRKD----FMDLLLELRQ--------KKTIEA---SKGSVD--DKVRTLELTDDVLAGQAFAFYAAGYETSASTMIYLFYEVAKHPEVQDKVIAEIDEVLKKY-DGEISYDFLNELTYLNQVFDETLRMYPVVDPLQRNAEMDYVV------PGTGTKIRKGQTVLVSALAIHRDPKYYPNPGKFDPERFTTENKKNIHSGAYMPFGTGPRNCIGMRFAKVQSFVCIVKFFTKFRVEPTKNT-PAEVELDPMRLVLFP-RGGIELNVIRR----------
>P._macilentusCYP6B4
TRTFNYWKNKNVKGPTPVVFFGNLLASTRRRKNVGVVFKEMYDAFPKEKVVGIYRMTTPCLLLRDLDVIKHIMIKDFDSFVDR--GVEFSK---SGLGMNLFHADGDTWRVLRNRFTPIFTSGKLKNMLYLMTCRGDIFVNYIKELCNNQPT---ELEAHSLVQKYTLATISACAFGIDLDSFTPE-NMKTLQAVDKLIFTSS----YAIELDYMY----PGILKKLNSSLFPKKVTDF--FGGLVKTVVELR-----------------NGMPTNRKD----FMDLLLELRQ--------QDKITG---PKKQEN--EKEKTVELTESLIAAQAFVFYAAGYETSATTMSFLLYELAKNPDVQDKAIEEIDTILKKH-NGEMTYEMLSELKYLENVVAETLRKYPLVEPLQRNAEIDYKI------PGTEVTVKKGQTVLISPFGIHNDEKYYTNPEKFDPERFNPENSRERHPCAYLPFGVGPRNCIGMRFAKLQSNVCIAKLLSNFRVVPSKKT-MDKMQFDPKRPIMGP-DNGVYLTFVPR----------
>P._helenusCYP6B4
TRTFDYWTSRNVAGPKPKPLFGNIMESALRKKNIALIMHKIYQDYPKEKLVGVYRMTTPCVLVRDLEVIKHIMIKDFDMFEDR--GIEFSK---EGYGANLFHSDGETWRALRNRFTPIFTSRKLKNMLYLMTDRGDKFVQGIERIVKDQP----EQAVLKHVQLYTIATISACAFGIDIDKLG-K-TLDSLFKLDEMALNTN----YFSELDMMY----PGILKHMTYTIYPALAREI--FDGIIKNVITER-----------------NGKPSNRND----FIDLILALKE--------KGEIEA---SRTNTE--DNIKPLELTESVMAAQAFIFFLGGYETSSTTMTFMMYQLALNPDIQNKMMEEIDEVLERC-KGDVTYDTLNELTYMEKVFDETLRMYPIVDPLQRNAKNDYKV------PGTDVVIKKGQTVLVSPRSLHYDEQFYPNPYKFDPERFSPEAVGERHSCAYIPFGIGPRNCIGMRFAKVQSKVCLLKFFSKFRVEETKLT-PKVIKYDPKRTTVSP-VGGIPLNIIRR----------
>P._memnonCYP6B2
TRNFNYWKDIKVVGPKPIPLFGNLIKSTLRRKTVAEVMQDIYHDYTEEKIVGVFRLTTPTLLIRDLDVIKYVMIKDFDCFSDR--GVSFSK---DGLGANLFHADTEIWRVLRNQFTPIFTSGKLKNMIHLLNDRGDKFLKEVNNVCLQKS----EQEIHSLIQRYTMATISACAFGLDFDAMT-D-KMEMFKKIDKIIFSLS----YAREIDMLF----PGILKKFNSTIFSVELRYF--FEDLVKTVINER-----------------DGKPSNRKD----FMDLVLELRE--------KGEIKG---ARRSKE--DEETTLELSDSIIAAQAFVFYAAGYETSATTMSFMLYELAKNPNIQDNLIKEIDEVLKRH-NGKITYEALSDMIYMEKVFDETLRKYPLVDPIQRRAQVDYTI------PNTKVVIKKGQKVFVSTMGIQHDPKYYPNPEVFDPERFSPEKVKDRHPCAYMPFGVGPRNCIGMRFAKVQSRMCIMKLLSKFKVEASKNT-PQVMQFDPKRVLIGP-KNGIYLNLISR----------
>P._dehaaniiCYP6B3
TRNFNYWTSRNVAGPKPVPLFGNIMESALRKKNIAIVMHKIYKDYPKEKLVGVYRMTTPCVLVRDLEIIKHIMIKDFDMFEDR--GIEFSK---EGYGANLFHSDGETWRSLRNRFTPIFTSRKLKNMLYLMTDRGDKFVQGIEKIVKEQP----EQVVLKHVQMYTIATISACAFGIDIDKLG-K-TLDLLFKLDEMALNTN----YFTELDMMY----PGILKHMTYTIYPALAREI--FDGIIKNVINDR-----------------NGKPSNRND----FMDLILALKE--------KGEIEA---SRNKAE--DKIKPLELTESVMAAQAFIFFLGGYETSSTTMTYMMYQLALNPDIQKKLIEEVDEVLERC-KGEVTYETLNELTYMEKVFDETLRMYPIVDPLQRNAKNDYKV------PGTDVVIKKGQTVLVSPRSLHHDEQYYPNPDKFDPERFSPEAVGERHSCAYIPFGIGPRNCIGMRFAKVQSRVCLLKFFSKFRVEATKQT-PKVIQYDAKRTTVSP-VGGVPLNIIRR----------
>P._machaonCYP6B1
TRTFNYWTSRNVAGPKPIPLFGNIMESALRKKNIALVMHKIYQDYPKEKLVGVYRMTTPCVLVRDLEVIKHIMIKDFDMFEDR--GIEFSK---EGYGANLFHSDGETWRALRNRFTPIFTSRKLKNMLYLMTDRGDKFVQGVEKIIKEQP----EQAVLKHIQLYTIATISACAFGIDIDKLG-K-TLDSLYKLDEMALNTN----FFSELDMMF----PGILKHMTYTIYPALAREI--FDGLIKNVITER-----------------NGKPSNRND----FIDLILALKE--------KGEIEA---SKTNTE--EKIKPLELTESVMAAQAFIFFLGGYETSSTTMTFMMYQLALNPDIQNKMIEEIDEVLERC-NGEVTYETLNELTYMEKVFDETLRMYPIVDPLQRNAKNDYKV------PGTDVVIKKGQTVLVSPRSVHYDDQYYPNPHKFDPERFSPEAVGERHSCAYIPFGIGPRNCIGMRFAKVQSRVCLLKFFSKFRVEATNKT-PKVIEYDPRRSTVSP-LGGIPLNIIRR----------
>P._xuthusCYP6B6
TRTFNYWTSRNVAGPKPLPLFGNIMESALRKKNIALVMHKIYLDYPKEKLVGVYRMTTPCVLVRDLEVIKHVMIKDFDMFEDR--GIEFSK---EGYGANLFHSDGETWRALRNRFTPIFTSRKLKNMLYLMTDRGDKFVQGVEKIVKEQP----EQAVLKHIQLYTIATISACAFGIDIDKLG-K-TLDSLYKLDEMALNTN----FFSELDMMF----PGILKHMTYTIYPALAREI--FDGLIKNVITER-----------------NGKPSNRND----FIDLILALKE--------KGEIEA---SKINTD--DKIKPLELTESVMAAQAFIFFLGGYETSSTTMTYMMYQLALNPDIQNKMIEEIDEVLERC-NGDVTYETLNELTYMEKVFDETLRMYPIVDPLQRNAKNDYKV------PGTDVVIKKGQTVLVSPRSLHYDEQYYPEPHKFDPERFSPEAVGERHSCAYIPFGVGPRNCIGMRFAKVQSRVCLLKFFSKFRVEATKQT-PKVIEYDPRRTTVSP-VGGIPLNIIRR----------
>P._dehaaniiCYP6B4
TRNFTYWKQRHVNGPQPVPLFGSLQASALRKQNIAVVFRDIYKQFPNDKIVGMYRMTTPCLLVRDLDMAKAILIKDFDYFSDR--GVSFGE---RGLGNNLFHADTDKWRVLRNRFTPIFTSSKLKNMVYLMEHSGDKFVEFLQQQCAQRQ----EQELHALLQRYTVATISACAFGLDFDTIS-D-KMHVLQKLDNIIFSPA----FIDEVDMMF----PGILKKLNLDPFPKEISEF--FYSLVTTVVAQR-----------------NGKPSSRRD----FMDLILELRQ--------QGEIQG---TKRSAE--EQQLTLELTDDIIAAQAFVFYAGGYETSASTMSFMLYELAHNPDIQARVIQEVDEVMKKY-DGKLTFEAINDLKYMEQVFDETLRLYPIVDPLQRRAQQDYQI------PGTDVTVKAGQMVFVSAGGIHRDEKYYPDPEKFDPERFTPENTSNRHPCAYLPFGVGPRNCIGMRFAKVQSRICMVKFFSAFRVSAPREK-LRGLRFVPRRFILA--SENIKLNIIPR----------
>P._maackiiCYP6B2
TRNFTYWKQRNVNGPQPVPLFGSLQASALRKQNIAVVFRDIYKQFPNDKIVGMYRMTTPCLLVRDLDIAKAILIKDFDCFSDR--GVSFAE---RGLGNNLFHADTDKWRVLRNRFTPIFTSSKLKNMVYLMEQSGDKFVEFLQQQCAQRQ----EQELHALLQRYTVATISACAFGLDFDTIS-E-KIHVLHKLDNIIFSPA----FIDEVDMMF----PGILKKLNLDPFPKEISEF--FNSLVTSVVTQR-----------------NGKPSSRRD----FMDLILELRQ--------QGEIQG---TKRSAE--EQKLTLELTDDIIAAQAFVFYAGGYETSASTMSFMLYELARNPDIQARVIQEVDEVMGKY-NGKLTFEAINDLKYMEQVFDETLRLYPIVDPVQRRAQQDYQI------PGTDVTVKAGQMVFVSAAGIQRDERYYPDPEKFDPERFSPENTRNRHPCAYLPFGVGPRNCIGMRFAKVQSRICMVKFFSAFRVTAPREK-LRGLRFVPRRFILA--SENITLNIIPR----------
>P._macilentusCYP6B5
TRTFGYWKQRRVNGPPPVPLFGSLQASALRKQNNAIVFRDIYKQFPNDKIVGMYRMTTPCLLVRDLHIAKTILIKDFDYFSDR--GVSFS-----GLGNNLFHADTDIWRVLRNRFTPIFTSTKLKNMVYLMEQSGDKFVEFLQQQCAQRQ----EQELHSLIQRYTVATISACAFGLDFNTIT-D-KIHVLQKLDNIIFSPT----FIDEVDMMY----PGILKKLNIDIFPKDISDF--FDSLVTTVVTQR-----------------NGKPTNRKD----FMDLILELRQ--------QGEIQG---PKRSEE--EQQRTLDLTDEIIAAQAFVFYAGGYETSASTMSFMLYEMARNPDLQDRLIQEVDEVMRKY-DGKLTFEALNEFKYMEQVFDETLRLYPIVDPLQRRAQQDYQI------PGTEVTVKAGQMIFVSAAGIHRDERYYPDPERFDPERFSPENSSNRHPCAYLPFGVGPRNCIGMRFAKIQTRICMVKFFSSFRVSATRET-LQGLRFVPRRFILG--SDNVKLNIIPR----------
>P._polytesCYP6B2
TRTFGYWKKRRVNGPPPVPLFGSLQASVLRKQNTAVVFRDIYKQFPNDKIVGMYRMTTPCLLVRDLDIAKTILIKDFDCFSDR--GVSFSE---RGLGNNLFHADTHIWRVLRNRFTPIFTSTKLKNMVYLMEQSGDRFVEFLRQQCAQRQ----EQELHALIQRYTVATISACAFGLDFDTIT-D-KIHVLQKLDNIIFSPS----FIDEVDMMY----PGILKKLNLDIFPKEISDF--FDSLVTTVVTQR-----------------NGKPTNRKD----FMDLILELRQ--------QGEIHG---PKRSEQ--EKERKLELTDDIIAAQAFVFYAGGYETSASTMSFMLYEMARNPDLQDRVIQEVDEVMGKY-HGELTFEALNELKYMEQVFDETLRLYPIVDPLQRRAQQDYQI------PGTDVTVKAGQMVFVSAAGIHHDEQYYPDPERFDPERFSPENSRDRHPCAYLPFGVGPRNCIGMRFAKIQSRICMVKFFSSFRVSATRET-LRGLRFVPRRFILG--SDNIKLNIIPR----------
>P._machaonCYP6B2
TRNFSYWKQRHVNGPRPVALFGNLQAVALRRQNIAVVFRDIYKQFPNEKIVGMYRMTTPCLLVRDLDIAKAILIKDFDCFSDR--GVSFSE---RGLSNNLFHADTDIWRVLRNRFTPIFTSTKLKNMVYLMEQSGDRFVEYVRQLCAEGQ----EPQLHRLIQRYTVATISACAFGLDFDTIA-D-KMHVLQKLDNVIFSPS----FIDEVDMMY----PGILRKLNIDIFPKDLSKF--FDTLVTTVVNQR-----------------MGKPTNRRD----FMDLILELRQ--------QSEIQG---PKRSVE--EQQRTLELTDDIIAAQAFVFYAGGYETSASTMSFMMYELARNPDMQERVIQEVDEVMRKY-DGKVTFEALNELKYMEQVFDETLRLYPIVDPLQRRAQQDYRI------PGTELTVKKGQMVFISAGGIHRDERYYPDPERFDPDRFSPENSSNRHPCAYLPFGAGPRNCIGMRFARVQSKTCLAKFFSAFRVSGAPET-LREVRFVPRRFILA--SEAFKLTITPR----------
>P._helenusCYP6B5
TRNFNYWKNIKVVGPKPVPLFGNIITSTVRRKTVAEVMQNIYNDFPDEKVVGVFRLTTPTLLIRDLEVVKHVMIKDFDSFSDR--GVSFSK---DGLGANLFHADTEIWRVLRNQFTPIFTSGKLKNMIHLLNDRGDKFLREVNNICLQKT----EHEIHSLIQRYTMATISACAFGLDFDAMT-D-KMEMFKKIDKIIFSLS----YAREIDMLF----PGILKKFNSTIFTVELRYF--FEDLVKTVINER-----------------DGKPSNRKD----FMDLVLELRE--------KGEIKG---ARRNKE--EEETTLELSDSVIAAQAFVFYAAGYETSATTMSFLLYELAKNPNIQEKLIKEIDDVIKKH-NEEITYEALSDMTYMEKVFDETLRKYPLVDPIQRRAQVDYTI------PNTKVVIKKGQKVFVSTMGIQHDPKYYPNPEVFDPERFSPEKVRDRHPCAYMPFGVGPRNCIGMRFAKVQSRMCIMKLLSKFRVEASTNT-QQVMQFDPKRVLIGP-KNGIYLNLISR----------
>P._xuthusCYP6B7
TKNFNYWKNIRVIGPKPVPLFGNIITSTLRRKNIAEVMQKIYLEYPEEKIVGVFRLTTPTLLIRDLEVIKHVMIKDFDSFSDR--GVSFSK---DGLGANLFHADTDIWRVLRNQFTPIFTSGKLKNMIHLLNDRGDKFLREVNNICLQKN----EHEIHSLIQRYTMATISACAFGLDFDAMA-D-KMEMFNKIDKIIFSLS----YAREIDMLF----PGILKKFNSTIFSVELRYF--FEDLVKTVINER-----------------DGKPSNRKD----FMDLVLELRE--------KGEIKG---ARRSDE--DIETTLELSDSIIAAQAFVFYAAGYETSATTMSFMLYELAKNQNIQEKLIKEIDDVLYRH-NGDITYEAITDMIYMERVFDETLRKYPLVDPIQRRAQVDYTI------PNTNVVIKKGQKVFVSTMGIQHDPKYYPNPEIFDPERFSPEKVKDRHPCAYMPFGIGPRNCIGMRFAKVQSRICITKLLSKFRVEPSKNT-QEVMQFDPKRVLIGP-KNGIYLNLISR----------
>P._macilentusCYP6B6
TRTFNYWKDINVVGPKPIPLFGNLITSTLRRKTVAEVMQDIYHDYSEEKVVGVFRLTTPTLLIRDLDVIKHVMIKDFDCFSDR--GVSFSK---DGLGANLFHADTDIWRVLRNQFTPIFTSGKLKNMIHLLNDRGDKFLKEVSNVCLQKS----EQEMHSLIQRYTMATISACAFGLDFDAMT-D-KMEMFKKIDRIIFSLS----YAREIDMLF----PGILKKFNSTIFSVELRYF--FEDLVRTVINER-----------------DGKPSNRKD----FMDLVLELRE--------KGEIKG---ARKSNE--DEESTLELSDSIIAAQAFVFYAAGYETSATTMSFMLYELAKNPNIQDNLIKEIDEVVKRH-NGKITYEALSDMIYMEKVFDETLRKYPLVDPIQRRAQVDYTI------PNTTVVIKKGQKVFVSTMGIQHDPKYYPNPEVFDPERFSPEKVRDRHPCAYMPFGVGPRNCIGMRFAKVQSRMCIMKLLSKFKVEVSKNT-PQVMQFDPKRVLIGP-KNGIYLNLISR----------
>P._memnonCYP6B3
TRTFDYWTSRNVAGPKPKPLFGNIMESALRKKNIALVMHKIYQDYPKEKLVGVYRMTTPCVLVRDLEVIKHIMIKDFDMFEDR--GIEFSK---EGYGANLFHSDGETWRALRNRFTPIFTSRKLKNMLYLMTDRGDKFVQGIERIVKEQP----EQAVLKHVQLYTIATISACAFGIDIDKLG-K-TLDSLFKLDEMALNTN----YFSELDMMY----PGILKHMTYTIYPALAREI--FDGIIKNVITER-----------------NGKPSNRND----FIDLILALKE--------KGEIEA---SRTNTE--DKIKPLELTESVMAAQAFIFFLGGYETSSTTMTFMMYQLALNPDIQNKMIEEIDEVLDRC-KGEVTYDTLNELTYMEKVFDETLRMYPIVDPLQRNAKNDYKV------PGTDVVIKKGQTVLVSPRSLHYDEEYYPNPHKFDPERFSPEAVGERHSCAYIPFGIGPRNCIGMRFAKVQSRVCLLKFFSKFRVEATKQT-PKVIEYDPKRTTVSP-VGGIPLNFIRR----------
>CYP6B9_AF140278_Helicoverpa_zea
TRTFNYWKKGNVRGPEPVVFFGNLKDSALRKKNMGVVMEEMYNMFPEEKVIGIYRMTSPCLLVRDLDVIKHIMIKDFEVFSDR--GVEFSK---EGLGSNLFHADGETWRALRNRFTPIFTSGKLKNMFYLMHEGADNFIDHVSAECEKNQ----EFEVHSLLQTYTMSTIAACAFGISYDSIG-D-KVKALDIVDKIISEPS----YAIELDMMY----PGLLSKLNLSIFPTAVKNF--FKSLVDNIVAQR-----------------NGKPSGRND----FMDLILELRQ--------LGEVTS---NKYGSS----ASSLEITDEVICAQAFVFYIAGYETSATTMAYLTYQLALNPDIQNKLIAEIDEAIKAN-GGKVTYDTVKEMKYLNKVFDETLRMYSIVEPLQRKAIRDYKL------PGTDVVIEKDTIVLISPRGIHYDPKYYDNPKQFNPDRFDAEEVGKRHPCAYLPFGLGQRNCIGMRFGRLQSLLCITKLLS------------------------------------------------
>AFP20596.1_cytochrome_CYP321A11_Spodoptera_littoralis
TYNENYWKKRGVVFYSKNKVLGPMWDFLVSPRPLFQVFGDLYKQYRHEPAIGMGQLLTPAMFVINQKNVQQVLSGDFQSFNHR--GIESIEG--DQLSDNITFMNGPRWKLMRSNMTPLFTANKLKNMYYIMDKSAQDFVQYLKNNPKTI-----EGNLFETLMMFCNAAVCGAIFGIGSES---I-FDTPFLKVAKGLSQSN----LSVRLKFVGFLLSPKVCSFLGLKMF-KEHEDF--FVKSIGEVLKRR-----------------NQENVKRHD----FADIALAIQK--------NGTMKD---RTTGYE-------IEPTTGILSAQALFFLTAGVEPCANAIYATLYFLSSHPEILEKVHQEIDEHFEKH-SNNITYDVICDLEYTEKVLSEAMRIFPPIGFLTRQCVQNTVL------PIGNIPVEKGTKIFTPIYDIHHDPELYPDPEVFDPERFSKDRRPNDD--IYMPFGMGNRTCIGARYAKLQVQAGLVHVLRNFTVQLSKTS--GKLKFAHDPLNVR--LRNIGFELVPRGIK-------
>CYP321A1_Helicoverpa_zea_AY113689
RHNENYWKARGVKFYSKNKVIGPSWDYLFTKGAMFEKFGELYKAYRNEPVVAIGQILTPSLFVIDAKNVQHVLSSDFQSFNHR--GLDSVEG--DQLTESITLLNGPKWKLMRKTMTPLFTSSKLKNMYYIMDKCAQDFVTYLKRDPKLW-----KGNFFESAMLYCNAAVCAAIFGIGEQS---T-FDSPFLKFAKDVSISS----FKNNMKFTFFSLAPKLFTMLGLKVF-KEHEDF--FVGAIGDVIKQR-----------------EEENVKRHD----FADLCVQLQK--------NGTLKD---QATGYE-------LEPTTGLLSAQAFFFFTAGVEPAADGIFATFALLSQHPEILQKVHQEIDEYFEKY-DGKITYDVVCDMEYVDKVLSESLRMFPPIGFLTRQCIHDTVL------PVGNVKVAKGTKLFTPIYEIHHDPKYYPDPEVFDPERFFKERRPNDD--LYMPFGMGNRTCIGARYFKLQLLAAIVHVLRSFTLKPIPESQQKKVTFLRHAIGVR--IGNVKVELIPRDTK-------
>CYP4L4_AY063501_Mamestra_brassicae
RVS---RRF-NVPGPSPLPLVGNAHLFVVKSSEFLNLVQRLSEKYGH--AFRVHFFSTPYVVICHSKYAEPLVSSTEHITKGR--SYSFLT---CWLGQGLLTATGQRWKSHRKFLTPAFHFNILQNFLPVFCKNQRILTEKIRGMADGR-----PIDMFPIIALAALDNVNESIMGVCMDA-----QKHSQSEYVKSIEELSAIVTMRMQIPFFG---EDAIFNLLPYKTKQDKALKV--LHGQTNKVINARRAELKKANITTLNDSS-DIGTKNKHT----FLDLLL------------LAEIDG----------------KKIDDESVREEVDTFMFEGHDTTTSGIVYTLHCLSKRRDVQEKIYEELKTIFGSEIHRDPTYHELQQMKYLELVIKESMRLFPPVPLIERRIMKDCEV--------GGLKLVKGTSVVMNIFQIQRQPDLFDDPLEFRPERF---EAPLKNPFSWLAFSAGPRNCIGQKFAMMELKITISEIVKNFFILPAA----EEPELSAD-LVLRS-KNGVNVKFLPRK---------
>CYP4M2_L38671_Manduca_sexta
NNNKKARLLKQIPGSKYNFIIGNALDFLKSPEQLFYFMREYYETW--KPLNRFWAFQIAFVNVYEPHDIEVVISSTKHNAKSP--PYYFLK---NWLRDGLLLSKGPKWQSRRKILTPTFHFNILRQFCGILEDNSERLVQNVGKSLGK------PVNIIPTISEYTLYSICETAMGSRLGE---E-SKESQKSYKQSICALGRQ--FVYRITRIY----LHSDFIYNLITFGKVKKDLDVVHNFTTKVIKDRKEYVEKYGINMFGVSDIDDNNVYKKNKKIAMLDLLITAQK--------EGFIDD---------------------IGIQEEVDTFMFEGHDTIALALTYTLMLLANHRSIQHTVIAEIDEIFGDS-ERQADLDDLSKMRYLERCIKESLRLYPPVPAIGRLLSEDVTL--------SGYRVPEGAYCHIQCFDLHRRGDLYKDPLVFDPDRFLPENCSDRHPYAYIPFSAGPRNCIGQKFAILEMKSAISSLLRHYELLPVTK--PEDLKFTAD-LVLRT-TNPVYVKFVKKEKNK------
>CYP6AB3_AY295773_Depressaria_pastinacella_parsnip_webworm_N-term
IKNHKYWEKKGVPYVKPIPFFGTNFKVFMQRICISDQLCKYYEQFPNEKFVGAFIGDRIGLVLREPELIKRVMVTDFQYFHPR--GVNPHKTVYEPLLKNLFTGDGDMWKLLRQRITPAFTSGKLKAMFPLIVERAERLQIIAATAAESHG----EVDVRELMARFTTDFIGACGFGIDADTLN-D-EESTFRRLGKRIFTLTKRDGFVFMLKTIA----PEIFK--NLHMFAPEIEKT--TVDLVTSIMQQR-----------------KYKHSGRND----FIDFLLELKG--------KGKIVGESVEKRNPDGTPKIVEMELDDMIMAAQVFIFFAAGFETSSSTTSYTLHQLAFHPEEQKKCQDQIDEVLSRH-GGKLSYEAIKEMTYLDMIFKESMRMYPSLGILTRRCVQKYTF------PGTNLTIDEDVLVCIPVHALHNDEKYFDEPEKFKPERFSPENIKNIPKYVYLPFGDGPRACIGERLGHMQSLAGLAALLSKFSVAPSKNT-LRQPITDPTCTVVKSIKGGLPLSLVARKV--------
>CYP6AE1_AY295774_Depressaria_pastinacella_parsnip_webworm_N-term
TRKFNYWKKKNVPHLKPKLILGNYGDFLLMKKPNGLVVQEICQAFPNEPYIGAYYGTEPALIVQDAEIIKLITIQDFSYFNSREVGDHTHK---EDMSKNIFSTNGDRWKVVRQHMTPLFTSSKMKNMFHLIEKCSHEFERMLDREFKMSN----VQEVRALTARFTMDCIVSCGFGLDANTMGDNSKENPFTKLSNSIFEVSNLRFLAMQARNLW----PSIFYGLGLRTFPKSIDDF--FHELITNVFKQR-----------------QYTPTSRND----FVDLIMNWTK--------KDYLTADS-FKHDKEKGSTKISLKVDDKLLVAQCSIFFGAGHETSATTLSYTLFELAKNPEAQKRAIEEVDAYLLKN-NNKLGYDCVTELPFLEACLDETLRLYPVLSVLTREVVEDYTL------P-TGLHLDKGVRIHLPLYHLHHNPDNFPEPEKYRPERFVGDERKNIKPYTYMPFGEGGRTCIGMRFSKMQTLSGLVTFLKKYRVELAKGT-SPTVEFEPRALVFIS-KNGINLQMMEREGWEKRLFAK
>CYP9A1v1_U23506_Heliothis_virescens
RSVYSQLSKQGVNHLPTIPVFGNLMWMVMKQEHFVDTLGRCVKAFPDDKIVGHYDMVSPILVVLDVDTVKRITVKDFEHFVDR---RSFTSSFDPIFGRGLLLLHGDEWKAMRSTMSPAFTSSKMRLMVPFMEEIALEMIRVLRGKIKDSGKPYIDVEAKSMMTRYANDVIASCAFGLKVNS-Q-A-SDHEFYVNSQAITKFK----FSAFLKVLFFRCLPSVAQKLKMSLVPRECSDY--FSNVVLTTMKDR-----------------EKNKVVRND----LINILMEVKKGQLTHEKDDADADAGFATVEESHIGRKQHNYEWTDSDLIAQAALFLFAGFDTVSTSMSFLLYELAVNPDVQDRLLQEIREYDEKN-HGKIDYNVVQSMTYLDMVVSEGLRLWPPAAVVDRVCVKDYNIGRPNKKATKDLIIHTGQAVAISPWLFHRNPKFFPEPAKFDPERFSPENRHKILPFTYFSFCLGPRNCIGSRFALCEIKVILYLLIREMEVYPFEKT-IYPPQLSKDRFNMHL-EGGAWVRLRVRPEKS------
>CYP9A1v2_AF140021_Heliothis_virescens
RSVYSQLSKQGVNHLPTIPVFGNLMWMVMKQEHFVDTLGRCVKAFPDDKIVGHYDMVSPILVVLDVDTVKRITVKDFEHFVDR---RSFTSSFDPIFGRGLLLLHGDEWKAMRSTMSPAFTSSKMRLMVPFMEEIALEMIRVLRGKIKDSGKPYIDVEAKSVMTMYANDVIASCAFGLNVNS-Q-A-SDHEFYVNSQAITKFK----FSAFLKVLFFQCLPSVAQKLKMSLVPRECSDY--FSNVVLTTMKDR-----------------EKNKVVRND----LINILMEVKKGQLTHEKDDAEADAGFATVEESHIGRKQHNYEWTDSDLIAQAALFLFAGFDTVSTSMSFLLYELAVNPDVQDRLLQEIREYDEKN-HGKIDYNVVQSMTYLDMVVSEGLRLWPPAAVVDRVCVKDYNIGRPNEQATKDLIIHTGQAVAISPWLFHRNPKFFPEPAKFDPERFSPENRHKIQPFTYFPFGLGPRNCIGSRFALCEIKVILYLLIREMEVYPFEKT-IYPPQLSKDRFNMHL-EGGAWVRLRVRPEKS------
>CYP9G2_AB112959_Plutella_xylostella_(diamondback_moth)
YKNQNVFKSKDMKFLPGFPMFGNIIKSSFGKNHMFYDLDRVYRAFPGESYVGYVEGFVPLYLIRDPSIIRLITVKDFDHFVDH--RRFATD---DLFNESLFMMTGDRWRDMRSTLSPAFTGSKMRQMVPFMNETSQNIVQYLRETEGQ------DIDASRLIRCYTNDVIASTIFGLQVNSLK-D-PENDFYKAGQSLVVGNS---LTRRPSFFIVMTIPALSKFFPF--FPKETTDF--FRGIVLKTMQHR-----------------ENNNIERPD----MIRMLMEAAKGTLKMQTHDKLDDIGFATTDEADIKPKGEMRQWTPDTLAAQAFLFFFGGFESSASVIVMAVHELAVNSEAQGKLYEEVKEYHEKH--GKMTYEGVQKMTYLDCVANEALRKWSPAVITNRVCVKPYVL-PPPREGGKPVQLEVGDGIYNSVSSVHWDEQYYPEPEKFKPERFNDENKHKIQPFTFMPFGTGPRNCIASRFAILELKVLLYHIVLNFEIQKCGKT-SDPVQLAPGDFNIRA-VGGSWVKFRSRN---------
