# Supplementary material for: Diversification and selection pattern of CYP6B genes in Japanese Papilio butterflies and their association with host plant spectra
Source: PeerJ. 2020 Dec 22;8:e10625. doi: 10.7717/peerj.10625 (PMC7761194; doi:10.7717/peerj.10625)
Supplement: Supplemental Information 4 [file peerj-08-10625-s004.fasta]

>Papilio_bianor_BUSCO
agaaagttagccgccgtgtaaccgtatgtaacattcgctatcagtttcaaccctagttgtcttgaatgcattgcttttttaacagcttcatcggtttgaagtttcatattcttcttgaccgcttgccgcgcggcgaggattcttcttaatagcgcaggtaacacgccacgacgtacagaagacttgataaagcccacgcccactggtgaccaatgcactatacccactagagtgtccaactttgatttaggtaaagtggagaagcaatagttgtaggctatcatcatggacgggtacagactttggaaatccaatactataaccggatccgaatacccagagatacaagcgatcgtgccggtgctgctgcacgcgctgaaggacccctcgaacatgacgtcggcgtgcctgcagacgcttctcgacaccaagttcgtgcacttcatcgacgcgccctcgctggcgctcatcatgcccgtcgtgcagcgcgccttccaggaccgcagcaccgaaacccgcaagatggccgcgcagatcataggcaacatgtactcgctcaccgaccagaaggacctgctgccctacctgcccaacatcatccccggcctcaagagttcgctgctcgaccccgtgcccgaggtgcgctcggtgtcggcgcgtgcgctgggcgccatggtgcggggcatgggcgagagtagcttcgaggagctgctgccgtggctcatgcagacgctcacctcggagtcgagcagcgtcgaccgctcgggggccgcgcagggactctccgaggtcgtcgccggcctcggtgtcgagaagctgcacaaactcatgccagacataatagcgacggcggagcgcacggacatcgcgccgcacgtgaaggacggctacatcatgatgttcatctacatgccggccgcgttcaccgacgagttcacgccctacatcggccagatcatcaaccccatcctgaaggcgctggcggacgagaacgagtacgtgcgcgagacggcgctcaaggcgggccagcgcatcgtgacgctgtacgcggagtccgccatcgcgctgctgctgccccagctcgagcgcggcctcttcgacgacaactggcgcatccgctacagctccgtgcagctactcggcgacctgctctaccgcatctccggcgtctccggcaagatgagcaccgagaccgcttcggaagacgacaacttcggtaccgagcagtcgcaccgcgccatcatgggcgcgctcggcgcggagcggcgcaaccgcgtgctcgccggcctctacatgggccgcagcgacgtcgcgctcatggtgcgccaggccgccctgcacgtctggaaggtggtggtgacaaacacgccgaagaccctgcgtgagatcctgccgacgctgttcgggctgctgctgggctgcctggcctccaccagctacgacaagcggcaggtcgccgcgcgcaccctaggcgatctcgtcagaaagctgggcgagcgcgtgctgccggagatcgtgcccatcctggagcgcgggctgcggtcggagcgcgcggaccagcgccagggcgtgtgcatcggcctgggcgagatcctcgcgtccacctcgcgcgacgccgtgctcagcttcgcggacggcctcgtgcccaccgtgcgcaccgcgctctgcgacccgctgcccgaggtgcgcatggccgccgcgcgcaccttcgactcgcgctgcccgaccagctgccgctcatcattgtgtgcgaccgctttgatttcgtgcatgatctggtcctgtatctatatagaaacagtctgcagaaatacattgagatttacgtgcaaaaggtgaacccatccagactgccggtggtagtgggcggactgctcgatgtggactgcgcagaggacatcatcaagaacctcatactggtggtccgcggacagttctctactgacgagctggtcgctgaagtcgaaaaaagaaataggttgaagttgcttctcccttggctggagacccgagtgcacgagggctgcacggagcccgccacacacaatgctctcgctaagatatacattgactccaacaataacccagagagattcctaaaggagaaccaatggtacgactctcgcgtggtgggtcgttactgcgagaagcgcgacccgcacctggcgtgcgtggcgtacgagcgcgggcagtgcgaccgcgagctcatcgccgtctgcaacgacaactcgctcttcaagacgcaggcgaggtatctcgttcgtcgccgcgaccaggacctctggctggaagtactcgctgaatccaacccattcaaacggcagcttatcgaccaggttgttcaaaccgcattatcagagactcaagatcctgaggacatatctgtgactgtaaaggctttcatgacagcggacttgcccaatgaactgattgagttgctcgagaagattgttctcgataactctgtgttctccgatcacaggaatctgcagaacttgctcatacttacagcgatcaaagcagaccgaagccgtgtgatggagtacatcaatcgcttggacaactacgacgctccagacatcgcgaacattgccatcaacaacgaattgtacgaagaagcatttgcaattttcaaaaagttcgatgttaacacatccgctattcaggtgctaatcgaacaagtgaaagatctaaaacgcgcgtacgaatttgcggagcgctgcaacgagccgggcgtgtggtcacaactcgctaaggctcaactccagcaagggctggtcaaagaagccattgattcatacatcaaggctgatgacccctcagcgtacatggatgtagtggatacagccaccaaacaacagtcctgggaggatcttgttcggtatctacagatggcgcgtaagaaggcgcgtgaatcttacatcgagtccgaacttatctacgcatacgctcgcaccggtcgcttggcagacctggaggagttcatctctggtccgaaccacgctgatatacagaagatcggtgatcgctgcttcgatgacaaaatgtataatgccgctaaacttctttataataacgtcagcaactttgcccgtttggccatcacattggttcatctgaaggagttccaaggtgcggtggacagcgcccgcaaagcgaactcaactcgtacatggaaggaggtgtgcttcgcgtgcgtcgacgccggcgagttccggctggcgcagatgtgcggcctgcacattgtcgtacacgccgacgaactggaggacctcatcaattactaccaggaccgaggccacttcgatgagttgatcagcctcctggaggcggccctcgggctggagcgcgcgcacatgggcatgttcacggagctggccatcctctactccaagtacaagaccgccaagatgcgcgaacatttggaactcttctggtccagagttaatattcctaaggtgttacgtgcagcagaacaagcccatctgtggtcagagctggtgttcctgtacgacaagtacgaggagtacgacaacgcggcgctcaccatgatgcagcaccccacggaggcctggcgcgagggacacttcaaggatatcatcaccaaggtggcaaatatggaattatactacaaagctatccagttctatttggactacaagccgttgttactgaacgatctgctgctggtgctcgcgccgcgcatggaccacacgcgcgctgttaacttcttcaccaaagctggccatcttcagctggtgaaggcgtacctccgctccgtgcagagcttgaacaacaaagctgttaatgaagcactcaattcactgcttattgatgaagaagattaccagggtctaagaacttcgatagatgcattcgacaacttcgacaccattgcgctcgcgcaacaactagagaaacacgaattaactgagtttagaaggattgctgcatacctgtataaaggaaacaacagatggaagcagagcgtggagctgtgcaagaaggacgcgctgtacgcggacgccatggagtacgcggcggagtcgcgccaggcggacgtcgccgaggagctgctcaactggttcctcgagcgcgacaactttgaatgcttcgccgcctgtctttaccagtgttatgacttattgaaacccgacgtagtcattgaactggcatggaggcataacataatggactttgcaatgcctttccttattcaaactgtacgagaactgaccaccaaagtggagaaattagaagaagccgatgccaaacgcagcacggagagcgcggagcacgaggccaagcccgccatgatgatggagccccagctcatgcttactgccggaccgtctatggcatacccgggtgtggcggctcaagcgtcgccgtacgcatacgctgcgcaggccccgtcgccggcgccttaccacggctacggcatgtagggaactgccgcccccgcgtgggggaactaccacttctaactgtcccaacactgcttcacacattcactttatttacgctttttcaataaaaatatcggaactctatagtatgtttttaatttcgtggcacagacatgttgtataaatataatcatgtcttattgttgctttcatggagtagttgaggtacactttaaattccatttctcacaataacatttaaggtgttactttgaaattattagacaatttcggctagttaacctaagctaattagaatttggagtttataacagaatatttaaaatttcatgtccattgtatcattagtgattcatattagtacgtgtgtattatagacttttaaattctgactttctaatgcgttaagtaaaaaacatctcagcagctgagaccaattatagattgtcaagccacacgtggttcaggagatgtatgagcgcgtcctcgcagccgaaaccgtacacgcccagcgccatgtgctttatcgccgcgcacgccgtttgccgatgaacgagatctctgtccatgagcgcgtcctcgagcaaggggcagaccgcgtatatgtaatccttgcccatctccccgatgtactcgaacaggaaggacagcgacttgagcacgccattctgcacgttgagctccggcacgcggtactcgttcatcagcgccggcagcaccgtgaacggcgaacacgtctccgccactatggcgatggccacagtcgtacatactctgttctgtctttcctgcaccttcaagttattaagcaatgtggcgagcacatcgtgtggtccgatagccttcgcaatgtatccgaaggtgttgacggtggctcttcgtatggccttcttgtgcgccttcagcagctccagcagctcgaagcatatcctcatccactcgcgcgcggacacgaactccggcccgcggtccgcgatgcgaccaactagatcgatacaattctcttgtactttctcatgtctgttcttcaatatgggagtgagcctgggcaggagatccttaatgggcggcgtcatcttcgtcataccgatgacgttgacgatggccttcaaagcgcccagtatcgaccccaacacttccggatactcttcacccaaatactcgtaaagtaccacaccaagatggcccattaatttttcctcttggcaggtcttcatgacgacggcgatgcgtgagatgaggtccgcggcctgctggcgcaccttggccgacttgttgttcatgcgccacaggatgatgccgcagatctgcggcaggtacggcttcacgcgcttgcccagctggttcacgatcgtgccgaacccgttcagcatcaccacgtcctcagtagtctgttcctggaaagcatacagaatgccgtcaataagcgcttcttctagcttggagtcgatatcggcagcgcccaagttggccaggatcttttctattgactccataaccatcttcctgtattgctcattgtcgtcctttaagtcgtccactattctgtttattatttctgaagctccgaccttattagcaatttcgacagtagtatcgactagttgtcggtagttgcgcctatcgagggccatgcggtggttccagaagtgtttgaagaagtgcggcaagatctcgtccatgatgtactggggctccacaccgtcggtgccgcagcactgtttcactaccttcaagacaatctttttcatttcttcatcgggggactggaactcacgtatgaggataagcattacttctctggtgtaatagttagcgtattcagcgtccatgagtggaattagataaccgatagccttaaggaaagcagcgagaccttttcctctgtgagtccggatacctttccatagaggcttcagtactgaatcgaaagactcgataccgtacggggtcgcagcttcggctaaagcggcgctagctaacgcagtgattgtgcgcactttttgttgctcatccacaagcccatgttcaataatctccaccaatgatttaagatgtggcagaatagcacagcccatgaggatggcaatctgttgcacgatctttataccggtgtgccgcgcctgccatgacttcttagatctgcatacggccttcaagaatggcaggagggaaggtatacctaaggctgaggctacgactgcaaatgctcttgcagtggtgtttcgtacatattcatcaatgttgtctatgtcaggtctcatcgtaggctcgcggcgttggaggaaaaaacccgatcctggcgtcgaaaggataaattcctaggttgattagctacagtacatagtactgtaacgacttggcgcggacaaggactgctggaggaggcaaaaatgatgcatcagcaacccatgatggttggagaaatgataccggtacactctgatatacccgtgcttactgaggaaatgaacaatgttggctatgataacagtggctcctatgcctacgatgacctgtttccggccttgccacactcacaaccccctgtgcaacgtaatatccaacaagttactaacaagatgagagttggctcttcactgcatacccaggtgttccatgtgccatacgaggaaagaaaactggataatgctaacacttttggagagggtgagtctttgagaacctgtcaggccattactaaggacactggagcgcacatcgagatatcaactagtaaggatggaagtctgactttccttatcaccggaaagcatagtgcagtattggatgctaggcgacaaattctaactcatttccaacaacaggcaagcaagcaaattaacattcccaaggagcactatcgctggatcctgggtaaacaaggccaaaaacttaaagatctggagaaagttaccgcaacaaagattagcgtgcccagcatctctgataacagtgagatcattacaattactggcactaaggaaggtatagaaaaagctgaacatgaaataagagtttgctctgaagaacagtctcggaaagcattggaacgtataacagtaccgaaaatctaccatccattcatccaaggaccgtttggtgagcgcgcgcaggctttgagtgcggagactggagcccggattcatataccgcccacgtcaacgcaaagcgatgaaattgtcgttgctggagagaagaatggagttcttgcagctaaggcccaaattgaacaaatctatcaagagatggtcagtaaatgctcaacagtgcgagtggaggttccaaaatctcagcataagtacgttattggagccagaggaacaaccatacaagagatcttacgggaaactggtgtgtctgtcgaaatgcctcctcctgattcgcctactggaactattactttacacggtccccataacaagattggaattgcactatcgatggtttgcgataaagccaactcggtgaaaacggcaacggtagatgcaccaacttggattcataaatatataattggaaagaatggttctaacattaaaaagattactcaggacttggcaaaggtacatgtggacataacgcattccgaagataaggtaaaaatcgatggtcccccagaagaagttgagaaagcccaagtggcgctggacgacttcgtgaagaaccttctcgctacccttacttatgttgaactttctgttgatcctaaattttttaaacacataattggcaaaagtggaactaacattaatagactgaaggacgagactggtgtagttattaatataattgaaaacgaaggcaataacgttattcgtattgaaggtagccataagggtgtcgaagacgctgaaagggaactgagggagatggtgatgaaactagaaaacgaaaggaataaagaagtttatgtagatcatagatatataaagtcgctaatcggtgttaggggagataagatcaaggaaatccgcgaaaagtttgaccgcgtacttatcactctgcccgaccaggggcagaagagaagcccaatcaaattgaggggaccacaggaagacattgaaaaatgtgagaagtacttacacaaggtgatcaaggaaatcgcggagtcatcgtatgtacaagaagtgcctatattcaaacagttccataagtttattattggtaaaggtggcgtgaatttaagaaagattagagatgaaacgcaaactgtgatcgatctcccggcggagggcgacgacagcgatgttattactgtgcgaggaaaacgcgataatgtcgaagaagcggtgcgaaggatccaacaaatccacagcgaaaaagcaaacatagtaacagaggaggttaaaatcgcgcccaagcattataattccttaataggaacgggcggcaagttgatccattccattatggaggagtgtggcggtgtgttgattaaattccctcccgcagacagcgatagtgacaaggtcgttatcaagggacccattgaagacgtggagaaagcaaaagtccaactgttggcgcacgcctccgagcgcgagctcacctcgcacacggccaccgtccgcgccaagccagaacatcacaagttcctcatcggaaagaacggtaccaacattaagaagattcgagagcaaaccggagctcggatcgtattcccgaccgataaggacgaggacaaagaagctatcttcattataggacgcgaggagcaggtggaggtggcccgcaagcagctggaggcggcggtggcggagatcagcaacgtgtcggagggcgagatgtgtgtgccgccgcgccaccaccggcacttcgtggcgcgccgcggagagatcctgcgccgcatcgccgacgactgcggcggcgtgcagatctccttcccgcgccagggcgtcagcagcgaccgcgtcgtcctcaaggggcccaaggactgcatagaagcggccaaagtgcgcatcaacgagatcattgaagatttggaggcaaaggtgacaattgagtgtgtgatatcgcaaaagcaccatcgcacggtgatgggagctcggggctccaaggtgaaggatatcaccgcggagtacgacgtccagataaagttccctgagcgtgaaaacgcggatagcccggacgcaccagtgaagaacgaggatgtggagcgcggcgccaatgacatcatcaggattactggacgcccacgggcggtgtggggaggggggggcgagctgcgcgcgctggtgccggcgatgttcgagtgcacgctggtgcggctgcgcgccgccgacatggaccaggaggtgaaggagcgcgccatcgccgcctgcggacagctgctctgccacttcggggactatctacagaatgaacttcccgtgtgcttgccgatactgctggagcgcttacgaaacgagataacccgcctcacaactgttaaagcgctcaccaaagttgccgcttcaccgctgcgcatagacttgacacctatactgtcggatgctgtaccaatcctgggatcgtttctaaggaagaatcagcgagccctaaagctgtcgacgttggtgttgctggatacgctggtgcagaattacagcaatgacatcagtatcgaattacttagcaaggtgctgatggaggtgccgccgctggtgtgcgagtcggacctgcactgcgcgcagactgcgctgcagctggtgcgcggcgcctgcctgcgctgccccgccgcgctcacccccgacgcactcacccccaacatcctcgccctcgcctacatgaatggacgtttgcatttgggacatacattttcactctctaagtgcgagtttgcaacaagatattatcggcttaaaggaagaatggtgctgtttccctttggcttccattgtactggaatgcctattaaggcatgtgcagataagttgaaacgggaaatggctatgtatggttgccctcctgtttttcctgatgaccaggaagcagtcacaaaagatgagggggatattgttcctaaagataaaagtaaaggaaagaaaagtaaagctgttgctaagacaggagctgctaaatatcagtggcagataatgcaaagtttaggtataccggaagatgagattaaggaatttgcaaatgaaagctattggttggaatatttcccacctagagctgtcaatgatttgaaaagaatgggaatacatgtagattggaggaggaaattcataacaaccgatgctaatcctttctacgattcatttgtaaggtggcaattttgtcttctcaaagaacggaagaagataatgtatggtaaacggtacacaatattctcacctttggataaacaaccttgtatggaccatgatcgcagcacgggtgagggtgcgggtccgcaagagtacactctgattaaacttgaggttgttaagcctcttccggatatattgaagacatttggagagaaaacggttagttttgtcgcagccacacttaggcctgaaactatgtatggtcaaaccaattgttgggttcatcctgatatcaagtatattgcattcgaaactgtaaacgatggtgtatttatatgcacaagacgtgcagctagaaatatgtcttaccaaggcttcacagaaaaagatggagaattcaatatacaaatggagattgtaggacaagatttattgggaattgctttaaaatccccactaacttgctatccaaagatatattcactaccgatgttaactatcaaagaggataagggtactggaatagttaccagtgttccatcagattctcctgatgattatgctgcattggtagaccttcagaagaagccagcatttagagagaagtatggaattcaagatgatatgatacttccatacaagcctgtaccgattcttgaaattccggaatacggtaacttgtccgctgtacatgtttatgataaactaaaaatacaaagtcaaaatgacaaagaaaagttaacacaagcaaaagaaatggtttacttaaaaggtttttatgacggagttcttctagtgggtgaatacaaaggaagtaagatacaggatgttaaaaaaaacttacaagctaaattaataaaagagaatggcgctgtggtctactatgagccggagaaaacgattatgtcaaggtctggcgatgaatgtgttgtagcgctctgtaatcaatggtatcttgtctatggggaggaggaatggaaggcgcaagcggagaaagctctagcagcaataaatacttaccatgatgaggtcagaaagaatttccaagccacactcaattggctgcatgagtatgcatgctctaggacttatggccttggtacaaaattaccttgggatcagcaatgggtaatagagtctttgtcggactctaccatatacaatgcttactacacaatatctcactttctgcaaggaggtaccttccgtggtaccggagagaatgctctcaaaattaaaccggaagacatgacgcctgcggtctgggattatatattcttcaaagatgcaccaacaccaaagggatccaagatacctaaagattctttggatctcatgaagaagtccttccagttttggtaccccgtcgaccttagagtgtctggcaaggatttaatacaaaatcacttaacatactacatttacaaccactgtgcgatctggcctaacgaagaagataagtggcctaaaggtattagagccaacggacacttaatgttgaattcagcaaaaatgtcaaagtctgacgggaatttcttaacgttatctgagtcaatagacaagttttctttgagcttcaaattcaccaagatatctgacggttgcaatccttctttgattatatcttgggtgtggatcctccattgtgaggcggatttcttcaaggatcgtgtcaactacagccggggcaacgttttcttgccacgtggcaagttctgcggtcagtttagccagagctcgcctggcgctggccctcactcgccatcctccagccaaatgttgtatagcaatagccgatatttctggatcatcccaattaagtttccgtattaatctgagaattttctcttcgttgctcttttgtaaatcttcgtgaaggatctttcgtatgaactggtgtattggcggttcctcttcttttggctgcgccggtgtttcaggtggacacacgtaatagaatgcattctctatttgtgttacataccgagaatctaatgctgaaacagtcttttttctcatcatttgttgcaaataaatcatagtccgttgatgggtttcagcagtgcaatacaaatatctaccacaagtctctaaaagattgcacgccatttcaatgtggtgatgtttgaaatcatgcaaaagtactttcaaacagtagagggcctccatttttgaatacaaattgaatttcaccaattctccaataaatctgaccacttttatcttcgattcaatgttaatttgatcttttttcctgacatggtatttaaaatcttgtttcagcatctgacataaatctacacatacatcgggtgtttatcgataatttctcgttcttcctttatatgggtccatactgagttgaaccaatgaagagattcaaaatttggatcctgatcaagtaacttcagaatgtatgctacaccaacagcaaaaccatcatctgtaaaagctgcacctgctttatttttctttgacattttgtcttttgataatatcatgtgttcaacaaaattgagggtcaatggtggcacaattatgaagaaattttttgcggtgcaaattcttacgagtgatttcagaatcggttgaaataattctagtcgtagatcactcggcaatacggacaggagagtagacagcgtattaacacacaatctagcgatcgacatcgcctttggaagtgcgtattgtatagacaaatgggaaacgaggtcaactgcaaatatttgcttctctaaggaggcttgacttagaagctctggaataaaatctaagcaaatgtgcatcgaagggataccttgaatggtaactggcaacagctccctgggatatccttgaaagtgaacgagtttggccaaagagggctcggatataaatacttgatgcagaaaagaacaaattatacttctgacctctcgcaaggaccacatcagctcgggctttgactgatcctcactagtttctagacacgcctctaacaaaatttgtaatgctgcgctttcctgggctgccaccaaagcattttttaattcttctctttctgaatctgatgttagttgtccacttttttcaagaagtggtttgtctaacaaatgacgacttagctgacttcttgacgcggctaaactagcttccaaaattctaagtattatttttaatataggtccgcatctgaaaactctgatatcgcaccttaatacttgtaatgggtcaactaatacgttttcttgggtaattgtaacattcctaccgtttccattaatgtcgagtaaagcattaatggtcataatccagagacaacgcggcagaacagtgttcagtcgtaaccaaacttcgcggtacaattcttgaatatgtcgcggtacttgatcactaagtacgcacttaaaatactttacaaatatttcagcaaaaggccaaatgtctgttgggtttttgctaagcatcgcttttaacacttttcctgttttgtatggattttcttcaatgcactgaaaagcttcgttgatggatgattccgatagttcgacatcaatttgatgacgacaataatctccaaacacttgatcatccatccaatcatcaacaagggatagttgtggaaaatgtgttgccaaaagtcgaagtagtggactgaaaagtactccatagctcatttgatctttctgtgcctgatgtaacaaatatttaatcggcaattcggagaggaatgctgcagaataactttttatttttcttccattacttataagtgtagctgtattagaaagcctgatgtcttcataaagcaagaggtaatagattaataacagttgcgatgcgagagtcggtttttcaattttaatatccacagaggactctccgtctgtttccattggagagaatcctttattcagtatttcatatccagagatttcaaacttgatccccaattatataaagcatgcatatatgatgctgtgactcagtgtaaagctaaactacaatgggctgatgctagtgagcatcaatcagcaaaagatcctttaattctcccatgtttatataactatgcatataattctgcactaaaaggcgtattgaaaccggcatgtgaacagcaagtccgtagagtaatgagacaaagagctgttagtgtagacttgttacctgaaattgaagacttttgcattgatgatttgactaatttatgttttgaaaatacaggtaaaggtgaagaaatattatgcttgcaaaataaaattaaagatttgtctcctaaatgcaaggaggtagtaacaaactttactgaaacacagagtggccatattgaactgaatgccattgtgagcaccaactgtagaatacctatggaaaagctgtgttcatcagaattaaacaataaaaaagatgatgatgatgtattggattgtttgatttctcacaaaaatgatgcacaagtaaaggcaaatgtaaaatgccgagcggcaatagaacatgaacaattaattgctttaaaaaattacaggtttacaaggaaatttaaaaatgcttgcaagtcttatgttgtaagattctgtcctaaagcacaaacaaaaagccaggttgttacatgtttaagtgaaattgtaaggaacgatacgattactcgaagaaaacacacaatatttaaagactgtcggcaacagttaagaagtcaattatttcaacaaaaggaaaacatcgacttagatccggatcttaaagaggcgtgtgccaaagatttgcaaatgtattgtcctgcagtacctcatggggagtcagcagctttagaatgtcttcaaacggccaaaggaaaattaagtgaaggatgcagaaaagcaatttttgttgttaggaaacaagaatttacagacaatgctatagactatcacttgataactagttgtaatgatatgatagacctctattgtcacaatacagaagcctctaatattttagattgcctaaaagttcatcgccaaaaaccagattttgatgaaaattgtaagattgttattgtcaatagaatgattgaacaaaacatggattaccgtttcaataataatttgcaaaatgcctgcaaacttgatattaaaaaattttgttttaagattatagcaacagaaccacaagatatggaattgcaaggcaaagtgttgtactgtcttaaagaaaagtttagagaatctaaattatcgtctgcctgtgaaaatgaacttgcaaatatcctaaaagagcaggctttaaattatcgtctagatccactacttggaaaattatgtaaagcagaaatacaaaccatttgttcaacatcaaaagattcagttacaaatgctgatggtcaggtagaagaatgtttaaagaatgccttgttaaatcataaaatagtatcagctgaatgtgcacaagaagttgcacagataatagaggaaaccgaagtcgatattgacgctgatcctttactggagagagcatgtgcattggatttattgaaatattgcaaagaattagaacatggcgctggacgacgacttaaatgcctgaaaataatattgaatgacagtaacagaaaattggagcctgaatgtgaaaaacaattgtcaagccgtttagaaatgtacagatatgtcgctgcaaatcatgcggaaaatttaggggacatctacatcgaactgtcatcgtcaccatcaaaaaaatactttctagttgtgggcatttcagttgttgggctcattttcatatttggtttatactgtggagaagttctcgttgtagaaaatgaaaatggtgaagtggtccgagaatttatgaaggacactgattccattaacttatacaaaaacatgagagaaacacttgtttaccttactcatttagattaccaagatacagagcgtattatgacagagaaattacaaaatcaggttaatggagctgaatggtcatggaaaaatcttaatacactttgttgggctattggttcaatatctggagccatgatggaagaagatgaaaaacggtttctagttgttgtgatcaaagatctcttggggttatgtgaacagaagaaaggtaaagataacaaagccatcatagccagtaacataatgtatgttgttggacaatatccccgtttcttaagagcccattggaaattcttgaaaactgtagtaaacaaattgtttgagtttatgcacgagactcatgatggtgttcaagatatggcttgtgatactttcataaaaatagctttaaaatgtcgtcgtcattttgtcaccacccaagtgggtgaagcttgtccatttattgaagaaatattaagtacaatcagctctataatttgtgatttacaaccattgcaagtgcagacggtatatgaagcagttggctacatgataagtgcacaggtggatcaggttgcgcaagaacagctcattgaaaggtatatggttctccctaatcaggtatgggatgatataatatctcaagcatcacacaatgttgatgttttaaaagatgctgaggctgtcaaacagctagtaagtattcttaagacgaatgtgcgtgcttgtcgtgcactgggacatccctatgttgtacaacttggaagaatatatttagacatgcttaatgtttacaaagttatgtctgaaaatatcagtcaagctataactttaaatggggtagcggtaactaagcaaccacttattaagaacatgagaataataaagaaagagactctgaaattgatagcaagttgggtttcccgatccacagacaacagtatggtattggaaaatttcattccacctcttcttgatgctgtacttttagattatcagaggacagctgtgcctgatgcgagagaacctgaggtactctcttgtatggctgctattgtgtataaacttggaggacacatcacttcagaggtaccaaaaatttttgatgctgtttttgaatgtacattggagatgattaacaaagactttgaagaatatccagagcacagaacagaattcttcttgctgctgcaggcagtcaacactcattgtttcaaagcattcctgagtataccaccagcacaatttaaattagtgttagattccataatttgggcatttaaacatacaatgagaaatgttgccgatactggtcttcaaatattattccgattactccaaaatgttgagcaacatccccaagctgcacagagcttctaccagacatatttgtgtgatattttagaacatgtgttcagtgtggtcacagacacgtctcatggtgccggcctgacaatgcatgccactattttggcgtatattttctccttggtggaggctggccgggtcacagttcctctgggacctactccagataatgttctgtacatacaggaatatgtggcaaatctactgaaaactgattttagttaaacaaagaaatgatatatatttactgaaaattatttcttgagtcacacgaagttctcaacataaaatatggcaattggaaggattacggtccaatcttcttgtgtcatttattaacaattattccaaattatgaaccccagctaggtttaattctgataaaattggaccatccacaacattgccaaatgataacgacattaaacgtcaacgacgactaaacctcaaaaaaaaatatatcacgcaatttaagcccaaagttgagagatgaagaaagggatagaagtaaaatgtttgctgttgacaaccgtttactattaagggaaataaacaatgttattattagtatataaatagtctgcaggcggttttggggtgcgtcgcgctggcgggcaataaatacactatgtggacagcgcgatcttcagcgcctcctgatgctcgctgctcagctgcatcacgcacgagttgaacaattcagcattactctgtatctgccttgcaagtgccaccatctgagcgtagaccgggttatctgtgggcacggcgtcgcgcaggaaggcctcggcgagcgtggccacgacgcgctgcggggcgtcggcgacggcgagcgcggggtgtccgctggcggccagctcgcacagcagcgagtacacgtgcggcgcctcctccacgtcttccaccaccggcagccatgttaaccaatgcgtgatcagttggtctctatcgatttgcgtatggttgtatttgatgatcttggctacagcagagatggcattctcggtggcgttcaagttctcaacgttgcgtgagtcgggcgcgttaacgacgtcggcgagcaggcgagctgcgcgagcgcaggccgccgcgaactgcacgcccccgaactgtgccagcacaccgcagccgtacgcagccgcctggcgcacctccgcctccgcagccaccaggccgctcagcatcggctccaggaatatatcctggtattttatgcatgccggtcctccaaattcgatgacgtcatcaaagatgcaaatggcccattgcctgtcggagtaggcgcggccgggcgccagcagctggatgaggtgcggcagcagcgagtcgaggtgcgggaagaagttctcgcggtaggccgacatgagcgcgtgcagcacgtccgccacgcgcgacagcccgtacacgtcctcgttgtcctcgtccgccaactgctcctccaccacctcgtcataatcttcatcggcgcgtttctggcgacgttcggtagcacgtttgaaatgctctgtgagaagtttgttgaggatgcgtagcacttcctccatgctctctgttgacaagcagccggtgcccaacagctcaatacacttagctaaactattaagaagttcaacttgcacctcctgttcgggttcagaatcaatagccttcaacagctcgggcagtatgtaagcccacatgccctgtatgtactgcgggccgcgggtgcgcgcacactccagcaagtagggcagagattcggcggcggcggtgcgcacgttgtcgtggaagtaaaactttaacatcggcaccatgagttttactacttcttcagcatagtctgcaaactcttccttcaattcacgagcgtagcacacgagcatgtcgcatgcagacgctttatcttcaagacctgcagttttaataccaaagttttgttgttcaccgagggtgacaaaatgccagtcgagatcaccttcaatgatcttgatttcgtcattgtctagtaaagcaacttctggcttcattgcagctgtgcgcagaactggctccattaccatgggcaggtaacgtgcaaactttttgcccataattctacaaatccgtgaccatgcagagataaggaaagatgtttgtgggtcatcagggggaagttgttcaccctctgtgtgtgtctttagcaaaagatccattatttcagacgcgtctgccataaatttctcttcacccacagccagacctataagactgacacattctatagtttttccgcggagtgtcttcaattcatcagtggttgcattagcaatgatgtatttaagacacggcatcaagcgatcgtaatactgcacaaaatcattctcaactgtatcggcgacagaggctattgtagtcacgatctgttccaatacaagcttggtaccacgctccaccaactctttaaacttggtggtcaaaataatttctagtttgcccatcaaaggtccaagatattgagtcaaaattggttttggacaatcttcactgaagtttaccaaagccgcagcagcatgagcctgcacacgtggattctcgctatcgtctagcactaacagtagaccaggtacaactttgctgtggaatttcttttcaaagtttggagcaaagtcagtagacatttgtccaatcgcattgcatgcggcgtagcgtacgcgaggatgtgggtcagtaagataagtgagaacagcagatacaacttggtccaacatctgttccatttgcttgtggcagccctcacccgccgaggagacggccatgagagcagcgtgcctccttctccagtcctcggagtttaacatctcaggcacttgcccaactatcaagcccaacattatctttcctccaagaccacagcacatgcggtcaagtgcagattctgcagtcacatagtttaaatcgttatcgtcgtcagccacgtcgtcctgcacggaccagtcgggctcgtcgtccagttcgcacatcatggagagcacgagcggcgtcagtctgcggatcgccactggcacctgcttgcgcaccatcgcaggcgccgtctcgcataacgtcacaagcgcctccagcgccagctgacgccagttgtcatccccctctgtgtcacctacaaccttaataccaacttcaaagattgtttccaactgtggccgcaggaaccttggtgctgattcggccagctcaatgagaactttaagagctgagtcatcatctgtcttctctatagactgtaccactacttgcattagtggaagcaataagtcactaaagtgtttttgtattgcagactccttgtcatgcaacagtataaatgctcccacagccttcacagcctgcatacgcagagcttctgtttcagtgggctgcagagatgacagcagcatttgtttgataacatctaaattctcattttgtctgttcccaaacactccaggcactgacgtaaacatccttattccagcttctttaatgtcaggattttgtgaactggcgcagtggaacatgaactgtagaaattcaggccattggttgactccatcatcatctatatgatttctggcaagctcagataccacatcacatatctttcttcgtaattgctgactaacattcatctgaagtgtaagaagcaattgttccctaagcattgtctgttgatcaaaaggtaatttcgggaaaaattcaaagaattccgcactgagcaatcgtcgaagcagcacagctgccgtttgcctggcttcttcagtaatgtctccattttgaatggcccccactagatgtactacctttgtttctgtcggtatgttgttgtaagcatcttctgcttgctgtcggatatcattatctgtagacaataatgtatttaataattggtaaaactgcgcctgatctcctgcctcgttcaccacgccctggaagcgcgctcgctcgcctgcatacttctgtttttatggccgccaggcacaagcagtatttctagagctgcaacctttgtcttcacgttctccgtatccctcgctggcctccactttgctcaatgcgcttgctatcctgttgcgccttgcgttggtcggcaaggacgaacactgcattcaactctttttgttgctcctcggtgagaatactggtcaaagcatgataaagtgctggctcctgagcggacagagctaataatgtgttcttgaagttaacatattcatcaacggggcagtctttatcatccagaggagtagtgtagcactcaatggcggactcatctgcataatcatcatcatcatcatcactttcaacttcttctaatttggctgttaagttgacattttgctcggcgctgtttttaactgccatacgtgcgagattttctaaatactcattgttcatttcttcaatatcatcttcgtcactggaaagcacttccttcatcgtcatcatcatcttcctcagaagaagtatcttcatctgcttcggctttagcttcatacgcatgtttcaaaccatcaaacagcactaagcaggacggcaaaatctttggcacaagttcatcaatatttggccgctgtggtcccatttcaagtaaggtacatatacccagtatatacaacttcctatcatggagacccaaaaagcaatcagtatcatgtatccattgtttgaagaaatgctgggttattgatgcatttggtactgattcttgcaacttgttgagaattgtaaatagtaagggcgggttgcaatacaggatggcgatcaatacctgaagcaacattgttctcagctcagatgttttgacctttctagtcaatctgtttagaaccagctcaacaaatgatgggagacagttatcaattttgccagagcattgaagtaccatcacctccagcaatttagccgcataagtctcactttcatcttctgcatcagaatttagtactgatttggccatgttgaacatagcaagtatgtgattttcattagacaggaatgcatttgtatccacagtgatgtagttatggagcactggcatcatgtcaccaaagtaatcaaatccttccttttcaaatacttgataaagcaactccaaaactttccacatatcttcggaaatggactttgcagtcaagttgcacaccagggtcatagcttcttcgtagtattcaatcaaattgccttgaaggatgtatccaataactcgaagtactgtcttctctaactgtgccattatcttgggattgttctccataacattgagaactgtttccattgtattcaaaagacccatcgcagtgatcgccttctcatcagtcccagagtctgtttgcacaactttgctaaaggttgttgcaagatgatcagtgatttcaaatgccatcggcatcaactgttcagtgtacagtggtactattttttgaagagcatttgctatgttatcattttccgtttcacgtatgacctttagcagttctgttgtaacagctttaacttggggttccagatatttttgaactttatcttgtaatactagtagcatctggagggcgatagctgcctcaactttcacaggcaactctgtgtcagtaagcaaagcatttactgttaagtgaacagcttccattaacagcggttcattcttgaagggtacattagcgaagcagtgtaaaacccagcaagctctagctcgcatgtatcccagagggttccggaattcagggaacacataccgacttaaaagtgaatctatgtcctctttatagaacttctttttagtcaaaatgtcattcagtgtgcccaccatatgcaaagctccatcacgctgtctagggccatattcttgaccagttaacacttgcatacaaagttgcattgtgcgctccagcatgtccttgcgtttcttgcagcatgataccagcaaggtctgggcagcagatacgggagacaagaagtcttcaaatatgtcaaacttaaatcgtatatattcatggggatctgtgttccacaattcttcatcagcttcagaataagacatcaatgggaatataacatcttggataattgcaaacatatgtggcttaagcaatttccaggaatgtgaatggcttatacactggtcaatgtagctaattgtcagttgtaaaacacgaggagaaacatagcctagctctctgaagggcgtgtcgaactcgacctcctgtttggtcatgttctcgaccctctcgcagaagctcttgaaggcgaccttcagtttgtgtcgcagctcgcgctcgctctgctccgcggcgaggtcgtcgcggtcgtgcatgtgctggtgcttgcccaggtccgtggttatctcgcccacctccgtgtagaactgtacgtccacgtgcttctttttaccaaacataatagcgtgttttaaatgaaaatgtaacaaaatgatcatttcaccgtcacacggctggaagaatgcgttttgaatattattatacaaaatgtcgactttgtctcctctgactgacgtaaatctaaacccgttgctatgtgcttctaatgatccgctcattctctttgtaacaatattgggtcttatgtacaggtccttaagtttgggattgcctttactctgagagagaactagggtgtcctgttttacaagatcttccttttctctctcttctgcttctctcgttttgaacttcttctgaacttcttttataagacggaagcctgtgttgaggtttgatgatggtggcgatatttcgcctggctcctttgtatttgtacttcggtatgtgacttctttaacaaatgtggcatctggttgtgagtaattaccgccttcgttcctccccatggtagccccggggtggaagaagtttatcctgaggtaagtgtagtccccctccactgactgtgagatattctttattgtggaaatgtggaatggaaccggcacaccgaataccggtaaaataactgtttcatatttacgatcaacatatagttttaattctttaacttcgttttctctgggcatttgactgacacttttgtatgaaactgtactttttcttattttctcgctgtctttgccactggattgtttcgcgagacgttctttagccttttcattgagtgcgatcgctaattctctttgatgttctttacgtttctcttccgatgaatgctctgttcttagtttagactcaataaccgcagttcgtttaccgcgctcaagtatttcagtcttattctccttctcctcttcttcttcttcatcgtcatctttcaagaagatgccaatgtttttgattttctttttagattgtgtaagaagagaagcaggttgttcttcattcactaagacagtgtcaccgataaataacgcatatgtctttccttccttgtcggtcgcagcgctattggtgagattagccaagcctatgttgatattaaaaaccattccttttttagccacaattgttgttttcggtccaatcactatcgagctttcccggaactcaatacccattgcaaaaccgaatgattttgtaagattatccaccaatgtaggcttttctttcttagctaatgccaatccagcttcataaaccgaagaaagttttgcactggcgaccaattttttcataacttcctcctccacatttaaaagaaaattataattgctttgaatttcgtctgttggattaactaataatgtccgcacaatattcgagcagtacgatttatatcttgcacccaaagaacaaactattgagccaaaatgtagatgatttttatctgaggctaaattgacagaattaatagatgctttttctaatgaatgtgaaaaaataactggacattacagcaacacaatgaagttggcattgagaagttttgctatgaaatatatacagagtctgcatacagaacgcagaaatcaacttaccaatactttaaatgctgaaagatggaaaatggcagatgttccctatgaattgcaaagtgttattcataaaatttgtgattttggtaaaataccacatacacttaattatgaaattgggagaccagatggaaagtacttagttatcaataaagaaaactatgcagttgtggctacagttcagctcctaattaagatcctattagaatattgtgatgcaaccaagcagtccccagacatagtacagtacctagtgcattgtatgttagaacttataagattatttaattcccgttgttgcctgctggttttaggagctggagctatacaaactgcaggtctgaaaacaatctccacatcaaatctggctcttgtgtctagatcattgcaagttgtcttatggcttttgcctctgatattagatttgctagaacagttacattctaaagaattaatattaaatggtttcaccagtatacaaaatgacctagttagccataaacaagaaatagagaataaaatttgcattatagttagtacaatgctcagttctcagctgtccagctgggatgcaaaacctccagttccttctcagacattccggaatatatcaaagcacttagttaaattacatgaagcacttattgatatcctgcctatagaacaaataaggtccatttatatgaaagtacatgataatttcaaagacaagttaagagaacaattagtaaaaatgaacatagtagctaatggtagcccacagcatggagtggtcacctcagagttgacattttatcttcaaactctgaagactcttaggataataaatgaaaatgatactgaagataacatactatacgatatctggttaaattattcattagtaaataattctttatccaagatggcaggtgtggaacagccctgctacacactcatcaacttccctacagatacagagcctcataatgacatgcagcttaagctagatctagaaaaaggagaaattaagaaaaagattgaagcattaaagaagacaattggtattatactctctggtgagaagattcctggacttctaatgataataatcagatttgtgttgccattgcaagatcacacaataaagaagctcctactgatattttgggagattgttcccaaaacaacatctgatggaaaactcctgcaagaaatgattcttgtttgtgatgcatacaggaaggacttacaacacccaaatgagttcatccgtggctcaacgctgcggttcctgtgcaagcttaaggagcctgagctgctggagccactgatgcccgctatccgcgcctgcctagagcaccgccactcgtatgtgcgccgcaatgcagtgctcgctatattcacaatctatagaaattttgagttcctgatcccagacgcgccagagttggtggcgaacttcttggagaatgagcaggacatgtcgtgcaagcggaacgccttcctcatgctgctgcacgccgaccaggagcgcgcgctggcctacctcgccgcacgcctcgacaacgtgcacggctttggcgacatcctgcagcttgtcatcgttgaactcatatacaaggtgtgccacgtgaacccgtcggagcggtcgcgcttcatccgtaccgtgtacgagctgctgaacgcggccagcgcggccgtgcgctacgaggcggccggcacgctcgtcacactgtccaacgcgcccgccgccatcaaggcggctgcgtcgtgctacatcgacctgatagtgaaggagagcgacaacaacgtgaagctgatagtcgtggggcggctgagcgagctgcgcgcgcagggcggagaggccgcggcgcgcgcgctgcccgacctcgccatggacgtgctgcgcgtgctcgccgcctccgacctcgacgtgcgccggcacacgctgcagctggcgctggagctggtgagctcgcagcacgcggaggagctggtgtcggtgctgcgcaaggaggcggcgcgcgcgcaggccgcggaccacgacgacgccgccaagtaccgccagctgctcgtccgcgctatgcaccgcgccgccatcaagttccccgaggtggcgggcagcgtggcgccggcgctgctggagctggtgggcgacggcagcgagctggccgcgcacgacgtcatgctgttcctgcgcgccgcgctgcacacctaccccgaactcagggaactcatatacaagaaactgctggagtcgataaggagcatcaaggtgggcaagatcgcgcgctcggcgctgtggctggtggcggagttcgcggacggcgagcagcgcgtgcaggccgcgctcgacgtgctggccgccgtcatccgacctaacgacgaggaggagaaggtcgaggagcagaagacggaggcgccgcggcagctggtgaccagcgacggcacgtacgcctcgcagtccgccttcaacctgcccacgggcggcgcgagcggcgcggaggcttggtgaggcccagccgccgcgcgggcggcttcttcttgccctacacaaaagatggatgctgttagctttcagattgcagactttgggtgcttgtcatgtaaggttaaatcctgtacaccctgtcaaatatcatggtgaaataccggaatttcagccacaaggagcactccggtacgatcaaacccggcgatgaagatctaacaaatttaacattcgaagatttggacaaactaaacgcgaattcaaaccaaaaggacgtcgatttagcaatacagaagtattcatccaggatgaacgcattcataaactctataaagaataatcaaatagatatcaaaaatgcctcagtacattttaataaattgaacgaaatgatgagaagagcatgggctgtacccacgtacggtcacgaactcggatactccttgtgcaatacgttaagaacatctggcggactggacatcctaatggagaactgcttggagaccaacaatcccgagttacagttttcttcggcgaagcttctggaacagtgtctcacgactgaaaatagagcacacgtagtagaaaatggtttagaaaaagttgtaaatgtggcctgtgtttgtacgaaatacgcgaacgtggaacattcgagaatacggaccggtatattggagcatttgttcaaacatagcgaagggacgtgcagcgacgtcatcaaattaggaggcttagatgcagtactgttcgaatgtagaaagaatgatatcgaaacgttaaggcattgtgcgacggcgttagctaacctttccttgtacggtggcgcggagaaccaggaggcgatgattaagaggaaagtgccgatgtggttgttcccactggccttccacaccgacgacaacgtgaaaaatctccagtgacggttatagagcccgcacccgctgtggatgtagtcgccatagctttagctaatgggaagattattttacacaacttgcgctatgatgaggaagtcatggagtttgttcatgattggggcaaagttagttgcttatcatttaggttggatgggatccctgtaatggtgacagggagtaccaagggacacattgtgatgtggaatttggaagagaagagagtaatgtcccaaattcaatctgcccattcatccaaagtggctggtttgcagtgcttagcatcagaacctttaatggtgacaaattcgcaagacaactctttgaagatgtggatctttgatatgcctgatgggggtgctagacttttgaagataagagaagggctttctcgtcctccaaatttggtgagacactgtgaaccttccgcaacttccgcattgaaattcttaaaaagctatatactagtaaaaatgatgctgtaagagttagagctctagtgggtttgtgtaaaataggcagttttggtggtgatgatgcttcaatcagaccatttgcagatggctctactaaaaagctagcagaagcttgcaggaagtttctagtcaatccagctaaagagaaagacatgagaaaatgggcagcagaaggcctttcatatctcacattggatgctgatgttaaagaaaaattagtggaagacaaagctgccatacaatcccttattgaactagccaagactggtgaccaatcatgtctctatggtgtggttacaactttggtcaatttatgcaatgcctatgagaagcaggaggttatgccagaaatgttggaacttgctaaatttgcaaagcatcacatacctgaacagcatgaactagatgaccctgacttcgttaacaagaggttaactgtcctttgtaaggctggtgtgacttcagctttagtagctctatctaaaaccgaaagtcataattctaaggaactgattgctagagtatttaatgctatttgtagtctccaagaattacgaggtattgttgtgcaacaagggggagcaaaaatcttgatacctatggctttagagggtacgcaaaatggtaaaaagcaagctgcccaagctcttgcaaggattggaattacaattaatccagaagttgcattccctggtcaaagaaatttagaagtagttagacctttgattgctcttttacatcctgactgtactgcattggagaactttgaagcactgatggctttatgcaatttagctggcatgaatgaaacaactaggaatagaatcttaaaagagggtggattgtcaaagatagaacaatatatgtttgaagagcatgttatgttacaaagagcagccaagatttaaaaaatgcctttgaaatgtcgaataaatgtatagcggatagattgaagcttcacgaagaaaaacaattacttcttcaacagttaaaagacgcgttgacctctatgacgacgttagaaggtcaattaaaaacgctatcagctagtaccttgtcagtatcgagtagttcatggtatttctacagagaaaggtggagggacaaaaagaaggtcagttaagttttcttaaagctaatactggtgctgtgatggaccagttggatagacttgtgcttctgaagaacatgtatgaggaggatcagaggaagaatggaagagaacctctcccaagcttgcaatcggcaattgaagaatcaatatcgttggccgactcattattctcagagatcttatcacgtaaagagaacgcagataaaactcgcgaagcgttgtctctgctcacgagacacaagtttctgttccaacttccctcttccatagacaagaatattaaaaagaaagagtatgatttagttgtcaatgattatacaagagctaaaaatctgtttggaaatactgatgttaagctttggtttgatgagacctcctatgaagacttcctcgttggcttactcaagatgtgcggacgtatgggttcgttttcggactcgtgttcgatgttagtgttcaagtactacgagaatatattggcgggtgtgaagaaggacctgacgccggccagcatctgccacctcagcagccagtgcgccactcggtaccactcccacgaccagtacgacttccctgatgtcaaacttgaccagctcaaagccacagatgacgttccgtgtgagttctgcgaacaggtggtcaaacatttgcgtgacgtgttggttgcgaacaccacagaatccgaattccatagagttttagttggtctctgcaaacagacaggttcattcaaagaggagtgcttgtctgtcgtggagcagtactacccgatgatatacagcttcctcgtgtcggagctgaaggcggatgctgtctgcgccatgatgggcatctgccacaagaacgacgtgccggtggccgtgctgctgcctaaagacctggcggacaaagtgacacagcctccggtgctcatcggcaatgatgaagccaacagtaagctggcgagcctgaagaaggaaacgaatgtgcgcataatggtgagcgcaccggctgcccatagagcgcatgtacgtggcggcgcagcgcggcaaggtggcctgagtacagcaaggccatccgcggccggctcgaggacgagctggacatggacctggccgagtacaagtccttcatcgaccaggagatgctcaccatcctcgggcagatggacgcgcccacggagatcttcgaccacgtctacctcggctccgagtggaacgccagcaacctcgaggagctgcagcggaacggggtgagacatatattgaatgtgacaagagagatagacaatttttttcccggtatgttcgattaccttaacattagagtgtacgacgacgataagactgatctattgaaacactgggacaacacattcaaatacatcaacaaggcgaggaacgaaggctccaaagtgctggtgcattgcaagatgggcatcagccggtccgcatccgtcgtaatcgctttgaagtctcccaaaaccgcttcgaagacagaactggagaacctggccgcggagacggagcaggaggcctgcttaaacagcgacgaattgaaggagtctcccatcaccatatgaccaccagtagaattgcaacattgcttcatctccatcaatccagtttgatcaagggcgcaagagtaaatatctatggaatggccattagtagctgctctcaaagacaatgcttcataatgtttaatccctttcttcatatactttgcattatctttatgaatatcatgatgggaacgaataggctgtttcagctcatcattaacaacttgacctggcccttgtgaacagggtcctccgaggaacagcatgattctagctccagtattcggataagtcacttctagtagacctacagctagagagagtgcaactccactactcctcaagggacgttttcctactcctagtggccaaggatcccgaccaagctcgcccagaagatcagttagtgccatatcacattgcttaactggttgtaagaaacggtgtgctggaggcattggtgcaggtgcacctggtcttccttgaggattaggagcatttactctgccgattgccaattgctcttgtatttgcttcgctgtcaaatctttagtgcctttgaagacataacattttgaaataccttcagtacccaattcatgtatctgaaccatacggccaaaagtaatcaagccaactaaagcattttgaggcattaagctcagagaagtttgtaacgagtcctgaagtgcccctaattcttcctcatccaagcaagtgtctacaaccagtaggaatattggtggcatggactgagctcttgtgattgtgtactcaattgtagagaagttagggatcagctccgctggttggtgctgctctgatattgcagcatattgcggaggaaaagggtttcgttggaagcaaaaattgcacacccataatttcgcacgatagtccacctgacacatcgggttcaggattgcgcggcacgtattacgtgtacataatacaggttcatattgtataggaggcaaatctggccgttccttcagcggttggtagaggcaggccaaaggcactacaagccttgtagtttcgattctgctagagggccaaacattccacgtaaaccgtatgccgtccctgtcttcattctgttgaatgaactcctcgtaggtagccatatctagtcacgtatgcatgcggttatcaaacatagctacacttaaaacactcctcactcagcgtccattcagattgatgcaattattttattttctaagtttggctgatttatgggctcgtcttcttggcttagatggctctatggtgttttgccccggggactggaagcgggaactggagcgctgtgaatgtccccactgcacctggctttcatgctgacagcgggagagacgttcccagttcggtattggattataacctgatggaatccgcgcggcacttcaggtcgggcagagttcctatttgggtgtggggcaggccggagggtgccgaagtggagacaatcggctaccgctgagagtgttttattggaacaggtgcgtcgctctcacccgaagctgacgccgccgcatgtgatctacctgtgcgggaacagcgcgggcgggcccacgcccgcacaccttccgccgctgcgagctgtgcacgcccaccacgcatttctggctacaagctattcgatcctggactccagccggtggctgcgctacgtggccaactgcgcccatctcgacaacaacgtcaccgtcgtctacagcgcggtggtgtcgtgtctgacgcagcggtggaccctcactgaccatcgccggcttccagtcgctgctgcagaaggagtggctcgcgctgggacacactaggcctgccccggcccgcagtgcgcgcccgtgttcctgctgttcctggactgcgcgtggcagctgctgcctgccacttgctggagggcgcgtaccgctcggcggccagcaccatggcgctggagcagtgcgcgcggcactccgcctccgcgcgctccaggaacaccagcagctccttcatcatgccgcggatgttctggctgttcatcagcgcgaacgacagctccatcgcgcgccgccggatcgacacgtcggggtccttcaaacactccaatatggtggtcctgtgcctctgcaccgccgacgtgtccacatgtacggtccttaacaatgtattgagcgctacgtatcttatatttttgtcattattcagtagaaatctgcccagaatattaatagccaatacacgcaagctactttcagacttaatatccatgatcgagagtacagtttcgtataatattgtatttccaacgtttttacttgtctctgtgtttgtagcgacttgggccagtatgtcattcattgcttcggatgcttctgcatcattcttgcccagtattcttagtagacggaggattttaacctgtaagaaggggtccgatataccgctgacgtcatgttccggtgaataacccgccagtattaggttcttcaatattctcaccagatttggaacaatctttttgaagtgattgagtgtgtcgggactgttctcgcacatttcggtgatgagggtcacgccggtgataagtacaccatgatttttctctgtcaacaaacttctagtggctggtagaaacatttccattaaatcctgtttggaaattggtgactcatcagtaccctattcatggaggaatgtattctcctgtatcaatttattgagaattttgaataagttaacgaaatggaagaatgcaaggattatgatgcttgttgtctttaaaagtgcaccaatactaaaagaagaaactgaggatataaaagacgcggcggccacgctcgcctccaagcagaggaaggaactggccaaagtagaccacgccagtttacactacatgccgttccggaaagcattttatactgaggtaagtgagttatctagaatgactcctgaagaagtagaagcgtacagaacagaattagaaggaataagagttaagggcaaaggatgtccaaaaccgataagaacttgggcacactgcggtataagcaagaaggaaatggatatactgaagaaattaaattttgagaaacccacaccaatacaggctcaagcgatacccgccattatgtctgggagagacttaataggtattgcgaagacaggatcaggtaaaactttagcattcatcttaccaatgttccggcatgtcctggaccagcctgcactggaagacacggacggaccgatatcactgatcatgacccccacaagagagttgtgtatgcagattggaaaagatataaagaagtttgcaaagtccttgggattgagagttgtttgtgtgtatggtggaaccggaatttctgaacagatcgcggagctgaagcgaggggcggaaatgatcgtgtgtacgccgggccgcatgatcgacatgctggccgccaactccggccgcgtcaccaacctgcgccgcgtcacctacgtcgtgctggacgaggccgaccgcatgttcgacatgggattcgaaccacaagtaatgaagataatcgacaacatacgtccggacagacagacggtgatgttcagtgcaactttcccgcgacagatggaagcgctcgcacgacggatactgcaaaaacctattgagatacaggtcggcggtagaagcgtagtgtgcaaggaagtggaacagcatgtggctattctagaagaagaggcgaagttctttaaacttctagaactgcttggcctgtacagtcagatgggcagcatcatagtgttcgtggacaagcaggaaaacgcagacagtctgctcaaagatctcatgaaggcttcctatgcttgtatgagtttgcatggaggcattgatcaattcgacagggactcgacgatagttgacttcaagtcaggcaaggtgcggctgctggtcgccaccagcgtggccgcgcgaggacttgacgtcaaacagttagtgctcgtggttaactacgactgccccaatcactatgaggattacgttcacagatgtggtcgcacggggcgcgcgggcaacaaggggttcgcgtggacgttcctcacgccggagcagggtcgctacgcgggcgacgtgctgcgcgccctcgagatggccggcagtactccgccctccgagcttcgccagctctgggacacctacaaggatgcgcaggagaaggacggcaagaaggtgcacacggggaatttttagcgaagacaacaaccgctgggctcagagagaacttctgatgcgcgagggcacagcgaagtttgcggacacggtcggcgaaaacgaccgccagctgcagaagctgctgcacgagcgcggctcgcccggcgtcagtcacggcaccataccttatttaggaacatttttaaccgatctcaccatgatcgataccgcccctcgccctcctgacgcagcacaacaatatgcggaaaaaactaagaaatggatcgttcttcctctacacagcggtctatctcttaatgaacaagataaagtatttgattatccacccgaaggtgtaaggaaatgtatagtttcaaccaacatcgcggaaacatctgttactattgatgggattagatttgtagtggattcgggaaaggttaaagaaatgagctacgattcatcaacaaaaatgcaaagattaaaagagttttggatatcaaaagccagcgctgaccaaagaaaaggcagagccggacgtactggtccgggtgtatgttaccgtatatattcagagcagcaatacacagacatggaaccattcagtacgcccgaagtgagtcgagttccgctcgcctcgttgcttctactgatgagttcgttgggcgtcaatgatgtacgtcgcttcccctttcttgacacaccgcctgaagatgccattgaaaatgccttattggaactgaaacaacacgcggcattatcctctaatgagaagctaacttcacttggcaaagcattagctaacctgcctgtggaagtagcgctggctaaggcgctggtggtgggtgagaatgcaagaaaaccagacgaatcagaccacggggaccctttaacccttctatcgctgtactgcgctggctcagcgtgaaagcggagggtgtcgacgtagggggcttatggacctgaaaagtcaactattaaagccaaaaaggaagaagaaaagcggcttaaagaaaaagaggaccaagagaaggggccttcagagaagaattacaactggaagaagtcgcacaaggggcgttacttctatagagattcagcggacgtcatacaagagggtaaacccacgatgcatacgattggcagtagcgagctggcacgtgtaccggtcatagatatgacggggaaacagaagcgagtgttaagcgggtaccacgcactggcggctgctgcgccgcgctacgagcacgagcctcgccgccagttgcgacacttcgccgcgccacagctcacacacaacctccagcttgtcgtcgatacttgcgaacaggacattattcaaaatgcccgtgaactccaagcggcagaagatgaaatagtagttctagaaagagacttagaacttttaacataacttcacagaaatgtagttgtgactcaccaaatcgtaattttaataattccaaatatgttatttctttttcagtgttgatcgctgtttgacccaataatctgtcagcgagtaaggttctatattcattaacaaacaactctttactaccataaacatttacaagcatggatataatatcgcttgattttctatcacagtttgctttaggatcagcatctactggatcagggttccattcaatctagacaggagagatacttcggtttttacaacatgtatgcggtaacacaaggcgacttcgaatatccaaccaatcagaaattactctacgaatatcacgatcaatttgtacggataccgaatattataaaaaacgacaacggtggtcttacaaagttctggctaagtctattccgagattggttactagatttacaagctgcattcgataaagaaatcgccaatggttgtataacacaagaatattggtgtaaaaattcgagcgatgaaggaatattggcttacaaattaatggtacaaactggacatgtcgacaatcccatagacaaatctctaataagcactggtcatagactagttgataaagatggtataataaatccaaaagcattctacaattatttatcagcttgggctactaatgatgcattggcttacggagcatctcaagcgaatttgaagccacaaccgaaattggtcttattcaatgggaaaaaagtctgaatagatccatagaagatttccgttgtaatctactctggtctgcacccaaaacattgatgattgggtgggttgatacaataagaatatgtttgatacgcaaacgaagcccaatcgaattacaaacgagagatgacacagaatacttagtagatcctgtttatacatttcaaagtgagtattttattagtggccttggacccttggacgatcagctggtactgctcagtgtaccaaaggaacccgatccagaaacaggaaagtctcagcgacccattcttattgtagctgattataaagactgtgagtttaatgaattttcagctgacactttgaacatcagaggttatgaagaatactcatgcaatgattactttttagacatgttaattgaagaaaatcgatttttcattgtgtcacccaaagaaataattgttgccagtccttatgacatagatgataaagtaaactggctgaccaaaaaaggagagtttgaaagagctattgcagtgttggatgaagttggtggcaaaactagtcagcactccgtagttacagttggtgttgattatttagatcacttattatctaatcagcaatttgattcagcagcaaaaatatgtgcaaaagtatgcaaaaatgataaaattctgtgggagaatcaaatccttaaatttgatgcagtaaagcaactgcgagcagttagcacttacattcctcgtgaccagtaatcttcaacagacaatcagcgacatagttcccgcggctgtgttgggtgacaaaagattattggtcaaagtggtcgcggctaaagatttaggaggtaagacaggctgcgtagcgccatactgtgtggtagaaatggacgagcctccgcaaaggaaccagaccgcgtttaaaaaagacaccacgtcaccacagtgggaggaacacttcttattcgatctgtctccacaaacagcagagcttctattcgaagtgtatgatcgtgtcggaccaccgtcgccaggcgccacctctcagcacaggttcttgggtctaggtctagtgggcatcgacgagctgctggccgcaccctcacagcggcagcagatcgcactgcagacccgcccaatggaagagcatgacgtcagcggcacccttactgtggagttcctcttcatcgagggagcagatataccggacttgggctcgaagccgctaaaaatcaagcaattgaaagatgcggattcatatatatatttagctgcaataaacggtatcgcctcattattattttccgtaatacaattgctacaaaaataaagcatggtttcgtaatagactttgaagttctaaatttgatttttaatgggtgacaaagcatataaaaacaagtaaaaccgttacaaccgtcgtagagtttgtgttataatttcacacatttaatcgtcgtggccgcgttcgtcgtcgcgtctgcgattcctttgcctacggccccaaccgtccctcggacgttctcgttgacgtccctccccgcgcccggctccacccctctggaagaaggaaccttgcttctcgaagattcgctcattagaatccaccaggttaccaaccttatcggcaagttgcagcgccagcgcttgcatccttgttggctctgaacggtgcaatatggcgcactcgctgggatcatcgagagacgccaacaattcttcgttgatgatcatcttcgacactagagagtgaacgcgttgacgcggcagttcaaacatgtctgccaacgaacgcagcgaaagcgacgcgtatacatgagagtatgtgaacaagtaggtccgtagcgactcctcgcggataagacgaccgagcatagcgcggacgttgtcggcgccaaccattaggtcccataccttagcattcattttttcgttaacaataaagttgaggcaagcttgccagtccccgcggcgcatcgccctggcggcatgaacagcataatttgatgtttgatgctcaacatcagcgtaggatcagtgatcagtgacgtattagtcctcagggtggaggccactttagtaacggacatgctccaggtctccagcagccagtctttggagaccagacctgctccggtggtcaacaaatgttcctctagaatgaagaagccgagcacagcacttaggtaactcttcatgccttgtatcgagtcatgtaaatttccagtagccggaattagtactaatcgagcttgctgtttacgttgtgatctataatattgtatgaaatcattcttagctccaagaacactgtgtatatgaagacatcgatgcagaggactgaagtccaccagctcgtgagcacattgaggaatgtctttgcctaagcctccgatcgtttcttttttattcttaacaatattttccaaacttcttccgagcatatcttgagtttgttttaaagccatcgctccaacctgtggactaagttttcttatattctctaagaaatctctcagatccgccattgaagcgtcctgtatggcttgtctgagccgtggtatgtctgcggatatctgtgaacaccatttgtatggacctacacggggtagcaacacatgctctagctgttccaatgtcttcagagctgggtagtatctttttgcttccacttgagtctttaacttggaatatgtagtaagtagcggtagacagagttccatcttttcaatagtagctgctatattaagctcgaccctgcgagcccttattagttcctcggctcttgagcaaagaccgtcagttgtctccttgacattagcatcaacattagatatctctgcatgcagctcttcagcatgagacctcacttgtaacaactcacgtattgaatctatgaagccctgataatagaaattgcataatttctcgatctccttatcatgttgcttaattctttcatccaattgctggacaaaagcttcatggcctccttctccttcatacactgagcggaatgcaggaccccagtaggtgcttccgtttagaccatcttattaaggctcatctagaaaaaataaaaagcgagaagaatacaaaggctgaactcaaaactgaaattgaagacatcttggtgaagctggatggaatgaatgcggatgaaatgtcggccctgatggaaaggttcaaaatgaagtctccaataacaggaaatgatcttaccccacccattgaatttaatttgatgtttaacacacaaattgggccttcaggtttagtgaaagggttcttgagaccagaaacagcacaaggtatctttgttaattttaaacgcttgttggaattcaatcaaggccgtctgccgtttgcagctgcacagattggcaactcatttagaaatgagatatctcctcgctcaggccttcttagagttagagaatttactatgtgtgaaattgaacacttctgtgattcaaaggaccatccgaagtttgaatccttgaaagatacaaaaatgctgctgtattccgcagacaaccaggaacaaggtagaccagcagaagttatgacaattggggatgcagtggctaaaaagattgttaacaatgaaactctgggctacttcatggccaggattcatttgtacatgctggcagttggcatcgattccaaaaaactcagattcagacagcacatgggcaatgaaatggctcattatgcatgtgattgttgggatgcagaatgcttgactagctatggctgggttgagtgtgtgggatgtgctgatagatcggcttatgatcttactcaacacacaaaagctacaggcataagacttgcagctgagaagaaattaccagcgccaaaacaggttaaaatagttgaagctgttccaaacaaagctgccattggcaaggaatttaagaaggatgccaaaattattaatgatgctttagccaccctagaacctacagcattagaagaattagaaaataagcttgaaactgaaggcatttataatcttgaaactacaaatggaacatttaaattgaccccaaatcttgttagtgttaagacaagtgaaaagactctccatgttgaagaaataattccaagtgtgattgaaccatcttttggtattggcagaatcctgtacagtatattggagcataactttaaaatgagggacggtgatgaacaaagaacttacttctcacttccaccagcagtggcaccaatgaaatgtgctgtgctacccttaagtggtaatgcagaattccaaccatttgtcaaggaattgtcaaaggagttagtttcggttgatgtttctcacaaagtggacgattcttcaggttctattgggcgcaggtatgccaggacagatgaattaggggtcccatatgctattacagtagattttgacactacaaaacaaccacattcagtgacattgcgagaaagagatagcatgggacaagtacgtctacctttggaagatgtgtctgctattgtaagggatttagcaaatgccaaaattacttgggcagatgtggaaggcaaatatcctaaatttgaacaacaggagaataaaggcgcagcagaattattcctaactgtttagtaatttatttctgttagggctaaagtgctttattatactataaacaatacattttatttagctttctcccttctttttcggcggtgcctttttattagcagagcctttcttccctcgacctttagttttctctttgttcttctgtgcgcgcaagtccttcttcatgcgaggatcgaccaccttgtagtgtcccttgactcccgccggcctcttcattcgttttgctgacgtatgtttcttcgccaccacataagtaaccttctttttggtttccgttttcgccttcttatacagttgcttaatttgttgcgccttttcacgctccgacatatctgcattctccatcactgcttctaccttcttctttgcgcgttccatctttttaatcatacgcttcttcttcctagctttagcttcaactaccttctttattggacgcacattgatttcctgcgttctatttttatattcttcgacatattgctcaggcacaacaacctctttgcgcatgtgtttcttttcgtcttctgcaaaccaatcgggcaagtttttatcgttaaaggcatatctgttccatgcatcatcaattaagtcccgtttaaatttctttgacgttgctatcattgtccccaaggccaatgtctctgcgtccattttcaatgtctttttcaatcgttttaattctggatcttgtgaaacaacttcaaatccatctttttttggtttttcctgaagccgtaccatttgtgggggccacattgtcctctacatcataatcacttcactttcagagctttcggactgctctgacttacgtttcatgcctgattcgggcacttttttacccttctgtctgtatgtttcagctaatttgtccaaatcaatgccctcatcttcatcctcatcaatatctttgaaactatccttctgaaaccaaagatctgccttcatagatctctttgatacagggtccgtattatctagatccgttaagagaggattgtttttcggtatagttggtgttctttcaactttactattttttagagtattaagtttcgttaacttatcaattttctttgattcattgtcagagtcggagaaagctaaagattcttttttttcatcttctgagtcactttccatttccaagtcactatctgaatctttgtagtaaagtccggacgagtccagtttggacgcttcaacatcatatttcatatattttggtttagacttctgttcactgtctgaatcactcccttctgccactacatcaggttgttggtcaactagttgctccaattccttagcatttttaatatctgacagcttaaacatgtcattactctccaaaataggtcctccgtcacctttcaaaaccatttttagattcattttttctgccaacttttgtctctgtttgtttagttgttttctcttacgcttctgcagacgcctttcttcatcctgtaattctgcaatttccgtgtctaccttatcttctgattcttctttatcatcctctttggcttcaccaggagttgattcctgagatgaaacctcttttgatttaatttcttttatttgcttgatccaactcaacaaagctttcaaatcttttctaccaagtacttttatgtctttacaacattcttttatttctattgttgtttttggattgcttaaaataacttcatcatcaatgacaatttcagaacaaccttgtaagagatcgattggatcatcatggttaagaaatacagacagcagtactttatgatgagttgtgtagtcattttctttatatccttcagcctttgctttcttttgcttttccgggtgcatcacatttaaatgctgtttttttacaatttcaagatcttcaaacacatttttagggtcaagaaattttggatctatactatctggtgctatgtaaccctgacatacaacaaatatttcagatgattcatttcgtgatgcttgtggcttggttgcatgaacctttttaaaaaactgcttgaaaacccacagaagtgcatgataatcttttgatcggaacacctttgtaataaaccaacctccttcccgcagaaaatttgttgttaatttcaaagcgcttaacgtcaaacaagcttgctgatatgcatcatgtatccagttgagaccaacatttggcgcaccatcatgtagcacaacatctgctttccatgtctttatctctttctttatagctgtcttacatttctccgtagtaatgtcctctgttaaagctatacagccgggaacgggcttaataggaaacaaatcgacacctatcactatgctggacactggcatattttgatgcgccacttgcatccagccaccaggtgctgcacataagtcgatacatactcgtgatttttgtaaaaaaccaaattttctatttagttgaattaatttgaatgcggcacgggaccgaaaacctgtttctttagcaagttgataatatttatcttttcgctgttttccaattttagtctttttccccattgttagaaatcgtttcagtaaataaacaaagtaatcaaacagtgccgtcgtcgccgccggacaccacgtactgtccggcggggtcgaagtcggcggagcgcacgaggcccacgtgtccgcggaactgcagcacctcggtcgtggggaagggctgcaggtcgcgcggcgccggcagctgcggcaccagctcctccgccttcagcgtcagccgcatcttgatggcgcgcggtgcgaggtagaggtcgaggcagcgcaggaagcggtcccgcaggaagcgcgagtaggcgggcacggcgcgcaggctggagtgttgggtcggcaggaaggtgtacttgcgccgccacggcgtctcctccagcgagttccactccttcatctcgttgtcgtcgagcaggtactcgggcggggggttgtagctctcggcgtgcgaggggggcgggcggcgcggggcggggatgtgtcgctgccgcgccccgcccccgagccccacaggtcgtagaagctccttgttcgcctgcgctcctcggccagctggcggcgggttttggtccagcccatcttgagggcgtgcactaggcgcgacacgcggcgctgctcgtcgcgcgacggcagaaatgaccgcttgtgatcggggaaggcgcgcagcggcgtcgccagcacctcgctgctgaaccactccacccacggctgatattcatcgtggtccgcattgggcactcttccctcccgtattctggcaatcaattcgaggtctttcttggacagtatgatctcctgccccgtggaggggtcgcggacggtgcgccagaagtccgggtcctcgcacttcctgaggaagtcgtcgatgcggtctgcgtggttggggcgcgcgatgcggcggccctcggtgtcgtagccgacgtggtcgtactcgcggtaccaccagcgcggcacgtcgccggccgcgttcacgcgctcctcctcgtccgacgagtcgcccgactcgtactcgtctttttcctgcacgggttgtatgttaactatactttgtttaaattctttctttttaaaagcttctcgttggtgctgtggagcgggcgctcctcctccgccgtgctcgtcaccaggcgcagcgtggtcttgccctcgctgtccatgcggggaaatgctttcttggcgagcctcttgcggtgcagctcgcgcgcggcctccatctgtatcttgaggctgtccccgcagtcgccgctgtcccgtccgacaccgcctccgcctccgagccgccgctcttgatggggctgctgcgcttcagcactttgtggacatccatcttgccgatgtcaaagccgagctctcggattggtatctcatacatgctttctataaaattgtacaaaaccatatcccatagaaaggaattcaggcggactatttacgtttgcagggaacaacgagatagtagggtaatgatggctcgtcttacagttgatggttgccaaaaggattatgtttgctttgacttcatgccccaacatcacaatgttataaggttccgtaaaggtttagcaatgattcaaagtaatttccacaccgtttgctcatgggtacaattcccaaacaaacagcaatggcgatatgatatattccttaagaaagacccatcgcctatccgctgtcctgttgctgggaaattcaattttactcaaagaggagacgttagatttgaaactaggatacttggtggtgtcactctaagtcctcgaccccattccgtggagagtgtaaacggccagaaaggtatgaattggcaaattccttattcgctgatcccaccaagggaagattatgataacaagaaacaacggtgtgtaatttacgatgttgtttttcaccctgacacattgcgcatggcagaatggcgggccaaagcttcaatgagccgctcaatgtgtggcttaaatgcatctgtcagaggctgctgatctctttgatacacttcctctgatagtcggtaccacaggttgaatgttatttccgctacctcataatcatggtgaccgacacaaacaagtgccaattctaatgacctcatagcaaaatgaactcgtccactcgatgtacagaaaactatcttttctaaaaatgtctctgctaattctgtgaacacggagaccagggtctcgtcgtctagccaggcgaggccggtgatctgactttgaggatgggcatttttgaggacggtgtgcttggcgggcgcgtccacgctccacacgatgacgctggtgtcgagcgagccggacgccacgcggcggctgtcgggcgcccaggccacgcagttgacgcgcgccgagtggaagccccactccttgttgtgcgccagagtgtacccttcatcgtagaggatgagcttgcggttggcgtctgcggcgacgaggtagcgcgagtcggggctgtaggcgacgctggtgacgggcccgaggtgagtcagctccgagcgcggcagcagcgaaaccttgtctagcgagtagatgtgcaccttactgttgccgccaccgatggcgatatgcttcaacttggggtcgatagcgacacaactcggctcgtagctgacgggcaacgacgatttcttgttattgccaattagtactattagctctttaacagtagcgacaacagtgaggtcgtcctcaatgacgtggtccatggcgcgcggctgcgagccgagcgtcaccacgctgtcggtatatgtaggagcctcgccctcgttagcaggcacggcacagcgcagactgtcatcaatgccacaggtaagcagactgccatccttgcccacactcatgccattcacctggttgccgtgacctgtacctccgatgtgacgaccctcgcctgtagtagtattccaagatgtgacacatccatcatggctggcggtgaacacagtcctggtgctgggctccagcgcgaggcaggtgatgggcttgttgtgccccatcagtacacggagaggcttatccgggttctccatgtccagatagttgatcactccggacagagatactgagatcaaatgcttgccttgccatagacatgatacctgttgattttcaaccgcattgcccatattgaaggtgacagacctctgcattgtctcaatgtcccagacagcgcatgtcttgtcaccagagcaagacaaaagtcgcttaccgtctggtgaccaagatataccgtacacaccgcccttgtgcgacccgatctctcccttgagttcggaggtagcaccatcgtacagatagatcttgccgtcgaagcctgcggacgcgaagagcgcgccgtcggggctgtagcgcaccgcctgcgcgaaccgagtgtgctcctgtttagtgcacttgaacttgaaggggggtccttcaaacacagcgatggtgttaggaggagtgggtggagggcgtgaagagcgacgcggcggctggcgcgggtttattaaagtttaagctacgacagcatcatgatgagatttaaggtagtacagctgcgcctgggactccagctcctgcagggaacggactactggcgccatctgcgacacgtggtcctggtacccggtgccgatttgcttcctcttttgaccataaacaacttttccatcgaactcattgcttggaaccttcatgtcagactcaacttgctggattgttatgttcaaatgatcttcaatatcagccaagtactgtggctcgttgtaccacatgcagcagcctctgggtctgtcatctacgaggttggtgttccagcagttgcggccgcgagacgaacaccactcgccgtggtaccataccttctccggtactgttgcaacgagactaatggccagccccatgcgctccgcgcgccccacgcgaccgatgcggtgcacgtagttagacttctcgtcaggcagcgtcacgttgatcatgaagggtaatccagatatatcaataccgcgtgcagccacgtcagtacagatgaggaacttaacttgtccttgcttaaacttttccaagttagccttacgttctggcggcttgcggtcgccgtgcaggcaaacgcagctaaactcgttgccgaatgaccggaagtacttctctaagttatcgcagtccaacttggtgcggcagaagattatagccctgtccattttatgttccctgatagctcgtacgcagtactctcccttcaggatcttgacagcctccgaccatctctcaggcgtgttggttgcctgcttcatgttgttctttgcatggacaccgtccgtctgtattgtcttgtgcaatgtctcccaggagcggtccttctgcgggtctacattgacaacgacgtggtgcaccgtctccggtaccgaatcctcacccttcaggtcaacccatgtgggaaagtgcatcagtttctccgccatcttcttaacttcaaatgcatgtaaagtggccgagcagactaccatctgcaaccgtcgtccatcgctggtgatcttcgggatttgtcggtgtaagcgatcgatcagctcaccgtaccccgccttcagtagaccgtccgcttcatccagtacgaagaaacggcagtgcgttaacgctaagtatcctccttgtattagatcctcaagtcttcccggcgtaccaacaacaatgtctatgcccgcattgagctggtttatctgatctttgacattgataccaccaactacaagtaactctctaattttcggattttccaaatatgtttttaatttagtaatttggttacatgtttgttcagcaagttcacgcgatggctcaatgatgatagcttgtggtgcgttgttcactggcttgctatcagttgactgagctgaagagatggtatttagtttgacacattctttgggtgcatcgcagagtgccacataatctttaggtggtgtatgcttgaaaggtgtggcaccaaagttaaaactcatttcagcattcttctgtacaactgctgggaaatagcaatcagatttgcgtgattgatccagtttaaatgcaatacctaagtcttctccattctttgtaaaacgaatctctccattgttaagattcaataaacaacctattacatcatttttcccatatgcacctccataatcatcaaactgtttggcatttgacttcttaccagtgccaccatagccaaaaccaaatctatctgttcctagatccagccttgcagcttgagttgaccagccaacacgacaaagtccctcatcagttacaatagcttcatagtaataagctcccttcgtgtgtacacctttagtagccctacatccgtgccagtctttatgatcacgagattgacatcgtaaaccatccggcgtaatcgccatagcttctgttcgatcgaagaatgataatgtccattcagtagctgtttgtaataacactttactagtcttcccttcttgtatatccttcaaagtttcccaaactatttgtaaaatagggagacaaaaagcgccggcatttcgagagttatgtctcggaataaacaacatgaggagactgataaacttacacgtattgcgatcgtgaatgcggaccgttgtaagcctaaaagatgtaggcaggaatgcaagaaaagttgcccggtggtacgtatgggcaagctatgcatcgaagtaacccctaacgacaagatagccacaatatccgaggaactttgtatcggttgtggtatttgtgtcaagaaatgtcccttcgatgcaattacaatcatcaacatcccatctaatctggaaaagcataccactcatcggtattctaagaattccttcaaactgcatcgtctcccaatccctcgccctggtgaagtgctgggtctagtaggacaaaacggtattggcaagtcaactgccttgaagattcttgctggtaaacaaaaacccaacttgggtagatatgcagatcctccggattggcaggagattctgtctcatttccgtggctcagagttacagaactactttaccaagatcctcgaagatgatttgaaggcactcattaagcctcaatatgtggatcagattcctaaggctgtgaaaggaactgtagggcaattgcttaataaaaaagatgatagaaagaaccagacagaaatttgtaaaatgcttgatttaacacatattcgcgatcgtgaaatcgccgcactgtctggtggagagcttcagcgctttgcttgtgccatggtgtgtattcagaatggcgatatcttcatgtttgatgaaccgtcttcctatttggatgtaaagcaacgtcttaacgctgcccgcacaatccgttctcttatacatccagacaaattcataattgtagtggagcatgacttgtctgtactggattatttatcagattttatatgctgtttatatggtgtacctggtgcttacggtgttgtgactatgcccttctctgttcgggaaggtataaacattttccttgatgggtttgtacccaccgagaacatgagattcagaactgaatctttagtcttcaaagttgcagagtctgctactgaagaggagattaaaagaatgaaccactatgagtaccccgagatgtctaaaaaaatgggcgactttggccttaaggtgatgcctggtgaattctcggactcggaaattttagtattattaggagaaaatgggactggaaaaactacgtttatcagaatgttagccggcaacttggaaccagatgaaggttcgggccagttgccacagttgcacattagttataagccacagaagatatctcccaagtctcaaggcttggtcagaagcttgctacatgacaaaataagagatgcatatgtccatccacagtttatcacggatgtcatgaaaccgatgaaaattgaagaaataatggaccaagaggtgcagaacctgtccggtggtgaattgcaacgagtagctttagtgctttgtttaggaaaacccgcagatgtgtacctcattgatgaaccctctgcttaccttgattccgaacagcgtttggttgcagctaaagttataagtcaggtttatcatttttatttatcgcgctattaaaataaattataaaatgggtggtcaaaagtttgaatatgacgagagtggttctacattcttttatttcgtgctttcgtttctcgctttaatacttgttccagctacattttattactggccgaggaaacgtaaagaagaccccgcaatacaagcagaacgttgtcaatgtccaagttgtataaagaaacagcatgttattgagcaatcacagccatacaaaactctaaaaaacttttttataaaattagctataatatcaggatgggttcttcttggattccttgcatataaagtttctcaatttgactatgaaatgtctaatttcgatccttatgatatacttgggttgccgcctggagcaacacaggcggagataaaacgatcttatcgtaaacaatcattgatacttcatcctgacaaggagacaggagatgaaaaagctttcatgagactcactaaagcatatcaagcacttacagatgaggaagcaagacgaaactgggaaaaatatggtaacccagatggtccaggtgctatgagttttggtattgcattgccaagttggattgtagaaaaagaaaacagtgtttgggtgcttggattatatgggcttgttttcatggttgccctacctatagctgtaggtacctggtggtatcggtcaattaaatattcaggagaacaagttctattagatactactcagatgtacttctacttttgtcataaaactccctcaatgcctttgaaacgggcgctgatgattttggcagcttcttgtgaatttgatcgcaggcataattctgaaataattgaaaggataacagataatgaagaagtgccagcgcttctacgtgaactaccaaacttaggtgaaaagaataaagagcagccgttatgtcggccatacagtattaaggcacgagcacttttacatgcacatttatcccgtatgcaacttccggaagacacattggaatgtgacaggcgatatgtggtgtcacgttgcccggatcttattgtggagatggtcaattgtgtaaaccagcttattgcgcttgcttatgctagaagaattcctcgtttacccacaattgagacaatagaaaactgcatgaagctctcaccaatgatagttcaaggtctttgggaatacaagtctctcttatcaccattaggttcaggtcatttgtacgtcatatttactataatccgctcccaatagtctcaaataatgcacagtgtcgggtgtggcggtgtaagctcgcagcgagtgcacgccgcgccaccctactaacgttagcttcaattccttctcctgatattctaggacacagctaccacttgctaaatctttaactaaagtctgcgtatgttcagagaacagattgatatgcggtgggttgctcgggttgtcgttctgcaggacaaggatcaaatcctccttcaatatgttcacttttcgtttacttccaatatactgtagtatgctttgtagaccttcttgtgataatcggaaaggacaagtcatatttttattatcacatctaacaaacgtcttcactcccgtattaataatcttcaaattagcttcattcttctgcacaatatctttcactatacttgacactaaatatatattcttcttcttcccaacataacatcttgttaatagacatttagaatcaaaatctttcaattcgtaatactctttgatagaaggaaacacatcttcatcgtcaccggagaagaacacaaacggatcttctctatatccacccattcttcttcttttctttggcggttctcttttatcttctttgatttccgttttcttcaacggtcttctcccaagggagtagaccggtcttttcgaatactgcaacgaagaatccaccagtatcctggtgatgaggtaatattcttatacatttatccagattgtattttgctagatcttcttccttaggagggaacatctgtggtctgaccacggtctgccacttctcaggcacgtcctcgaatttatcataaaacaccatgtcctttgaagccggtctccaatgtgtcattcccttatggaacttcaaccctggcagcatatcggagacatcaaccagtttgacactgtctccagtctcctgcagcagacggtgcaccaccgcctcattctccacagggttgaaggagcacgtggagtacaccagtctacctcctatctcgaggagctcgcagccacgacggaggacgcggtattggataccatgcagattatttccattccctgtggaccatttcagccagatatcaggatttttgcgtagcgtcgcgtctcctgaacacggcacatcgcaaagtatgcgatcgaattttaagggttttgttttcgttgggtccttatcgtcagtggtgacgagcgctggcatgagtgcggagtcatggttggtgatgagtatgcagggggagttatgccctgcccccggagtgcacccccaacattgatggcccactggccgagtccgtgccccgtgagcagacaatgcactccttccacacgctcttctgcagacgctgcttcaagtacgactgcttcttgcaccgtttacaagcgtgccaccccggacccaacctgagcaagcgcaaggggcccgacctcaagcccttcgccgacccctgcggacagaactgctacatgctcttggagggcatgcgtgagaagctggcgcgcgagcaggcggcgggcgaggaggagtcgggcaaagtgcacgccatcgactcacccaacgacgcctcctccgaagacagcaacgacagcaacagataccagaaaggtagcaacagcaactccagcaacagtaactgcaacgggctgggcaagcctgccgccgcgccgcccgcagaccccgcctacaacgcgctcgggctgacggtgggcgacatcgagtcggagtggacgggctcggaccagtctctgttccgtgcgctgcataaagtcttcccctccaactactgcgccatcgcgcagctcatgctctccaagacctgccagcaggtgtactcgtactggatccgcacggggcaggaggagtgccgcgtggaggcggagctgacgccgccgcgcaagaagaagaagaagcaccgcctgtggtccgtgcactgccgcaagatacagctcaagaaggactccgcctcgcaccacgtgtacaactacacgccctgcgaccaccccaaccagccctgcgacaacatgtgcccctgtctgcagtcacagaacttctgcgagaagttctgccagtgcagcagcccgctgcaaggcgcagtgcaacctagtcctgcttctttttaaataagttcattatcttctgtcgtaaagaaataggactaccaacagcttttaacacaagttccttagtacaaatattatgtagaggtccaaaagccaaagctacaacggtacatgcaagacatattacattatacggcatactgaagtcaggagttggcaaggacaccattgctccattagttctaaatatgactggataccatggttttgatgcatttattattgaatctatagtacttccagtgacaggtaagctggtgtaattcctagcagtgggtaaatttgcagatatcaatgcagatccaatataaaaaccatgatttgcatctggaggatattcttgccatttcaagaacacaaattcaaaatcaattgttattgttgtggtagactttggaggtaaatgcatgagaagttctagatgataaggcttctgtctacttctaccaggagaataatacaaagatttgactagtttactttgtgcttccccatttattcttagtgtgctcagttgaataggcagccaccaaggtgcattttctaataaaacgatatcaattggtgcccagtagttgttttttatttcagtaactataccgccaaactccttgccatatccaagcacatagcggttgaatgttaatggtggtggaattgtgacaagtactttgtcttttgtaccatattcagctccaatatttatcatatgatttgttggtatgatatcataaattgcaagtgttgtatcactgcctcctctttgtgaaaatatgacactgtttggtaaaggatataatttgaaggggaatgtatcatttgaggagacatctacatagattttgctagatgatgagagaggacatggacccggcaaaccttgaccaaacagttttctaaatgaccaatctaaactgtttataatttttaaatcatacactaatgcaacagtttgctttatttctaggtttatttcagaacagtcttcaaccttgcatatttttctcacatgtactcctatagaatggtaattagtgttatgaatcattctagaattaagaagtgttgcaaagccatggcttgattcacatggtaacaattttttccatggggttaagttttcagtgcaaacaatttctcttggcaatgtagcatatctgagctgtgatgtgacattcttattaactttcattgctcccatgggccacatggccatttgaggtgttacagtattaaagttatcaatgaaattaagtgatgcacagaagagtccagacagcgtagcactcaacttccgccactgagtatctacatctgtgacagttgggatctggtgcgtggtgtgggggggcggcaggtggcgcggcgagtgcgccagcgcctggcgcgcgccctccacccagctcagcgcgctcttgctcgcctccaccaccttctgcacctcggactcgctcaggtgcgcgtacttcggctcgccggccttgaactggtcgacggccttgttggtgagctgtatggcgagggcgaagtcgtcgagcgcgccgggccgcagctcgaactccagccgccgctgcttgatgggctcgccctccgtgcgcagctccgacaacttgtcgctgtacacctgtctgttctggtcctcgccctcgtcgtagagccactgctccagggagtcgaggtgcgcgacgaggcggcggcgctggtcgtcggccacgaagtcgtgcagcgcctcgcccgcgcccagcttgccgcgcagctcgtacacgtactcctccagcgcgttgcgggcgtccgcgcgctccttctcctgccggtcctgcgcctgcatcttgccctcttgttccatgtaggcgttgacgtcctgcagcgagaagccgtgcgtgcgcgcgtcgatgggcagctcgatcgtcttcaccaccaccttctttttatccttcttgtcctttttatcgtcgttaccttcctcttcagggccgttttgttgatcttgggtgtccatcggcgcttcctgattgctctccttctcgttctccatgtctacgctatccgagtcctgcttcttttccacgagggaggcggacgcgacggtcacgataccgtggatagtcacacgcactttcagtttcactttctgcgactcgccctcagcggtcggctgaacatctcgaatgttccattgcccaatgaaattatccggatagggtacttgatcggaatagtatgcgctaactgagaatggttcctttctgtagaaggtcaacatctttgaaaatggagctgcgtggaaagctgggaacacctccatgtcgccgtcttctcccctggcggcgtcccaggcgaggcgcacggcgtagggctgcacgtcggccacgctgaactcgcgcacgcgcacggccgggctcagcatggcgcactgcagcgccgcgccgcgagccaccgactcgtcctgattaagagtagttgcagcatgttttccaaacacttgctcaatcaaactcttgacagcgggaatcctagtcgaccctcctacaacctctacagcgtagatttcttctggcctcagtttagcgttatgtaaaagagccctcagagtcctttctactcttgtgaaagtttcgctgcagagttgttccatagtggagcgttgcatttctcctgagacatcgcgttcttccatgaaacactcaatgttgagcggcaaacgagtgctgtttgccgacatctgtttcttaatcttctcaacttcttgcaagagacgtaagaatgccctctgatttttcttaggatcaagtttaaagcgtgtcaagaagtcttgacagaaatattctgctaaagccatatctatgtctcgtccaccacaatagggatccgtggcagtggccaatactcgaagtttgcctttgttgaatgcacatgctgccacctgaagtgagctgtatccaaaatcaacaaaaacaacagtccgtggcttctcttctggagctggtaggtcttgtttgtaaataccgtatgttagagcagttgcagttgtttcattcattagacgtaacacatttaaaccagctattccagcagcatctaataaagccattctttcagcatttgtataatagcttggtaccgaaatgacacagtcgttgatctgtgtctgtaatgcagttgctgcaatgtccttcaactttgtaaacagcattgctgtaatctgttctggactgaagacattatcttctcctaggtaattaactctaatgccaataccaccatctcccctttgctcaactttgaatgggaagtgttttaactctttttgtacatgtgggtctgaaaattttcgacccaaaagtctcttgaaaccaaaaactgtgttcttcatgtttgtaaccatttggttttttgcagctacacctaatatccgatttttcggtgagaaggcgacacatgatggtgtaccccggagactgtaatcattggctattgtctcaatgccacctgctttggccaccgcaatataacaggattcgttgccgaaatcaatacctattacggacattgcagccatttttaacacaaattgcaatttaacgaggttctcactaataatcagttcacacaaacacgttgtcttcagatgacaatcagttcgcaaaaagccggttaatacatcactcgtacaaaaatagttattcatggatccgtcgtaacaagatggacgaatgggtgaacagtatttggacactgctcggaatggtcaacacacaattccctggggttccaaatggtaatcatggattattccatcgtttcggaattgaagctgtgaccttagaaggtagagatgcgaatgatccagccggcattccacctaaagtgaactccttacccaccgctaacttttacaagcttggttcagcattggagagtataatacgatctctgaataatttgctggaaagattccaccaaagttacttcttttatcttctagcatctacgaatagatttatttcaatcgggcaatatatgccttcactctgcttactttgtgcggcgatgttaatacgagcactatccttatgggttaatatacaagacaggtgctggacgagagcctccagcgctaccaggacctgcagcaccaggctcaccagctaccaaacatggagtttggtcgcagaatggcgacagaacgtgagttagagaagtcagagtctgtgaacttgtgcaatgtgttgtttgacgcgagtggtcacttcctctgctacgcgaccatgctgggcgtcaagttggtcaacctcaccaccaacaggtgtgttgccatgctcgctaagccggagaacttgaggccgctacatttggcactatttcagggtcgaacgaaccaatcaaaagtagctaccaccctagagatggaagggtcggagaaccccaccctgctctgcgtgaagacggaccccacgctgttctgtacggcgtaccgcaagaaccggttctacatgttctcccgccgcagccccgacgacgtcaagagtcctgacgcagaccgcgacatcattcgatgttttatcaaattactgatttttattatccaactgttgaacaatctgattagagacaactttagttgccacggacgcgttaggtataagaaaacgatccatatcttttataagtaggtcatcgccgttcggaatcccatacttgaacgttattagttctggatgtcgtttcttggcagttatttttacgatagtagaaagtggccttcgcgataggattttcgcatagccacgtttattaggaatttcacgtaatataatcaaatgtgtatcagtgacgatcaaatatgaatcatacatgtaaccgttaagtaaaacttcttgacattgaaagttatctataacgttgtgtccttttaggaatgtctgcatttcgactatttcttctaaagaatcagatatctcttcgtgagtcggaatgtgaatcgtcatcttcgtcgtttatactgaagacgggtggaacgtttctgtatctgtgatctttacggtcattcgcggaaacgtgccattccccattattaacagttgcgtttggattaacaatatattcgattaatttccctttcacctcctggcttttcgctttcatcgccgatgataacttgctgaaaagttgtatcgctggtacattttcccgaacttttgctttacgcggttcattattaacattgttattattaggagcacatacgagacatgtagaaatgttatgttcttccagacaatcagtcatgtgaggaccaaagtagtcgtgtatcgctacaaacccaccatcgagcatcgacacatgttttgtgtttttctttagaaatgacgcaactaccatatgtgcgtaactatcttcttcagttcgtcctgaaccgacgaaacacaagtgttcacctgcagcgagcgagccagccgctagagcatgtcgttgtgcatttaataagccctgtacggctgtgttaaaagcattcggttcttgcaacatcagattacaatcaaggtgaaaagcagtagacaaatgacccgcgttgtattgctctgctggtctacaatccaccaagaaaaatttaacactgtcgacatctgccgcatctaccgtagcgctttcgacaatgggctatatgttgtacaatgaacgtatgttggagacatatttacatgcaaaaaagtggttaaaaccaaatggtaatatgtacccaactcgtggtgatcttcacatcgctcccttcactgatgatgcactctttatggaacaatacaataaggcgaatttttggtatcaaacatgtttccatggcgtagatttaagtgcattgcgtacagctgctatgaaggaatattttagacaaccaatagttgatacatttgatgttcgcatttgtatgtctcgatctgtgagacatgttgttgatttccttaatgccaatgaaactgatctccatcgtatcgaagtgccatttagatttcagcttacacagtctgggaggtcctcagcgaggcgcagctgcggcgcgcggtcgtgcagcgccaggagcaccgcgcccggacacagcgcgcggtacagccagcccgggataggcttgccactccactcgttgttctcgtcaaactcctgtctaaacggcgcttgagggtcgggttcagcaaggatgtaccgatagccgtccttgttgaagggatgttctgtagggtagccgtgactgggtagcttgagggcgcttaggtcactggcgcggcccttcttgcccacaggcgcgcccgtctctactcctacagcaggccgccgcttcccttggcgacccttcacgttaccggcaagagatcatccaacttgtctgtaccgaactatacaacacttatatggcatcattcctagagtgtttggcaaaggaccggctgctaaacaggtatgggatcttctttgccgtctcaacaaagaggaccaaggttcccccccgaagggctcaactacctcctgcattgaccagctgttgctgatagaccgtgcgatcgatttcaccagtgttatgaccacgcagctcacttatgaaggacttatagacgaggtgttcggtataaaaagttcgacggccacattccctggcgagagatttgtgagtgcggatgacgctacaccagaagtgaccgccagagagaagaagcgagtcgtactcaactctggtgaggaattgttcgctgaattacgggattgtagcttcactgtggtgggcgcggcgctgtcaaagaaggcccgcgtgcgcctttatcttcttgtgcgcgatgccgaggaagctcctgcagagggaggtcttcccgcaggcgcgcggcccgatcacgtggcactggtacacgttgcggctcgactgcttcttcgcgaggtccaccttcttctcgcgggttatatgtatagcacttttttgtgtgtcattttcaaggaagttgtatccaaggtaagctaagtatgcacttgtattttgcaagtctaataaagtcattagagtccatcgacacatccaaccttgcaatgttaaaaaacccttgtcattagtgggtacggtgtatcgtaaattgtgccaaggcacccgagggcagcaagagaacacattcttcagttccgttggattgagcattccatctttatccctgtcatacttttcaaataactgtgtcagaaactgttgacccttgtatgacaactccgtggtacatccaactggtacctttatgtttgcgtatagataactgtgtgttaattctaatccctcgtcatagccaaatttgcgcaaaacagtccatgttgtttcgttccttcctctttgtataaacaggcagtgcaagaaaataaatcctttcattgtaatacattcattttctataccaccagctatattttgtgcaattacagattttacttcatctaaaacctgtaattgtagaggagaatcaaagcatttcttttgaaacacagttatttcataatcatcaagtaggccatcgccatccaaatcgcaaattttgaatattcttgataatgcttttttacacctttcagttaactcttgttcttcaatagaataaataggtccaataggatgtaatactgccttttgtgcattgtaaaacatttcagatacatttgttaatgtttttgcagaacactctatacatctatccacttctggatattcttctgcaatgtcccaaatattatctatcactgaataatcaatgaggtctattttatttcccaccaaaatgacaggtttcctacagtcatcgggacagttgtctcttacaaatgggagccagtatgttgctattttatcaacgcggtacctggtaactcattgacagtacacagagttttacatctaaggaaggacattttggcatcagagagcatcttctgcaccaactgctcgctgaggaaggtctctccaccatagttctctatctgagctatgttgatgttagcccgggtaccaatcaccgcttgtaaatcacgacgaagctcttggaatccgccaccttgtatctgtttcttaacatgatgtttctcattataataagcatttaatgcattggagagcacagctttgagtcttcttgtctccagcgctgcatagccatcgttagcggccgccattgcaccgttgacgagagctgcgtgttgagagtgttttgggtattgagagtggcagaacatgcgattctgctcctagtggacaactacgacgacgacaccgaggatgctcttaaggtgtcaacatttctagctgtccaatctctcgcttctatggcgaaatctttgctggtgacgggatgcgagactataacggccgtgctcggaatgacctcggtgatatctttcttctgtcattatatcggaaacttcttccaatggattctgctaacagatgaggaggaagacaaaagtataggcactgtctcagcgatactattttacattctggcactacaaaccggattaacgtcattaaaccccgagaaaaggtttataagactgtgtcgaaacttttgcctgctgtttactgcgctgctgcattttttgcataatatagtaaatcctatcctaatgtccctgagtgcctcgcacaatcctagtacacaccggcacgtccgcgccctaggagtgtccacgcggtatgaaattattaaacacggttaaataattgttgtatagaatgaaaatgaagaagtcaaaaaaagcaccacattttgactcggaagaggagttgtccccggaggagcacaaaaagtctttggagaaattaaagaaaattgacccagacttttacaactttcttgaagaaaacgatgaaaatttgttgaactttggtgaagagtctgatgacaatggatctgaggccgaagacgataaaatacacgaaccaggtcctcttgaaggtgacagtgatgaaagtgattttgaggatgagaatgcaaaaccatcagttggaaaagtaaatcttaaactagtcagtcagtggcaagcagaacttcagagtgaaggaaaaattaagcttcccacattaactactgtcataaaggcatttaatgcagccatgttacgagtggcaggtgatgaaaattctcagggggagtttaaagttgaaggatcttctgtgttcaatgcagtgatacaaatgtgtgtattatatttacctggagctattaagaaatacttaggtatggagcaatctggaaaagacccacagaagtgtaaacactttataaagattaagggtccattaatgtcatatctcaaagatttattgcagcttcttagtggtgttacatctgagaacatattgacagtgcttctgaagcacttgcatcaaatgtcagtatatgttgcttgcttcagtcgcatatcaaaacaatctttaaaaaaaattattacattatggagtactggtgatgaaactgtcagagtgttgtcatttttgtgcattttgagaataacgaggaatcagcaaacagctctactagatttagtactaaaagcaatgtatatgacttatgtaaagaattctaaatttgtgagtccgtcaacctggcccggaataaacttcatgcgaaggtctctcgtggaaatgttttctttggacttgaatgcagcataccaacatgtgttcctctacataagacaactggctatacatctcagaaatgcaattgtagtacagaaaattgagaacagacaagcagtttacaattggcaatatataaattcgctgcatctgtgggcagatttgatagcggcaacatcaaataaacctcaactccaacctttactgtatcctctggtgatggttatcacaaacacaataaaactggtgccaacacatcagtactatccgcttagatttcattgtgttgaaatcctaataaatctttctaaggaaacaaacacatttataccaattctaccatttttagttgaggtattaacaacatatgacttcaataaaaaacacaagaaagtttcaatgaagcctttagatttctcatgtattctgagattggcaaagtcacaattgtcagagaatggttttaaagactctgttatagagagggtgtatggactcttgctggagtacacttcaaatgaatcacacaacattgccttcccggacatcagcttacttgcggttctacagataaagcagtttttaaaagcgtgtaatgtttcaaactatacaaagaaaatgcgacaattgatggaaaagattgaagaaaattcgcgatttattgaacgcgaacgttctaaaatcagtttcgccttgagcgatgaaaagatggtggccgcctgggaaactagtattaaaacaaagggaactccattgtacatattctttgagaattggtcgaaaatcaataagattcagaaacgtaagaaggtatctaagaacgacgaaacaggcgtggaattacccatgataaagagacccaaagtacttgttagagatgaattaaaaacaaacaaaggccccatggagttattcccatctgacagcgaggatgacaaaatgtccgatgtagaaaatgaaacgaaacctaaaaaattaaagaaaaagaagaaaaacaaaaacaagaagtagcggacaaagaggatttcaccaaataatgctttagtacctaaagcattgggtaagtttgaaaacagacaggttctattttgtaatataattgatgaatattgtaatgctagaaaggctactgttgtgcagttatttattgatgtactcactaaagggaccaatggttcaaagccaatagaattttatgcaaatgaaacaaccaggtacattggagatatactagcttgggtatatcagataatacctgttgaaaaagataatctttgcacattatttaaatattgtactatgcctgacaaagatgagaaaattacaacagcattgactaacataatggaagcattatgccctttgctcaaagtgagagctgaacttatattaactccagataaggatgctctagttttatggtcaattactaatataattttgtactatcagaacattataaaatcaataataacaaaaggacatttaatagacacttttgatgaattgataaaaaaaagccaagacatatttattataacactagatagcagagtacaaaaagaactgagtcatggtgtgaaagcaccacctcttgatttaaatccatctgtagttgtgaccgatttgattagttttctcagggatttaatgaatttgtcaaacaatgtcacaactacagacaagagaataataataactcatatattagatccactgttgcatgcaattaatgaaacagcatgtcatttaagttctactgatatgtcggtttacatgttgaactgtatgtatcatatacagtgtacattatcattatattctatccttgatgaatataatgaaaggttgcaggcacaatctgaggcacaaatagacactctaacatcagaacaggctagcttccttgttgccaatttgaatatgggtccaaatcatttaatatctatattttttacagcttcagtgatcatagatgaaagttcgttgaatttgtgtacctgatgtacttcaacagatagagactgggccagccttgtgtatgataatacatctacattgagttgcaaacgtatcttatcaccatccgtagtaccggtactctcaatattctgctgtgaggccatgtcacggatttgtttcagtcttcgcaatgactcttcggttttctgcactgaggttaaaacatcttctacatatttatagtacgatactgtcataacattaaataaagcttcataaagtcctattaaaaacaaattatctactttattcgcaccttcattaaattctctaagggaatttgtaaccacatcaatataagcacaggccttggtaggtatactgcggttagtttttctatagagccttggtatgtcactaacttgtttcaattgaatattgaaatagtcaaacaattcatttacgatgcaatctcttattttactttcagtctgttgtaagacttctatggaagaatttaaactttctctaagcagtggtgtactctcaatcggtattttactttttacatgtgttaaaaagtttggtagtttcttcaataaagtttttgtgtctacatagatgtttaaactgttgtctatcaatgtgttgtttatggcagttgtttccaactttcgcatctgtgaacaaatgctagaagtccaagatgcatatctggccagcaattgcaatgatagcttccagaatttgtgtgccaatgcttctatgtagataccatctgaccaacaattgtgtaggctgacccaacattttaaggtttctttatgaatgaacccatctttattctcaactgttggattttttcttaatgatgtctcaaaaccacctgcaatctcttgaaatcttatttgaaaatacactggcaaattccacctcttttgaaaactcttgtattctattgtatcatgcaacatttgcacagttccttccgtaacacaatattcttccaactttctaacaaactgtatactttcactatatctcttataaaataattgtgggtttcccggcgcaaagatagatgctaagttcacttctattctactctctacttcacaccaaaaacaattcactaaaaatctatatttcttagcatgaaatgttaatgtggaatgttgcattactgttaaaaatagtttcagttttgtgtccaataatgccaaaattttggtataaatgccttgcaaaccttccttgcttctctgtaaagcaggttcattgataatgtcctgtaataaaggagctattgcttgctttcgtattaataactccgtttcttttatacggtctaatgttgttagaattactaacgtttttagaagattattttcatcattttcattccaataatagaaaagtaatgtatttagaatttgaatcaattttcctcctatatcattgtatagttccttctgctcagaatttagaaagttttcacatttagaaaatgtgaatttcaattgattgtataataaggcagtgcgttcaactacaattatttgctccaatttattcttatcagaaatgtctctaaatacagtctccaatgttcttaaactgtttacagtctggctgtagtgtttaagaaggtgtttctttttcagcaggctgtgtctttggttaagccaaattgataattctttcattgcatcttctaaacattgcttcacactagcaacttcttcatttagctgctccaatggcacttgaattttaactattgccttatcaaaaccgatcaacgtagcacatagattaacaaagttagcgtaatctttgttaattaactctatcatagccagccttaatactttgagatacacgcctaggtcatcgcgcattttctccaatgaggcaacattttgatgatccgtaagaaaagtatcgaccgaaaaatttgtcttgataaaatcattccgatcgaaacacaagccacgagccggaggcaaggtgaattcagtgtgttgcactggcaacagaagttggaggctgctcaaaatgtattgttctgcaaggaattatttgctaggcttgcggctgaggcggtacagctggacgcgtccataccgcacatggttgttggcaatcagattatggctacggttcttcctggaattcagttgttgattggtctctgtcacaacaatggtcaaaataacaaccggatggagtaaaaagcgaaggttcgagcggcaagtccgagcacgaccacgtgctggagcactcgctgcaccagctgctgcgcgccgtgcaccacaacaacacgcaccacccctttcagttaatgtttacaatcaatgccatgatgcaacaattacttaatatttacattaacaatcacaatttaaagaatgaattgtataaaaaaaccttagtctccaaaaagctttttgccaagttccattaaccgatgatttctgcacatcttaagagctccacctttcttcaggacgggcttcacactttcattagaatccactaatctgcaaaggaaatcctcaaaagctgatttaacatttggtggcaatgttccaactttgacttttgtaagcatttcggtaataccttcagcccatccactttctattgcaaattcagaaatccatggtacaatagtaattactccactcattgtttgcattcccaaaaaccataagtctactatttcattccaatgttctttgtatgccaaggatactacgagtgcattgggatcatttgactcgtcaacattgtaagcatcccacaaaaacctaatagtagactgaatgtatctacaaattgaaaagtcattcttcttaactttgctgctctgttgttttagcagcaagagacccaatactgccaagtgcccatgaagtaccaggttttccggtatattctttaattcaggcaaattgttgaagatgaattttagaagggtgttaaatagcatactgttttcaactgctttcggtgccaaaacagtcaagttcataaatatattgcataggctgaccattgcggctcttgaatctctcatgtcatctaaaaccttaggatccaactctggttctggctttcgtgctttgcctcgttctgattttggaataggtggtttcttgtaatggacaatagaccaatggaagttcatggcttcatatagtatatcttcttgtttcaagttgaatacaatatctcttgccttgtcctcaaccacaaggtgacaaagagcaggaagcattaaacgcagtaaatctatttgccccatcaggcttatttctgcatccataggctctccttccgattttgttttttctgcaagtttccttgctcggtatgcatggaaagaatcattagccaatgaaaacatgaatggcattagtgcatagatttgctccctcattgctgtagtttcttgtgcaatccatgcaactaaaactcgaaccatagcacaaacaaaaactttttcagaatcaggaagtttatccctgtttttgtcattagataccttagtgaggattgaaacaacagcattaaaggctcctttgaagctggtatacacagattgcttctccttttgttctaaatctaactgatctgtagccatgtagttgattgacatctcaagcacaataaagcaggaagttaccaattctgcattggcatatgcttgtttgaagctcctatcctcaagctgcattcttacttcaattgcacacaattgaagaagcaaaaggaagaattttttgggattttcctcatccaaaaagctccattcaacaccaagaagttcaatgatattagcagctaatttgagagcaggatctctttggtttttacctattttgctggttagaatgtcatgcagagctctgtatatactctgtggccaggtctcatctgctgcacctgggacaataataaacttgttgcagctatacagaagcgcactgagtattgtagccagttcaaacttcctctccgattgatcagtagcaaaatcaagagctattttattgaccagtgcgtggaaaggtttaggatcattgccccatgcagcagggccataccgactcacaagttttacaagaatattgagtgcttcatctgtttgaaaactttggtgagaataaatttctgacatttttgtaatagctccaacctctatcaatgccttttgtccagcctcctgttctgcaatgcattgtaggcaagtataagcttcacttattataatgagattatcatcatagtcatcgttgtccgaagtttggacaatatctaagaaaactggtatattggcaagcatctctgggtgagttgcgagttctggttcattacagaaggtggtcagaatggaaagggcaagcgatttgtacacagacggcgggcagtcatctacgacgttgttacttgttaacagcttcttcaggaacttaaaaccgatagcttcgaacaaagcttttctcgcttgagaattgcaatccttccccttcaccaactttgtaaccatgaagagtgcggcaaatttttctgtgtcgctttttgccatgtttattattagaatgcattttttgattgattccggtatgtcgtccattgtcacaaatgcacgaaacgatcacaaaaccggttgtatgtatattagtagttatattcgatgtcggaattcgacgagaaagctctattagagagaactactaaagctgaattagaagcgaagtctatcgaggcggaactagacaaaataacaaatggggacttaagttcggcagtagactcacgtttagaccagttattagtagaaaatgaaaaactcaagcatcgccttgctatacttgaaaatgccatcaaagctgaaaagaaaatcgtaagagaccaaagttaataacagatatcagttctgtagaaggcaacacatgtttattggatgaacttaagaatatatttgaaatagcaattacatctgcctaccccaatttaattgacccgcctgttgttttaactctttcgggaaacaaccctaaatttggcgactatcagtgcaactccgcaatgcctatctctcattcactaaaatcaatgaatgtgtcaacgaacccaagggaagttgccaacaacatacttaataaaacaccaacatctccacttatagagagaattgaagtggctggagcaggttttttgaatatatatctaaataagaagtttgctgaacatatattgaattgtatccttcagtatggtgttaaaccacctcctgttaaaaaggaaagagtaatagttgatttctcatcaccaaatattgctaaggaaatgcatgtgggtcacctaaggtcaactatcataggtgacagcatttgccgaattctagagtttttaaaccatgatgtcttgcgtttgaatcacttaggcgattggggaacacaatttggaatgttgattgcacatctccaagaacaattccctgattacaagacctcttcaccgccaatctctgatctccaggctttttacaaagaatcaaagaaaaggtttgatgaggatgaggaatttaaaaagagagcatactcttgtgttgttcagttgcagtctggccaacctgattacattgcagcatggaaacttatatgtgaagtatctcgaaaagagtttcagaaaatatatgacaggttggacattcaaattatagacagaggggagtctttctatcaaagtaggatggatgcagtagtgaaagaacttaaagacaatggttttcttgaagaggatgaaggtagattgataatgtggggtaatcctgaacatgaaggcatacctttaacagttgtgaagtctgatggtggctatacatatgacacttcagatataacagcaataaagcagagggtgaatgaagaaaagggtgataggtttatctatgtaactgatgctggtcagtacacacatttcttgacaattgatgcatgcgcaagacgtgcgggtattcttaaaaattcacaatgataaagctgcagtttgttttgttactgatcatcttgttggcagctcttgacttctttgttggctctctaacaacagttcctactgctgaatttaaaggctggttgggtggtacaatagccaacaatacctggtcaaattaccaagatggttacacatggtttaaatgtttcggagtcttttttcccacaataactggcattctggcaggaatcaacatgagtggagacttgaaaaatccctcaattaatattcctagtggttctctagctgctataagcactgggacatttttgtacttgatgtttataataacattggcagcgactgtaacaagagaggcactccttaagaacttttctataacagctgatatatcagctttgacagttttactgcttgctgggttgtatgtcagctctatgagttcatgtctcggggctatgtatggcacacctagagttctgcaaagtattgccaacgaaaaggtcatacccggacttgatatacttggacatgggcgaggaccaaacaaggtgcccgtgtactcaatggtggtggtttttagcggagttgttcttatttgattttgagcagagtggcatacaattagaagatgagcctcgtaagagagtggtggctcttaatgaccttatacttcagacaggccagcgtttcatggccggagctgctaaaccaagacgagtaccaaggtctgctgtgccgcagaatgtcaggcaattttttagcagtgaaggtgatcatgtgatagtaagcggtgtgtacgcggagtgcggggaggcggcggcgcgcgaggccgcgtaccgcctgtacctggcgcccgagcccacacaggaccgcctgctggccaccacgctggccgcacgacatgagatggccagcatatgtggcttccacagctatgcagacagagcgattaaagcgagtataatggaaaacgcagcaaatgtttgtgaattccttgacattctctccgacaacctgtatgacagagcgaagatggattttgatacaatgttaagtatgaaaaagaaggaaactccttaccaagactcactgatgtgttgggacacgccgtactacacgcacaaggcgaagacacaactccttaatgtggccaactcagatttcagcccgtacttctcgttaggtggatgtatggaaggattgaacatgctctgtcaagaattgtatgggattacattgaaatcagaagaaatgttgccaggcgagtcgtggtccccggacgtgtacaagctggcggtggtgcacgagacggagggcctgctgggccacatgtactgcgacctgtacgagctggaaggacctaatatagtatccgcagtccatcttgcacttgagagacgacacccccgtcaccacataccgacctgtcgggtcccactctatgcctgacatctggtaatggtcagatacattcataatagtaaaatcatttgtgtccaagaactccaacgcaccacccgtcagtccaaagtttgctaacacaataaattgccccaacggtgaccagaacaaatgattgaatggattttcaaacttcttcaacaaagtcggtgcttgtcctgtattcacttggtaaaagcttatacatacatttgctggatcaccgtgaattatagcaaacttagaaccgataggttcccacgcaaatgcttgtattggttctttaatttccaccgaatcaacgggtatttctttctctctcatatggaatatctcaaagttataatacattcccgagtatttaatatcatttttatctttcttcactttagaataacgatctactttaacacataaataatctccactcttctgccaatgaatcttacagtcggcaacagagaacaaattctttgagcggatttcgttacgattaggcaattccaataatgttactctcgctggtacatctttgtcttcagctacccagtatgctagaacattatctgtgggagaccagctgaagtccctaataccaggaatcttgatagactttttatcaagaagaccaaaaccaggagtttcatatacagacagcacatcagcaccgatacgggcaaagaacttgtcatctttactccagcggaagatcggccatgtaacatactcatccggtggagggaagctacgtttttcttgaccagttctgatatcccaaataatgagtttcttgtcatctcctctatcactgcttggtgaaaaggtgacaatataattctcacatggtgagaaagatataaacctcgcctccggatggaagaatttctggaattgagaaaatttaggcccagcccatagagctacgcctctccagtggaacgttgccaggtatgtgccaagaggagaccaaacagcataagtttcagtccagttaggtctctcttgtaacaacacaggttctggcaaagcattctgccacacttgcaaagcgactccagtaccaatgcccaccaggaactggtcataagcatccgggtccatcaggtaccattgcaggtctgattgtaccttgaatggctgaggtgctggtggctcccattctttgggaatttcagaatatttcttaaaatcagtaaatagattcactaaaaatgtgtgctgcttgtcgagtttacaattgttagtggctttgacagcctctgcagcgttctgtggactatcatactccaggaaaatgtatccggttgtcatgccattctcactagtcgggtaataatcactgacgatctttccgaacttgccaaagatcttattaataacgctttgtaatttctccaggcgctctggcccgacctgcgggcacccatccacgacgaccacattctcatacccatcagactccttgggcttcttctcgagaaggtccgcaagcaattcttcatcgggtatatcgtctacaaatccttccggatcatcaaagtcaggctcctcatcgaaattctgttcttcattatcactttgaggggtttgattcactttttcatcaccctttttctttgccattttgacgttattacgtgtggtaccggaagacacgccgtggacacggaggccctcgtgtacctcatgctggccaacgagctcatacataagctggacaacagagcaatcactattgctgaagatgtgtcaggcatgccagcgtcaggtcggccggtgcgcgagggcggtaccgggttcgactaccggctgggcatagccatcctgcttctctcttcaatgaaagatttcatgtcattaggttggcagtgggactatgttattaatttaagcgaaagtgattttcccattaaatctctggaagatttagaaacatttctgtcagtcaataaaggtttaaattttgttaaatctcacgggcgtgaagtacaaagatttattaagaaacaaggtttggataaaacttttattgaatgcgaaactcacatgtggcgtgtcggcgaacgaaaactgccacaaggaatcatcatagacggaggcagtgattggatagctctttctcctgaattcgtttcatatgtagtcggaaaacaagatgaatttttgagcggcttagatgttatttttaagcacaccctgttgccagctgaatcgttttttcatacggttttaagaaattctaaattttgcaacacatatgtggataacaatctacatgtaacaaactggaaacgaaaattaggttgtaaatgtcaatataaacatgttgtcgattggtgtggatgttcaccaaatgattttaggactgaagattgtatacgtaaaaatagacaagtaataggtaattggcttaaatatgctcaatgggaggagtcgcagaagcaaatacagagagcccgttcaatttatgagcgggctttggatgtggatcatagaaatgttactctgtggcttaagtacacagagatggaaatgcgtaatagacaggtgaaccattctcgtaacttatgggacagagctgttacaatattaccaagagtttcccagttttggtataagtacacatatatggaagaaatgttggagaatgttgctggagcaagacaagtatttgagcgttggatggaatggcaaccagatgaacaagcttggcaaacatacatcaactttgaattacgctacaaggaattggatagagcaagacaaatctatgagagatttgtcatggtccatcctgatgtaaagcactggataaaatatgctagatttgaagaaaatcatggctgcgcttgccggctctgatgtccttcactctcttaatagcgaggaggattttcttttgatgaccgagtcggactatacccatgtcttctaaatcctcccatgcgagctgcgtgacgtcatgcacggtgcggtacccctgcgccaccagcgccggcccgtactcctccagtcgcagcaggcgcagccaccccttttgctactcatcatttatgatcacaatgaacatgctgccaagtttttggaaaagtttggaccggagcaggaggattattatcaagatgatttagcaaagctatgtattgttaagcagaaagaacaaatcaagttcaatgagttagctcaaatttacagtgcaaacaaattcgaaatacaattgtcaagagatgtgtcatctcagctaaaacgatttctacaagaacagaagagttcaacggtaattatcaacattattaacaaccacattcagattgatgttcacgatggcccaggtaggactcaggcccaagtgagagctacagcaggcggtctacttggagaagccacaagaaatgagaatcgtgcaaaagtttactatggcctcttaaaggaacctgaaatagaagtatttccggtgccagctgaagacgaagaagaagctgaagaaacaccagacaaacccaagaagaagaaagccaagaaagaaaatatgtatatgaaaaaaccaaaatctgacccaaatgctccacctattgacagaataccgctcccagaattaaaagagagtgataagattgaaaaagtaaaagcattgcgcgctaagcgagtaccattaggacctgactgtcttccatctatatgtttctacacactgctgaacagcggttatagtgctatctgcgcagacatttgtgacgactccactttacttgctgttggattcagcaattcgataataaaggtttggacacttacacctattagattgcgtggcatgaaatccgccgataagctgcaagatatcgataaagaagcaggggatgttgtagtgagaatgatggacgaaagagatagagatacttgcaggacactttacggtcactcgggaccagtgtacaaagttagctttgatttcttcaaaacattgctcatatcatgctccgaagatagtacaataagactgtggtcgctgcacgtgtggacgtgcctggtggtgtaccgaggtcacacatggccggtgtgggacgtgaagtggtcaccgcacggccactacttcgcttcatgtggccacgaccgctcggcgagactgtggtcgacggacggttaccaggcccttcgtctatttactggtcatcattctgatgttgattgcatacaatttcatcccaactcaaattacatagcgacaggttctagcgacagaactgttcggatgtgggattgcctgacgggaagccaagtccgtgtcatgagtggtcataagtcgactgtttttactctcgccttctcggtatgtgggagatggctggtgtcggggggcaccgtaggcgacatactatgccggcgcgcccgtgcagtggatcatacccatatcataattgtttattaagaagataagctgttgaatcctctgtgcaaactcggctgccatttttaataagaaacaatgtacttcgtcttgcaataataataatagattatttagttcctcagatgggaactgttcgctcaagcttagcattgcagcggaaaattctgcatatctccgagttatataatgagggccaagttctttgttagataacttagcgggatcacattccctcacactctggatgtttagtttcaaaacatattctaatctgggatacaatgcgcttaatagtgaatcccagtaactgtctaatgcagggacagctcttttatggcacatccatttgtaacggtttattaattgtgtgcacaaaaatagtgcaagacaatcataacattccagtacataattttctacacttttcacaagtaatgataatgttttccccaatattctgtcaaatagctcttgagcatgattggcttttacatgaaaaaactcagtagtaaataaatattccctgcagctgttatccaccagagcatattgcaagcttctgaacaatgcttcataggaatatttagtcttctgctgagcatgtggaacaatgataggagcttccaactgttgtgcaagaacatcacctcggttgccaatagtaaatatggtacttttatttttcagatttgtcttttggaaaaatcctcctttagaaccatcttcaattcccattagatcatcttttgtaggaacttcttcatacttaagtttgtctaatcttgatgcatatgatttaaaataagaataataaactttgctcaaagtgtcaatgtactcattgcatatttcttgagcaacatttctctcattggtcaaaacaaattcaaagaaaaacttgtatttcagcattgcatttgaggtatttgatagttcgccattggtttacggaatttatagatttgtgataacttagccgcccacacccacaagggaatcgagttcctagacaaataggtaactttgtaaaagaccgatgcgctatagagctcgagtatgcaggaaaactcaggaggcttgttaaaagttatcaacccaaaagaaaagaagaggacgaataccaatactcagcatgtaaagcattcagacagctgctgcaggagctgggcgacttcgcggggcagcgcgaggtcgtagcggagaacctgcagtccaatgtcgtgcgcgagctgcatctgcttgccaaggagctaagggaggagagaaagcaacatttaaacgaaggcgccaaacaatactcaactctgctataggcgcgctagagaggcgcggcgagcctacgagcgcgccgcccgcgagtcccatttgacaaggctgatgctgatcttagtctaagtcgagcggagttggagaaacagaaagcgaacgaggcttgtgaggaagccaagcaggagtacacggaacagctgcgcaagaccaacgaagcacagaggcaaacagcgactgccacatgtaaaagaatcaaaaacattaaaaacttcatgttaagttctgtggatgtcgaaaggaaagtatttcccataataatgcagtgccttgacggaatggagacagccgctaatagtattaatgaaaaagaggacactcagttggtgatagagaggtacaaagcctgaagagttcaggttcgaagccgcgtcgggccgcgactcgcaggagcacgcgccgccgcaccacctcacggccgcgagaggcaccgtgtcgcaccgtgtcaagaagcgaggcggactgctctctatattcacatccaacaagaacaacatgtctatggatggaaaggaggattattcagatttgccaccgaatcagaagaaaaagaaactacaagccaaagttatggagttaaacaaacaggttgcacaagaacaagccgcaatggaaggtctcatgaagatgaaaggagtgtatgaaacaaatcctacgttaggggatccaatgactgtagaaggtcaactgaacgagtgctgcgacaagctcaagaagctgcggcaacagctgcgcaagtacgaggagctggtggcggaggcgcacagccaggtgtgcgcgcccgcgcaccccgccgcgcgcaccaacggcgccgcgcccccccaccccacgagtgcgtgatctactgcgccgagagactgtgcttattgataattctataccattcaatggtgcaactccgatactgctgattatacattgcttaatcagtggacgtaccaggcgatggtgcacgagctggtgggcatcagcaacaaccgcggacgtgcacaaggacttcaaggaagtggtgctctcctccgagcaggatgaattttatgccaagaacctgtactcgaacttcggcgagatagtcgctgatggaggagtttcagcgcaaggcatgaagaactttgttgaaacttatcctggtgggcgagagagcgaccacgccaagcatcgggcgccgcatgacgtgcgcgaacgcgaacacgtgcacctggtgcagcggcgtgccgggccgcgcggccgccgccgtcagccgggcccactcggcgcgcagctggctctcctcgggcgcgtactgcagcagcgccgcctgccaccgctcccacgcctgccagcgctcgtagaaactcctgtgggcgtggtgcagcgagtcggccagcgcctggcgcagcgcgttgccgcggtcgaacactccgtacgccgcctggcacaccgcgtccggcaaacagtcgcccgcggaccggttccacagcgcgtacagccgcgacccctgtaaatgtgcagaactcgttgatatatctgcagggccgccacaagcattgctatcatcacagctttgtactgcgagaagcaagctgtcgacgccatgatggataaccaggagacatatgtccgttatactactgttggcgagtctaacgtgtataccctgggtacgatcggatctcatcgagtagtcaccacaaagctgccgtcagtgggccgtactagggaagcgatgaccgctgctggcaacaccacgacaagactgcttggaatattccagaaggtagaatacgtgtttttagtaggcgtgggcggcggcgtgcctcgaagctggggcgcgcgtcagaggcggcgcgtgagtctgcgggcgcagctggcaaacctccagttgatcttaacgcttgcgtgacgttcggctacagtgcgagccaacgtcgacaaaacttgcaaatatattcgtgtcgcaagtgtgtgccattgattacataaaatgccttgtccatttttgggatcgtttaaccaagccttcgtgaggaattacggatcctcactgatgaagcagtatggaaactactgcccgatgatttctcgcggtttccgcactctgggccaagacgaaacgaaatgtccgttcattcaacagaactcaattatttccgaggcgccgaaggagatgtcggaggacatcgtcgagtcagtcaagccgtacaagtatgagaaatttttcaatgatcaaatcagtgccaagaaaaaggattactcctaccgcatatttagaaaggtatcgcggttagctgccgatggggtgtacccgcaagctctcgagggtcaagagaaccgccgcgtgaccgtctggtgcgctaacgactatctcggagcgtcgcgccatcctgtcgtccaagatgctgccatcactgccatcaaatcttatggtactggagcgggaggtactcgtaacatcgctggtaactcacaaatgactgaaaaacttgaaggtgaaatagctaaactacataacaagcctgccgctctaatattcagttcatgttttgtggccaatgatgcaactctgtccaccctggccaagatactacctgattgcatagtgtactctgatgcagggaaccatgcatccatgattcaggggatacggaacagtcgagcacccaaacatatctttaggcataatgatccaatccaccttagagaactattatcaaactcacctaagggtgtgccaaagctggtggtttttgaaactgtacactcaatgagtggagccatttgtccattggaggaaatgtgcaatatagcacatgagtatggagcgttgacatttgtagatgaagtgcatgcggtagggctgtatggtaagagtggggctggtatcggagaagagagaggggttcaacatttaatagacattgtatctggaacattggggaaagcttatggtaatgttgggggatatatagcagggtcaacattactcatagatacagtgagatcattggcaccagggtttatcttcacaacggctctaccacctcccgtgctggcgggatctttggctgcaattagactcctcgccagcgaagaaggaaggagcttgagatccaaacaccaggcaatcgttcggtactttaaactatcattgcttgtcgccggtctacctcagttgccatcagtgagtcacatagtgcctgtccccattaagggagcggacaaagtggcgctggtggcggaatctctcatgaagaggggacattatgtgcaagcaataaactatcccaccgtcgctcgaggcgaggaacgtctgcgtttcgctccgggcccctaccacacgccagaaatggtggacagccttgtaactgccttaatagaatcattccacgaaaacaacataagctttgaccagttcatggtgaacggggcctgccgcgagtgcagcatggagtacaaagcggacatcatgcaagatgaactactcaaattcccgatgcaggttgcgtaaagtagcttgctactcacactcttgaaccagtagatgagtggggagagaaggcgctggctttaactatggctcaaggcataccaacaccaattgttgttgcaatggatattgaaggagtacatcctaagaaacgaacatccgaaaaacaaaatgtccaaaaactaatttctaagtggttacccgaagaaaaaatattacagcttgacaaaagttctgatgggcttaatgttttacgaaaaattggtaaccaaaaacgtaaaataattcaccatagagaaaaaagaccttacatgatgactgaagaagtagaatatgtaccagatccagaaggagatttaggtaccttaaaagttacaggatatttacgtggtatgcctttaaatgtaaatggactaatccatataacagggttaggtgactttcaaatgtccaaaattgaaggtctggatgacccccatcccctgaacttaggtactaaattcgatagtatggaagctgaaatgactagaacagtcctacaagtggcagatcctgcaaaacaagaaagcttaatatcagaaaatattccagacccaatggacgcagaacagacatggcccacagaagaagaaatagaacaggctaatatggatactgtaaagattaaaaaggttcctaaaggttggtctgattatcaagcagcatggattgtagagtctgaccccgaagatgatcagccgcaaatagtgatgatgaagatgaggagtttatgtcatgcgaggaagagaattctgataaagacaataaggaagataatgatttccagtctgtgactgaatctgagtttgggccgactgatgaaaagtacgatggaactatagatgcattagaagagcatgaaatgttacagaagttggcagcggctaaagaggaacgacagtttcctgatgaagttgataccccacaggatgtacctgctagggaacggtttatgaggtacagaggattagaatctttccggacatctacttgggattgcaaagaaaacttaccggaagagtatgctcgtatatttcaatttcagaattacgaacgtacaagaaaacgcgtgtttaaagaattggaagatagtcttattaatatgtatggttcttacataacgattcatgtgaaaggtgttcgtaaagatttatggaatgctttccatacatcaaactcaaatgctccattggctgtatttggtctccttcctcatgaacacaagatgtctgtgatgaatgtggtgctgaagcgcacgggagccagtgacgaacccatcaagagtaaggagcgacttattttccaagtgggatataggagattcattgttaatcctgttttcagccaacacacaaatggaagtaaacataagtatgaaaggtttttccaaccagcatctacctgtgtggctactttctttgctccaatccagttcagtccatcatcagttctgtgctttaaggagaaaaagaacactaaactgcaacttattgcatctggagttttactttcttgcaatcccgacaggctgatcatcaatattataataatagccaaatatttaataatagttttaagtgcattatcagttgaacatgattttaaagggtttgatgatagtatcctatttggaataaattggcctggagaaaatactgggctagatgaaacaattgacaatgctaagcctaagccaaaagaaatacaagtgatgacatcgcaaaaagagaaatatgaatgtcatttgccagaagttcagtctaatgaggctatggatattgctgaatatgatgggccatcaccaattagcttgttaaacccactgtttacccaaaaagtctgctcatacaggttggatagctactggagttatgaaatttgccatggcaggtacatcaagcagtatcatgaagaaagagacgggaaacaagtcaaaactcaagaattctatcttggtatgtggagtgtagagaaccaaatgaaactaatggctgatttaaaatctgctcaagataccaaagtaccgccaaaaactacaaaagttgaacgtatggacttacccagtgttgaactagtaatggatggaggtacaatatgtgacctaaatgataaacctcgtgttaccagagtgttatacgtgtgctacagccatggaaagcatgaagtatactcattcaaagaaatagctacttgcgagtatgaaataataatcctgtccccgttattatgtgaacatccacaattcaaaccgaaagatgtcagtgagaatgagatcaactgttattcattaatgggtgcaccaaaaaaacccacagatttgatgaaaatggaatttgatgatatgaagtttcgttatgatacactgaagatatataaagatgaggattctaaggatatcgttgctgttttgaaagttgagaaaatcgataaggacggtgaaactcatctcaagttcgagctgcatcctctgaatgaggagggtaaggtggcgcattcctccacactcgaacattgccatgcagatctcgcccatcgaagccttccttaacggcgaaaactgcttgactggcggtacaggttggtggaaatacgagttttgttacggagaacacgtgatacagtaccatgtggacagaactggggagaagacaacgttattactcgggaaattcaacgaggaggcacatctggattggattaaagagaacagaggcaaagcaccaaaaccagttgatgtccgtacttctattacacatttctattccgggggtgatgtttgcgataaaactaacaagccgagacagactgaagtgaaattaaaatgtccggagaatatttcgagtccggctcgagtgtcactttaccttctggagccaaggacatgtcactacatcctcggtgtggaatcaccccttatatgttacatattaccttttgcggatgaggcggatcttcagccaaactattatctccgctaaagtccgataaatctatatcataattgatattactcagccccggtgccaagtcgggggtgaccaattcatcgattgaccttgaatcgaagggtgtaaatccgaggggtgacggtgtcaggagttccattgaattggtttgcttcaagtcccataggttgggagattttgatggagacggcttctctaggacttggaagtcgaggatttcctgtttatcttcaactaccgttgtttctacgactggttcttttggtccatcgcggtggtggggcttcttgcggcgtgtcaatgtcaatgagcggagccgcagcgatcttgaatttaccgaacctcggcaactcacgacgcggtttgatctctaatggagttttagctagaacatcttgcacttttttggctatttgctcctcgaagctagctgcgttatcagcgagggccttggagcgtgcgtcaatctcgtcgacctgctgcagcagacgctcggcgtgcgcacgttgttcctccgcctcgcgtgcgcacgcgcacagcgacagtgctgccgcccatgcgctgccgccgatggaggcgggcatggccatgtagcagtcgaactcctgcttgtccatgttcagagactccgccgtcaggttctcgatgaacgacaccgcgcagcacagattagtgaaatagtatccgccctcgccggtcatgaggcgctgcgcgttgcagaaccgagtcacgaagttgatattgcttactaaacgtggaggattcgccttcaacactgtgaatatgaggcgcggcagcaggtcgtcggcggaggcaggcgcgccggccagcgccagcacgtggcggcagcagcgccgcacgcgcgccagcttgccgcccggcgactggcacccgtccatgcccagcagctcactgatggctttatagagtagctggcgacaggcggcgtcgctgcggtggaggtcgcagtcgaggtggcgctcgcccacccagcccagctgctggatgcgctccgacagcgcgcggtccgcacgctcgtcctccgtgcccgccggggagaacaccacgcccggcagctcgtgtaaatacgtcatgacatgcttctccacaaagtcaatgagcaactccttggtgtcttgctcgaggcctgcaaaatgctgcgacgtgtccatgtgccgtaagaacctctggtactgcctctgcaccctttccgacagctcatcgactgacatgacattggcgcacttgatgacgtccatgatgaaggagtgcgcgaagacgcgagcgtcgcggtccacctgggccggcagctgcggaaaccgtagactcggcatgcttaagggtaataggttccgtatagcgttacgtaacgtgacggcatcagacgaggtgatagatgcggcgtgcgagcggctgcgcgcgcacggcttcatcaactactacggcttgcagcgcttcggcacacgcgcacacatgcccacatacgaagtcggacggaaactgctgcagagtaactttagagaggcagtgatttgtatcctgcaagacggggacggggatcggattgcgggccggctgcagcgcgcgctcgccaacaacccgcgggacctcgtcggcgcactcgaccagctgccacgcaaccagcgtatgatgtacctgcactcgtaccagtctctggtgtggaaccagtgcgtgtcgcggcgcctgaccaagtgcataggtatcacaattgagaccagacctgattactgtttgcagagacatatgagtgatatgcttaactatggctgtacaaggctagaaattggtgtgcagtctgtatatgaggacattgcccgagacaccaacagagggcatactgtgaaagctgtttgtgaaaacttcaacttggcaaaagatgctggttataagattgtcgcccatatgatgccagatttgcctaacgttgactttgagcgtgatgttgaacagtttatagagttctttgagaaccctgcgtttagagctgatggtttgaagatctatccaactttagtaatacgaggcactggtctatatgaattgtggaagacggggaggtataggagttatccaccgtcaactttggttgatttgattgccaagattttagctttggtgccgccatggactagagtgtatagagtacagcgtgacattccaatgccactagtgtcatcaggcgtggagcatggcaacctgagggagctagcgctagctcgtatggcagacttggggacagactgcagagatgtacgcaccagggaagttggtatccaagagatacacaataaagtgagaccatatgaggtggaactaatacgacgtgattacgtagccaatggtggctgggagacattcctctcttacgaggacccagatcaggatatcctggttggattgctccgactcaggaagtgtgccgctgacacattccggccagagttgaaacccggtcctaatgctaacttcaaacagtgcagtattgtgagagaactgcatgtttatggttctgttgtgccggctttgtaaaagcactgtattttaggttttacatctatttcattcttgtcaaaataaatggtgaatcattaacgttctaatttcttttgaggatatggcgtcaagtaccccttttcctaaatggcagttggctattcttcttggtgcgcctttggctatcggcctaggttacctgtatctaagaaacagattagaagattccgagaagaaaaacgtagcagacttaaaggcgaaaactacaatatctttggataatgaagagaatgcaaaagccgccgaaagtgctatcgaccgtgcaatgaaattaaaaggtgccgggaaccgagctttccacgcaggggaattcgataaagctatcgccctttacaacgaagcaatcgaggcttgccctccggaccatactgttgacttggcgacattctaccagaatcgttctgcatgctacgagaagcgggaaatgtgggaacaggtgaaggaagattgtactttcgccttaaaacttaatgaaaagtacgttaaagcatttttacgacgttctcgtgcggctgagaaaagtggagaccttgttcttgcccttgaagatgtaacatcagcatgtatccttgaaagatttcaagtacaaagttctctggtcaatgccgatcgtattctaaaggcgttaggaagacaacacgctagggaggcacttgcgaagcgacagcctgtgatgccatcaaagcattttataaagacttatttctctgcattctctgaggagcctattacaaaacttcaattagatgataatgcgactggtggttttgcaaaagctaagaaggctctagacgctcaagattatgaatcagttgttgatgcttgtactgaagaattggaagctgatggaaagtacaaatatgaggccttgttgttacgttcaacattttatttacttcttggcagacatgatgaagcacaggcggatcttgctaaagtgattgatagtaatgcatctgtgaaggtaaaagttaatgctttaattaaacgtgcatccctctttactcagttggaaaacactgagcgttgcctggaggactttgcacatgctgccaaactggacccgagcaactctgacatataccatcaccgtggccaagtatacttgctcttagaacgcatggatgaagccacagctgaatttgctaaagcagttgatctaaaccctaacttctctatagcgtacatccagaaatgttatgcagattacagacttgctcaattacacaaaaatgttggtgctcttaatcaagtacgtacagattttgaatgacgacccaagttcaagcactatatgacttcattttgacacggggaaacaggactatttccagcagcatatgtgagaaaacttacacctgatgagtcagctcccactaagatggccccagcagcaccacggtatgatcaagcagctgatgattggggtgaccagcagtacagtgctggtgataataactaccaacgtacaacatcaaatgatgatggttgggatgatgattgggatgatgacacatattctgaaataggccccggtggacaacaacaaaaagtacatccacagcaacctttgactccacttccaggaatgccaataaatgactacaatcatcgtatagatgatactgcatccaatttttcttctgtaggtacagtgagaaaaaataaatttgctccatcttctaaagtaagtggtgaaagttacttgctaggtacattaaatgtggaagtgcccgatagtgacaaagttcacattgttcaagatgaagatggatacatttggtcaccaatcccgcagccctattctgttactgttgcatcaccaaagaaagaatcaaaattcaaagggatcaaaagttttattgcataccagttaacaccttcatttaataatattcaagtctcccggagatacaagcattttgattggcttcatgaaaggttacaagaaaaattctcattaatccctgttccacccttgcccgacaaacagatatctggccgatatgatgaacagttgattgaaaggagaagggttcaacttcaagagtttgtggactggatgtgtaagcatccagttctttcaaaaagtgaagtttggcaacactttctcacttgtacagatgaaaagagatggaaagctggcaaaagacaagccgaaaaggacaatctactaggccttaactactgtatatctttaactgtacctgaaaaagctttactacaatcacaagtggaccatatcacagaacagtgtcatacattcataaacagtatggatacttcggttaaatcagtttctaacatgtgtgtggcacaaacaaaaaggttccaagggccttataaaagtgattgccagaaaataggagaggcaatttataaccttggcaatgctttgagcttagatgaaggtaccattgtgtcaacttcaaaactgacttctgccataaagatgactggaggcgcttacattgagattggtagaatgtatgaggaacagcctaaatatgattttgaacctctcggagataaatttcatttatacaaaggagttgttggtggattcccagaagttttagcaaatcacaaaggagcaatgcagaagaaaagggaatgtgaaaggttaactgctgaacataaaatggaaatagcacaactgaatgaagtcataagaaggtctgatgttatatcatatgccgtgcttgccgaaataaatcacttcaaatccgagagaaccatagacttgaaagcgacaatgcaaaagtttttgaaacagcaaattaatttctacaaaagagtggttgacaaacttgaaaatacactacaacaatatgaggattaatttagacttgaagaacttttttagagatttttgccatgtaaagtttgatgtaaattatgatccaaaggattatgaaaatgttaaagtgcagtaatgagtttctgagaagtattccgtacgcgtcgggcgtgctgtgcgccgcgctccctgcctcgcctactcagacgacgccaggaggagtatcccttcctaccaataaatatgatgctattaatatgcatttatcaaagttaaataggaatattccaaaattacaattgtggactagaagatattctcaagcagtactaccagacgaaaatgaatataccgatacacctgaatatcccccgattttggatatgtcgcttcaaggaagaaaattacgggagagacaatccgttcacgataaaataaaaaaattgagtaccgtcgaagaaaagcaaatagcattaaatatgccgcggtattatggatggaaatgtgtcatgctcaatgaaaataaagtaccttataatgctctaccactggttaaatgttacaccaggacacattttaaatctgtaaataacctaccggatgcatattctgagaccaatccacttgcagaacaagttgtaaaggaaacaaaatcaataattgaagacattattgctgttgaatctgaaattgttcggcacatttgattcacaagaaaaatctttaaaagaggagaacatcacaaaaaatatagtgagacaaatcaacagagttatctgtaacaaacttgctgacaaattgccgcatatattatccgcacaaattgattatgaacccagacatgaagcattctggtttgttggtggtactgatgtaccaaaaaatgtaatccaatggagaaaacaatataaatggttgcatgatcggctagaagaacccattgatagaccagtacagtacatcggaactccacatctagctgtaagaagtcagttgcctctcagacctgttgtgccatttgaggaagctacaaacccagaatttaaagtccctaaattcacctatgcccctgaaaatgtcggctatttcacagggtttagacatggcacaaatataccagggttttggcctggtgactatgatgaatttggcttattgtcttatcatggtagagatcatatattaagcagaaaagaatcatatgggcatgaagataatatagaagccttacattcacaagccttgaaagctagttttggctggcttcttgctcaagctaattatcaaggcttcaccacatataatgatattacatatccacttgtgactcaaaccattataactaatgccaaattatggtcattttatgtgtatcaaatgaatatttaccaaattgacgtagcaggtttatgagtgagcctttaccaaatggatgagtcattgaagcatggaacgctattgttgggtattccgcacttaatatagcaacccatctctgagttacccaattggggaccaaatcaactttatttaagataaaaattaggtgtttgtgtggcttttcttctttcaaaaacttctcaacataaggacttcttgtgcccataggatcgcgagcatcaagcacttgtaataggatatcagatgaatccactactttatataattcattccagattcttttactcatgccagctccaaacacccaatccctctgaccctctctaacaccagtgtcttcacggactagatcaatatctttgctttcgtcatatttttcagtacttatttcggctgctttggaaaaatgttctatattattgaattttaaattcactcgctttctttgctttttagggccaaaagttttgtcaaaaccttctgtatctaaaagatggaccctggcatgtttagctttctcgttcagcaaagtgataggtaggtttgttggcttcataataactttatatggattttttacagcagccccaaattcttcttgaaatttttgcaaagcattttgagaaattactctggaatttccaaaccacttctgattcggttctactctagcctgtgtacctgacggtagccagccttgaaacggcgcaggggttaatattttcccagtcttgtctcttttagccttaaaattacggtacatctgcagccttttaattgttgcctttgttcttggcttaccaactccttttaaaccttctgtaggacggtctgggttcatagaatgacccgatttatttgtcagtacatgcatcagacaatgtgtaaatattacttttaagcctgtatttgtaactcaaggtgtctaaagcagatgctaaaatactagcagagtgatagtacagctctggcttatagttcaagtaatcaaataataatggcttgcccggtttcctccatcccttactgccagtgcaaagaggtacaaatagtgttgccaattgtgataattcacttattgagaaagcaatgttgactaatctttgtgtatctttatcaatggatatttgtttttcctcctcagtggaaggattattatcaggaaaataagaaggaattattggatgggctaatattgatttggaatattcatcactcaaatgttcaatacatccgagagctagacccgcaaagccatcaatacaatcaaagttgacatggaaaccttgcatactgtcacattcctcaatatagttccttattttatcagaaaatgattcaccatagtcctttttccataaagattgtccgctgtggaagatgtcaaaactttcgttagatcctttgaattctgtgacaacatttatggttcttgaatgtaacctaggatataaataatctgtccatgaactaatctgatcctctaatttgtattgttttgaaactatttcattaagaggtttcgtatcaatatctactaagtattcattcttttgagaaactggctcttgaattttttctacagtattccaattgaagtcttccttatttacttctgttagaccaccatcaaccggcagagacttcaaactatctttcaaatcagatattagcaatcttggagtataagtgacctgtcccttggtattttgtccctctcggtataaaacatcgttgttgcattcactttttacagtgcctgtgtaatcaaatccaagttcctgtatgttccagaaatgtgtcccgacatgattggaataatgtccaaattgtagagtaagtatttcgcgtgtcgacatcaaggctaataacaacaatcatacaaaaaatctatgtaaagacatgggggtgtgcgcacaacaattcagactcggagtacatggcagggctgctggcggcgcacgggtacccgctgacagaggacaaatgggatgctcagctatggctgctcaactcatgcactgtcaagagcccagctgaagaccattttaaaaatgagatagaatcaggccgcagccgtggcattcatgtggtagtggcagggtgcgtgccgcagggagccccacgcgcatcctacctgcaggggcttagtgtggttggcgtgcagcagattgatcgtattgtggagattgttgaggagaccttgaaaggacacacagtacgtttattcggtcagaagaagaccggagaaggtagaaaagcaggtggggcatcgctactattgcctaaagtacgcaaaaaccctcttatagagatcatacctatcaacactggatgtttgaatcaatgtacttattgcaagaccaaacatgctcggggtgaactaggaagttaccctccggaggaaatagtggaaagggctcggcagtcattcaaggagggagtggttgagatctggttgacaagtgaagatactggtacgtatggtcgcgacatcggcacgtcgctgcccgcgttgttgcggcagctagtgaccgtcatccccacgggctgccggctgcggctcggcatgaccaaccctccatacatcttggagcatctgcccgatgtcgctgacatcatgcaccatcccagagtctacaagttcctgcacgtgccggtgcagtccggcagcgacgtctgttcgttaattgtgtgaaaatataattataatcacaaaataatttacataaaaatggctcttcacgttcccaaagcacccggagtaccgcagatgctgaaagatggagctcggatgttaacaggattagatgaagctgtatttagtaacattaacgcttgtaagcaatttgcacaaagtgttcgttctgcttacggacctaatggcatgaataaaatgattatcaatcatattgagaaacagttcgtaacgagtgatgccggaactattatcagggaactcgacgttgagcatccagctgcaaaattgatggtcttggctagtcaaatgcaagactcggaagttggtgatggtaccaactttgttattgttttctgcggagcattgctggaagctgcagaagagttgttaacattggggctgaaacccagtgaaatcgcagatggatatgaaagagctcttgataaatgcactgaattgctgccaggattagtttgccatgaaataaaagattataagaatgttgatactgttgtggctggaattaaacctgccattatgtcaaaacaatatggcaatgaagactttatcgctcaacttgtagcaaaagcttgtatctccattctaccggaaaaaactacattcaatgttgacaatgtccgcgtttgtaaggtactgggagctggtcttcaacaatctgaagttctttctggcatggtatttaagcgtgaagttgaaggagatatcacatcagcctccaaagccaaagtagcagtttattcatgtcccatagatattacacaaacagagaccaagggcacagtgctcattaagacagcagatgaacttctcaactttagtcgtggagaggagtctttacttgagaaacagataaaggacatttctgatgcaggagtcaaggttgtcgtagccggtgctaagtttggtgacatggctctgcatttcctaaacaagtatggggtgatggcagtgcggctaaattctaaatttgatttacgccgcttagcaaagacagttaatgctacagttcttcctagattgactactccaactgctgaggaacaaggttattgtgactcagtgcgagtagatgaagtgggagataccagagttgtagcctttgtaatggagacctcagaatcaagaatttcaactgttgtcattagaggttccacagacaattacatggatgacattgagagagcaattgacgatggtgttaacactttcaaatctattactcgggatggaagattcctacctggagctggagcaacagagatagaattggcacagaaactcctgcaatacgccgatacattgccaggccttgagcagtacgctgtgaggaaggttgcagtggccttggaaagtattcccagggcattagccgacaattctggatctaatgcaactgaagttattaacaacttgtacaaggcacataaggatggcaaacaaacctatggatatgatatagaatccgacagtggtgatgtttgtgatgcaaaagtaaaaggagtgttagatgcattcctacttaagaactggggcatcaagtatgcggttggtgtggctaccaccatattgaaagttaatcaaattataatggcaaagagagccggtggacctaaacctaaacaaccagccggcagtgatgatgaatcttaaattttcacaataattacccttacagtagatggcacaagagcttaatctatttttttctattgttaatgtaacttcttattatatgtaatttaaactgtttaattgatttaatatgttttaacttgttcatgtccctgtggagcctgagcctgcggagaaggcacagtggaaacaggggcgacaactcatcaaacagtacctacaggaaataggctacacagacacaatactggatgtgcgctctaaccgtgtgaggactctgctcggcttgaacaatgaggagcaagcagaggaccccagttatagaaacaatgacaaatgtggtgattcaccgataaactccttaatccgcaagtatgactatgggggtaaggagcaacgtaaaggtggtgtttctggaggttacaacgaggagggcctgtctgtgcaagaaacggcggtgtttgccaactttgagttcttggcaaaccaggagatggatatggatgagatagatgatctggatgcaaacaaaccacaccacgccccacctaaacaagaggaggtagacaacgaagccgaggaggttttaaacgtgctcaacttgctggcagagagcgaggccgacggcggcggacagggcgatgagtgtggcggcgaggcggacgagaagccgctggcgctgggcgaggtgcgtgtggaaggcggcggtgtgcggctccgcgtcgggcgcgcgctcgccgccccactccgcgcgctccgcctccagcgtcttctccatccactccatgtagttacactccattttttgtaaatattcctcttgtagtttctgcatactttcttcactaagtaatggagacaagactgaaacatcaattttcaattcctcgctgcccataagctcatgtcctggataagtgttcaagatccacgacaataatgttacatattcattgccttccagaccattttgaaccaaatcttgaagacttgaagacaaacatgtatggtacatatcaacatatttgttgacaatatcatagtgtggaggaaagcagggaacgcaaagagttttgacaacccttaaatcctctagaattaattgtcgagtaagttccaaatatcttattagccacaatttattgtcttctctttcgtctacgcgcgttccttcaattcgttgagcaactgcacattctagaacttcgaatgctttcgatctccagtttttaggtctgccaggaggcatgaaacctgattgtgtttgttgctgtacagccatttgatcctttttctcttctctctctataattctcagtgctgttacaataaccgtgggttctttacgcactgtgttcaaagtccttgccaaaatcagcttgatttgcttctctagcagattagataccatttcaacatcttcaaaatacgccttcaacataatcttgtcatgtgaagattggtttggtagtctatgtagttcatataataaatcatctctcttctgccacttcttgctgatactgtcttgttaatgccttttcatcatcttctgaactatcttcttccttttcctctgcatcttcatcactggcttcctcgatttcacttccagatggttcatcatctaacggtttaaagttaggatccttcagagctttctcttcaggtggcatataaacttggtccttgatcttgtcaacaaatggtgacaaatgaggtggtagaactgctcccattaaatatttattaattgggagtaatgttctggcattaacactgtcaaacacccattgaggctgaacataataacgggaaaggtattgtttatccatactgggtctatcaacaatctggtaagcgatagactcatcactctcgtcaaatgtggctcctacaaaatggtctttgtcccatgatacgtcacctccaaagcttcttataataaacaccaaaggttcccttggcacttcacgatttaagaaaaattttagacctttaaacatgatctttagatttttaactttttcaacttctagtttagcttcttcgagtttctgtggatcaccatcttctgtctggaatatatctatttcaggcaactcttccacttcattagaacctgcaatttttgctacggaaatatttaaagcagcaattctttcggctacataagcatgttcatcaacaaggtctttgtctgtctctggtgtaaaacctgctgtcagttgtggtggatagaccaggttcagagaatggaacagtttgaagttgacaaatcccagcatcattgtgtagaactcaacaaatgttgacatgattttgaaatctacttcatctttactttgaggctggaaggagaaatgatgtggcacaatccatgttatagtttgtccttcaaattcagcttggtagtagtaacctttgattgatatgaaaactttgcgtagagcctttgctgcaattaccgcatgcataaactccaccgataatcttctgcaaagtaaagattgatccctgggaaccttcttcagtgatggaaaagtactgaacaagaagcacaatgtgagacagtcatctagatctcttaaagcatcaacaaatgatggatatctttctttaactatatgatctatattcattgatggataatctcgtaaatattttctcatccgaccaaattctcttgtggctcgtgcttttcgaattttttgttgataaacctttaagtctctcagcttccatattatcggttcgtgtaacaaaaatttaatatcctttgtgtgatataaagttttgatgcctccagcacctttctgagctcttttgcggttacgaggttctcttgggtatatgcctttaaggatacaaatgcgtctaaagtctttcaatgaaagttgtaatttctttagtgcagctttccttgtcataaactgcgctccctctcctgatgaatacttcttctttttcttggaaaccattattaacccactaaatcttgaagtttatagcgcaataatatgaaagtaattcaatgtggctacagcgcaatggtgctgactttttgggcataaattgtcacgttggcatgtcttctttaatgcgaaggtgcgctttagaagagagcggaggattagcagctttcggcgaatacttggcggaggatttcttcatggcgaaagcagtagtgtcgcgcggatggcggatgcgagtagcctctttgccggcgctacagaattccgggacgcggtcggttgggtcggagtcttaaatttgtccaaattcaagtattcgcggatcaattttttgaccctatccttagaactttccacaaaacaagcggccaatttcatttccacttcagcattccttaaacctatacaatatgctctggatgctctcgccagtactgcggtcattgctaatatttcactaccagcttccgccatcctatttaattcagtgaaagcagtagcgacgtccatcccgtgtctactcatcatcgtttcgcaggagaacttcattcgtaagacgcagtactccagctgctctgacggtatcctgagagacggggctagatataaatccaagtcgtctttttcatgtctgtcagcgagaatctttttcaaaataaaagttggattgaaaagtggattcctgatctgtttgatttctgcagacatcgtcttaccagcatgatggataccgtttaatgctataaacatattcacactgtccatagtttctccagtcaatgtcagagatctcatattctccaataattgtaaagtttcatctacagtgttcagaccctgctcagctataaagttcctgcacatggccatttccagttcagcatcagggtccatatatccatcaaggagtccggctgtgaagtactccgcactctctgaggcgtatatattgagctctcctatcactgactggatcgttgactcatagcttttaataaactagacctacagagtgaagctgtataaagtctagacacacttagtgttttagctaaattctcttccgttgccatatctagtggtaacgctggagtcttcataaatgtgacatatgatccattatgactgacaccatgagctccgggatgtacaagaaacattttgagacggcttgtatcaactatacttaagaccaaatagtactgagaaatgcgaatgacagatcttttgcaagccaccactgacgagactctgtgcccgagcaccctcagatgtctgttcctttataagatttgaatgtgctttaagtttctttattaactttttggctattttctcttcgttattttcaattaacttgagaatgaagaagcaacctctattcgttggaatccaaacattaacagcttcatcatttaaatgttcacacataacttctccgagagtcccttcagtcctgtctttgtcaagggctgcaagtttcttgaggcacatgtgtatgcctgcatcttcgatagccaatacttctttgccatcaaggtttatgacccaattagactggcatatcactttggccaacgcttctagaatttctttcgaagtttcaatagataatacagctatagtgagtagaaagttagctttactgctcaaccagaagtcagcatttgcttccatgtcctgcttcagaactggcagaatggcttcccggagctctgacacacggagttcagcatctttctttgaagtaccacacttggcaccatcttctaagaactttatgaaagttgggtgaaaagcttgtgggtctcttggttttacaagccaatgtagcaccattttaccccaatgatctttggcaacatctttcaaattgctagctaaagtggatacaatagctttcttcactaatacagtgtcatctaccgcatcaaatatagttattaaaaggcgataagctgtcttgtgtttgctcaaagatacaacgtgttccttcactactttcattatagtctttttatctttattagtgccttgccagacacagatactggccacattgacacctgccaaggagttgctcagtggcacaatcaatggactcaatgttgagatcagttcagctttatcttctgctgtgcattcgcagatgtaattgtataatacagtttgaaacaattcgctatcatgcagattcttgtccaaaattttctgtatatttgctttgcatgcttgcaaaatggccactttcatttctggtgtgtccttataggcgtcactgattgattttattttatcatctttagaatttttatataagtcaccatagaactcttgttgcatatgcaacttttctttctttgtagcaaattcaccatatgcatagtccagtactggtgcacttatagtgtgagtggcaagtgaaacaatatgtccaaacaacttctttataacctcatgacgaatgaaatctgtaccatatttcatgatacgtttgaccgcatgctgtgcatacttagattgcatcatttgcaccataatgtctaataattcttcagttatttcatttttaatatcttctggacaatgcttaagaagaacttggatcactcggctcaaatcatgagtgagtgcaatggatttatactggccttttaacatacagtggagctccttgcatgctttcattctgaattcctgtttgaccacttttctttgaatttgtgctgataataatttagccttgtgtgaaatctcaaatacctcagcagtggccttagctttacgccgaatgagacgtaggtttttcttttcctttttcatttcagcccatttcggtttctcaccttgctcctgtgcaatttatcattgacaaagtttggttttcctgttttaccaaatcctttattttgtgcaaagttacctttggttttaaagccgactttctctttattaccagttttagctttattgtttttaaagtcttttttagggttattaaagatttagtctcatcatcttttgattcattaaattgaactttctttttcttcggagaatgatacatcctgtaataaagaagcatccgtaacatccaattgttcttcaagccatttcttagtagcgaagtagttgagcgagtggcccacagaggtgagtacgaagagcagcgagggagcgccgcgcaccgcaccgctcgagtacaggcgagagaatattctagccaattctagaactgccactgcacctgatgcgtttgaatccgcaccctgacctaactcagtgggtctggtgatacaactgtcaggttttgggatttgaatactcagacaccactacatgtatgtaaagggcacacaaactgggtgttgtgtattagctggtgtcctgatggatctaaattagcttcagcttgtaagcaaggcaaattgataatatgggatccagagacaggaaatcaaataggcaaaactatgatgggacataaacagtggataactgcattggcgtgggaaccatatatgaagaatcctgaatgccgtaaattggccagttcatcgaaagatggtgatgtcaggatatgggatacagtaacatgtttgactatactgagcttaacaggacattcaaaagctgtcacttctgtgaaatggggtggaaatggtctcatctatacatcttcacaggataggaccataaaagtatggagagctgatgatggtgtcctttgtagaacattagaaggtcatgctcattgggtgaatacattggcccttagtactgattatgtattaagaactgggccataccatccaatacttgatagaaatgaaccaactatagataagaaaattctacaaaaacgagctattgaaagatatgaacaggcatgttcgtacggtgcagagcgtttggtgtcaggttctgatgatttcacattatttttatggctacctgaaaaagagaaacgacctcttgctagaatgacaggacatcagcagctcattaatgatgttaaattttcaccagacactaggattatagcatcagcatcttttgataagtcagtgaagctctgggagtcggcgacgggcaaattcatcacaacacttagaggtcatgttcaagcagtgtatatggtggcatggtcggcagattcaaggctacaatttgttgataaccgcatctgttttcgataaagattctctataagaaaacgtaaaaatgagaatgggccgtcacaggcgatgatggaatcgagggtagccaagataccaggtggcgcctgatagccgcagtatcggctacggctccattcgcgttctcggccttcaggtggtcgccggtgtccatggagaggcatccggcgccgccgccgaagcgttcacatccgctttgaagaaattgcctcagttaattttgctagaggcggcgcttcctctaccaaatcttttgacttcgaaatagaattgaagttgggcagcatccatacattcagcagcatagagaagggagagtacgacaagctctttgactacatcacgtcaaagaaactacatgttaagaatactggcaagaatgataaggcgctgtacgacgacgacttcggagactcggatacggagaaggagccggacgcgtacctggcgcgcgtgaaggcggaggccaaggagcgggactccgcggactccgacagcgagagcactgacgaggacttcaacccggaggccaaccagagtgacgtcgccgaggaatacgacacgaatccgtcgtcgtccgaggaatctgatcagaagcttcttgttgagtgtgtcagcgcagaaggcgcgcatcgcctcgcgcaggtcgtcggcatcagtgggcagcttgatgcagctcagcacgtactcgctaacgtacggcggctcgatgtccatgttcggtggcatcggggccaaccgagtgaagtctaggatctctctgtttccataatcaatgtagaagatatgggcatatccatcttcagagaccttttcaattttcgccctgtaccaattgtcgtcggcagtgaagcgcgccgcgcacatgtagcccttccgtggtacaaacgaacccggcatggggctgctgtttttaaaatcatggtgcatccgctccatcaatgcctccaatttaggaataagatcaatattctggacatagaagttgccatcgggcttaataacagtgacaataactttgtcgtacttgacaacgcgttccattacaggcgcgttcctctcccgttcaacttctctgacttcaatgaagtctctccacagtccgatgcgcttcatcttagcattctcttcggctgtcttaatagctcgtgcatattcagaggtctcagcagcatggtgcatgtgggcaaatccattctcgaccagggagacagacatgttctcattttcgatccaaagccagccaatgaagctgccggccttgtccatgtcctcaatggttacatgcacatcgcgctggaggcatttctccttagtgaattgtagagcttcttcgccatacggctcagcaatttgcatgggccctccgctagcactcgggcgggcgcctcgggggcacacaactccggccagtaaaaatgtaacaagtacagactctttgggaatgtacaagcggagtctggagccgctggcgacgaactcaacaacagcctcggttttctgaactctcttgaggaatggtaagaatttccttgctttagttggatcgccgctggtatcttgcacgcgatgagtgggaatatctttcttggcatgtactccaatggctgccttctgtgccttcaattcagattccagaagtttatcataatgggagctcctctgatcgttgtcatttctgtatcttacaacagttgcatatcccttgctaactagagcttctgcgatgttcattccactggccatgatagtgcagcaagtcttagctgggtaggtgtctttagctggctgaatgtaatcaactgtcacattcactctcttgccaatgagcttcttcctcaagaattctctagcttcatacatccaaggaatttcatacaatggtttgaatcctttcggtcttggtgactgctttccttcttcatcaccattgttcttctcacgcggtggtctgatgctagccaaaaatatcttcttataagtaccattggacaatttgaccataagagcatctccattcacaatttccaagactattccagagaactctttgtctttaggtgaaataataggcgcattagatgtgtagttagtccagatacgggtttttgattcctttgcgattttctcagctgctctcagtgtggcagcaccagatttcataacagccagggaccaatcaacgcattttgcgaaaccttgtttgagtagagcttcagcgatattcccagcagggtgtaagatggttcccacgaaatatgtgttgttaaccgattcaagaataacttcaacatcttgctgcagcaatttggactcaacaaagtatcttgcttcttcagcgaatggctctgattctccatcttgtttaattgcagggcatctaattccagacatcatcaggctgatggtgtagtaatcaggcagtaatgtcaatctcatggtggatccatcacgtacatattctataatcgccttgatgggctggccattatgtttgttcacaaattgtttgggattatcaatagtccacttaatatccctgacatgtttctggatatcagtgccccattgaccctttccttgtgctcttgcggcatcttcaatttcaactagttttttcattggtggaaagtttcggctgctatctcttattttcactaatccttcagatagcagggattctattacattttcatcttttgttggatcttttcctatccaaatagaaccatattctcttgtagcatttgggggtttttctgcggtgaatgtgactactttgcctactaatttttttcgtaagaattcacgagcttcccacccaaaaggttcctcctttgtttcagtgttgttgttgactgttttctgtcgagcgagtttgggcgcagtaatgcccgacagcgcgatgactttttctggaggcggcccaccttgcggctgccctcttattaccacggtatcgcctgacaataccattttggcaattccgatcttaaccaaatgaagaacagaaaaattacggacgagaataaatagctggtgatttttaaatgccaccagataaaatatcgcatggcatatagaatggaacacaccatgtactttagtgttatcactaactgcggtctcttgagttgcggtgatatatgaatgacaccattccgccatgctcttcaggtagtgtataagtctactatttggtatacggacacagcgagccagtaagccagctagatgactggtcgctgtccgtcttgtagccagtgccccggggccggacccgtgcagaccggcggcaatcatccacagattggtaaagatacgatcagcacattgttggcttattgatattgtatagagtattaagaattggatgtgtcttataccatgcgtactcatatctataagattcggaccttcactgcgttatattgaattgccgatcgaattaattactcacacagtgctacacgaattagctgcaaaatgtcctaatttgacccatatgctattggactttagtacagccatgcaactgcacgacttctctgagatgcaggcgttccccaccaaactgcgatatctctgcatttgtctgtctgaagttatcttcatggagggtttcatgagaaaaatttacaactttattaacggcctggagatattgcatttaataggtacgtatgaaaaagtggaagaagaagaggaagagatctacgaggtgatcaacgtgcacaagctgaagtcggcaacacccaaccttcgggtcatcaatctttatggaattaacttcgttgatgattcacatatagatgcgtttagttccaactgcatacagttggagtgcctggcggtgaactactgcaacaaggtaacggggtccacaatgaagacgctgttccagagatcgcgtcgcctgacctgcctgctcatgaacggatgcagtcttcaatctgaacggaaatctgaagagacttttctcttctggcataacaaaccggaggcggtctcgagcaccgcgaggcttttttcatcgcaatcaccataatgtagtactttgtggttaggtgatagtcgaacaaaccagaatttgtcttttattctagaggaatacttcttaaatctggtaccaccaactaaaacaccaagcctttgctgttgtatgagctctataatttcaggtgttattttttctttgagttccacaattggccttgcatgtgactcccacacttccctgttagtacgctcctgttgccatatttgtgttatttcagcgtatgtcaattgattaattctttggcgaaatttatcaaacccttttggtgaagcagataaagcccgattaatttgttctcggaccacacttaacactttcataaaatcctcagatgtggctctcatctccttccatgttttatttaaaagtgcaatacaaatacaaaataattcttcaaatgggtgatcatgtgtgaagaagaggggatgatatgtctgtccttgttcactcggagattcagcaatgtgtaatatgtcacacaaaagcttaactagttcaatgctagttttaccaaatgggcattcatgttctactgctctgctgttttctagaacaattttgcgataatcctcggaataatttcttgcaaaataaagcatgcaatccaaagctagaattcctggcggcacttcactgaaatcttttatagggtcaatctcacatttaaaaccaagctttttataatccctcgtagagttattcagttgatgtcttgtagtcacttctaatgaattgctatcgttatcaaatgcaatctttcttaattgccctcggaatacgtgacgacaatgcgtgttttgcataaagatgcccctcaaaacacaattgaggaactctacaaggttattaaggaagatttaaaccaggatcctaatgaattgttcattgaatttgaccctgaaccgcttgggactgcttcccttgcacaagtacatagagctaaattgaaagatggtactgaggtagctgtaaaagttcagcatcattttgttaggaagaatactaaaattgatttaaaatggatggaattgataataaccacaatgtccaaagtattccccgattttcaaatgcaatggcttgtagatgaaaccaagaaaaatatagcaaaagagttggattttatgcaagaaggtaaaaatgcagagagggtatcggctctatttagtgattacaaatggttgaaagtgccaaaaatattttgggactacagtacagaacgagtattggtcatggagtatgtgaatggtggacaagtaaatgatgtaaagtatattgatgagcataaaatagacaaatataatctatgtttaaaactcggtgatctgtactcgcatatgatatttgtgagcggatttgtgcacagtgatccacatccgggaaatatacttgtgaagaaagatcccggagacaaagatgtaactgtattcctgctggaccacggtttgtatgctcaattgtctgataaattcagataccattattcaaaattatggctatctataatatcgagagataaagatgaaatgaaattgcatgcagagcaacttggcatacccaaagacctgtatggtttgtttgcgtgtatggtgacgggccgaccatgggatgtcatactaaagggtattgatagaacaaagccatcttcacaagagaaatcgacatttcagaatgagttaccaaatttcttgcaccacgtgactcagtgcttggagcacgtgaaccgcgaggcgctcctcgtgctgaagacaaacgacttgatccgcagcattgagtatgcgttggggatgcaggagaggatgtgcggctttatggtcatgaccaaatgttgcacgcagagcatataccagctcgaatataagaaagaaaattccttagtaaggcgtcagtatctcaacaccaagtacatctggtcattgttactactttatgtgtacaatgtttttctgaaacttagggaaaaatttgttttatacagttaaaatattaagacaggcgagaaataagaatgtgcgatctgctgtcgcaggcggccgcccagcaggcggcgcgctgccgcttccacgccgcaccgcgcccagcgccgcacgcctcacacatccccttcacgctgctggccgaccaccactgctcgcccgaccacttcccgatacaccagctgcaggtgctgaacgagcattgcgacgaggtgtggtactgcaagtggtcacccgacggctccaagctggcctcgggctccaaggataacacggtcatgatatgggacttcgaccccgtcgccaagcgcctcaccttcaggaagtcgttcgaggggcactcgttcggcgtgtcgttcctggcatggagccccgacggccgctaccttctctccgccggccacgaggactgccccgacatctggatctggaacatggagacggagcggctgcacgtgaagatgtcgcactcgacggaggactcgctgacggcggcggcgtggcacgcgtcctccgacaagttcgtgtgcggcggcgcgcgcggccagttctaccactgctccgcggacggcgtgctgctcaacagctgggacggcgtgcgcgtcaacgcgctcgcctgccgcagcgacggcagcgtgctggccgcagacacgcaccaccgcgtgcgccactacgacttcaccgacctcgcggaccgcaacgtgatccaggaggaacacgcggtgatggcgatgacgctgaacgcggccgacacgctgctgctgctcaacgtggccaaccagggcgtgcacctctgggacatacgagcgcgcgcgctggtgcggcgcttccgcggcctcagccagggccacttcaccatccacgcgtgcttcggcggcgcgcagcaggacttcatcgcctcgggcagcgaggacaacaaggtgacataaacggcgaggagccgatcgcggtggtgtcggggcacacgcgcagattcgaatgtagttcctatagtcactgttctttctttcacgcggaatatcaaacaaatgatcaaaaatgctcaaataagttatatagtccactttctcaatacctttcaagttaatatatttttcataacattcatgtaaatctaaatattttccatacccttcttcatcggtaaactccaccggagttgtataatcttctgatggattttctcttaattgtgctaattcttcaaattccacagacattggcacacatatttcattgggatgttttctatgaaactcttttatctgctttaatctagcataaaactcttgaaactcattaggtcctgagagagcagcaatttcttccttacgtaagccatccttgtcttcatacaaatcttttaatctgatagtagactccacatatctatcatgtaaattcttcagtcgatgttcaccattaatagtttctcgatgccctgtctttttatgtagaatttctttaaccatagcatccatggtacgctctctttcttcatgataacttctttgctgttctaaaatagtttccatagttaatgtgactcaataacagcgagtaagcaaaaatgcaagttgttgtttaaataaatattagcaaaaaatggtgcttatagcagctacagtatgtacaaaagcggggaaagcattggtgtctcgacagtttgtggagatgacgaaagcacgtatagaaggactattagctgcgttcccgaaactaatgacgggtggtcggcaacatacatttgtagaaactgagtctgtcagatatgtgtaccagcctttggataagctgtatatgctgctgattacaactaaagctagtaacattttggaggatttggaaacattgcggctcttcagtagagttgtgcccgagtattgcactcagcttacagagatggaagtgttgaaccaagcttttaatttgctatttgcctttgatgagattgtcgcactgggttacagggagagtgtcaacttggcgcaggttcgttcatttgttgaaatggactcgcatgaagagaaaatttatcaagccgtgagacagacacaagaacgtgaagctgcgaaccgaatgcgtgagcgcgcgaaggaacttcagcgagagaaactggaggcagccaaacgcgggcagacgccgcgctccggcactgcttttagcggcggtttcggtaactcatcgctcgtctcagtcccaacaagctcgcctatagcagagaagttgcccactacaccggtccgggaaactccggcgagtacagcaatgaagttgtcttctcgcggcgcagacgtggactccttcgtgtctcgtctagctaaggaaggcgacgtggctgcgctcgcgccgactgtcgctaaagacaagccggtacctgctgaccataaagatgtgcatttgagattcgaggaacgtttgagcttgattctaggccgcgatggagatatacagaactttgaactttcaggtttattgactctgcgtatagttaacgagcagtacggacgtattcatgtgcatgttgacaacaaggatacaagaccactgcagttacagacccaccccaacgtagacaaggaggcgttccggtctagcggggtgataggtctgaagcaggtgcagcggcccttccccatgcacagcgacgtcggtgtgctcaagtggcgactcaccggcaatgacgacaaacctcccctgtcagtgaactgctggccgtcagagggcgctggcggcggctgtgacgtcaacatcgagtacgaactggagcaagaccatctggtgttaaccgatgtcgtaattaacattccattgccatctggcaacacttcagtagttgtccaccaatgggagggcagctactctcagaaaggccgctctctggtctggagcattccggttgttaacaaacaacaaaaaactggcagtttggaattcactgtaactccggcgattccgaacgacttcttcccgataactgtcacttggtcgtctgacacttcgctggcgcagctgacagctgtcaaggtgacgcaagccgaggacggctcgcccgttgacttctcgcaggacatcagcttccgaccggataaatacgaagtcgtttaataaaatatatcctttttagaagtaagtcatgaaggaagatttagctattgctaaaaatacaatgattactcttgtggaggaaaataatcagctgaaacatgctttgggtcaagatataaccaaagatagtaggatgaaaataacagaggtgcctgaggaggaggagaaacatagggaaaaagagaactcgaggactccagggatggcgagggcacgggagagggacaccgcgcttccaccctcccgcgacctcctcaggagagctgtgctctcatctgcttcatcgctctgaggcggaggtgcgtttgctgaatggacttttcctcatctccttcttaagtgcacccgtctctatggccttcttcataacctgtaaagcattttcattagtcttttctggttccattgtattaagtgttggaaatttgaaggaaaatcctttgggaaagataggtcttgacaataaagcttcgagctgcttcttcttgatattcaatgccttgtctatggacggatctatttctttccttggtacatcatcaatgatgatgtccatttcgcgagcagctttctcccgccatccttcagcctgcgcaccgcgtcgtcgacgcagcaacaacgcgtctatatcccggcctagcttcaccaaatcccttatagaggacatattgcgttcctctacagggaacgtaggtagttccgttgttttgttaagcgtgcgccgcaacttggcgtacgtgtaggcctccgaggagtccatcatgagtatcgtgaggccttccttgttggcgcgcgctgttctaccacttctgtgcacgtagttctcagcagtcttaggcacctggtaatgtaccacgtggtctacatcagggatgtccagtcctcgcgcagccacgtctgttgccaccagcacgccgtgagggtcatcgcggaacctttcgaggttcttcaaccgctgtctctgcggcatactggcgtgtagcggcagcggggagcacttcaatagtgtgaacagttgagccaaccttttaacacttcctatagagttacagaacactatagttctgccgggatgtctttttagtatgtaataaagatatgcgtctttgttttctaacgcgcacgctatacgacattccgttaacgtctctgctgcacctaaattgtcagtggtgatatctacaactttaggatcagtcattccaatcattgtgaccagtttcttaattttttgctgagcagtcattttttctatctttctgtttattattttcccgcgttttgttaccttcttccctttcatatgtactggtagatcgtgaactaatgtcagagtggcagaaaagacgaagttctgtctcgtgctgcgctgcgcttcgtcatcgttcagtcgttctagaagtggatgtaactcttcgaagtgaccgcgctctatcatacgatccgtttcatcaatcgctaggaacttgactgacgccagctgctgaagatgcggctgtccctgcgtgatgagctcccacaggcggcccggagtcgccaccaccacctcgggccccgagcgcagcacccgctcctgcttcaccgacgccataccccccactatcgtcgccacctttatacctgtatatttagcagcagcgatcaaatgccgactgatctgaattgctagttcccttgtcggtgttactattaaagcgtataaaggctttccagttctgacttgaatatgacttggcatttccacatcgtctattacctttacacatccaataccattctcatccacttcatcaaccccatctgtttcttcacttgttttcatccactccatcatcactcgatgctaaatcatcagaatctaacatctcagataaatggatataatcttcatcactattgccttcatcaagtacttctttcttctttataggcacttctatttcttctataaattcttcttcattctcttttccattctcaatctctccacttgaataacctgatgtttctgtatttttcttactctttttagaattcttagcaatttttgtatcctttcgtttcaccgatgtctttttgtatggtatttcatatacatttaaaccagcttcagctttttcttttaacttcataataccagatagctcagctgaggcagccctgtaatttttctcttccaaaaaattgttccaataaaagttaatattctatcaagttttttcgtgcattataatagccaaaatggctaatattaacgtagaaaacgttagcaaactgatcccaacgcttggggacgataaaatcgatatgattgcggctactagcgtgttacaaataagggctagtgaaattcgccaatcccagatcaactggcagtcttacttgcaatcccagatgatcactcagcgtgatcatgattatatagtgaatttggatcagcgtggccagaagaatttgccagaccaaaaccctgaaacctgtgcagatgtctttctcaatcttatcacccacatctctaaggataatactatccagtacgtccttgtcctaattgacgatattctatctgaagataagtcaagagtgaggattttccgtgaatccagacatggtagtgtctggcaaccattcttaaacctgttgaaccgtcaagatgagtttgtacagcatatgactgctcgtattattgccaagcttgcgtgctggcactcaagtctcatggaaaagagtgacttacatttctatctgtcttggctgaaggaccaactgaaaatgaataacaatgactacatccagtcggtggctcgctgtctccagatgatgctccgtgtggatgagtaccgctttgccttcttgtctgttgatggcatttcgactcttctctccatcctcgcgtcaagagttaatttccaggtgcaataccaactggttttttgcctgtgggtgctgaccttcaacccgctgttggcggagaagatgaacaagttcaacgccatcccgatcctcgccgacatcctgagcgactccgtcaaggagaaggtgacccgcatcgtccttgctgtcttcaggaaccttatcgagaagcccgaagatcaccaggtatcgaaggagcactgcatcgcgatggtgcagtgcaaggtgctgaagcagctgtcgatcctggagcagaagcgctcggatgacgaggacatcatgaacgacgtggacttcctcaacgagcgcctgcaggcctccgtgcaggacctcagttccttcgatcagtatgccaccgaagttaagagtggccggctggagtggtctccggtgcacaagtcggccaagttctggcgcgagaacgcggcgcggctgaacgagcgcgggcaggagctgctgcgcacgctggtgcacttgctggacaagagccgcgaccccgtcgtgctcgccgtcgcctgctacgacgtcggcgagtacgtgcgccactacccgcgcggcaagcatataatcgagcagctgggtggcaagcagcgtgtcatgtacctgctgagccacgaggaccccaacgtgcgctacgaggctctactcgccgtgcagaaacttatggtccacaactgggaataccttggcaagcaattggaaaaggaacagatcgacaagcagaccggcaccgccgtcggaactaaagcttaacgcttgttgttgttggtctcagattgggataccaatgtttcaaatcaagttgtatataagctactgttaaaattatataactgctattcatgtattattttcggcttttaaacacattcctaagcaatgtttattgttggttaaatagtattgtgttatttatgaaatagattttcaggtttgaactgttccctttgtaggatccctgggatagtacactacaccagctggagtcacctcttcggtacagaaatagaatacagttattgcacatctcacatccggtttagacggcagcatatatacgtgggatataaattcgtatacggaatacaatgttgttcatcatagagtttttcatgcatctgatttgatgcgatgtagactatcgcctgatgccaaacaaatggtgatgtgcacaacaggaggcttgctggttattatacacgatttgaatttatctacattggcccatgatttacgagggtttaaacccaacctgtacaggctgatgcaaatgagtgaccagctaatcccgatagcagccatgtatgaccacttgtttgatgaggagcgacgcgaaaaccgtgtcgagctcatttccgacttccccgagggcaacgacgcgaaggtcgtcagcgccctacagattcacccacaaggctggtgtgctttaagcagaaatatcagtcatggtgatcgttcggagtgtatatggttgtttagtataaacaagttataatggaaaaaattccagaccaaatcggatatttaatattgacggaggaaggcgctgtccttgaatctggtggtgaactagaaaatgacgaacgcatcgctacaataattatcgatcttatcagtctgtcgaacactgttgatccattggcgtttgggtcaaatgaaaatttcaaaaaaatctccataacgtatgatgaccattggtatgtggtatgtatgtcaaacaagaaaatatatgtgatcaagcggcttttacaaaataacaccggtgaaggaaacgcgatcgctgtatgaagaaaacatggggcgaaatttattgatgagtagcctcgaaaatgcatctttcaatataattctgcaaattttgtttcgctgcatcaccttcgtaactaatgcatgggtgattaggaatgtgggacatgaagtgcttgggataatgaatgttaggctactgctactggagagtacaatattgtttctcagtagggaaccattccacagagcttgtttaggtcagaaggatgagtttagttggagccatattatgaatcagatttggttatctgtgccaattagttgtgttttatcacttagttttgtatacatatggataaatattttgccattgggtcatccagaatatgctgcacagtatgcctttggttgctggtctgtagcattctcctgtattttggagctgtgctcagcaaatatggcccttgttgcacaattgtattgttttgtgaaactcaaagtagttcttgattctgtgcatattcttgttagaacattattatttgtatctatcattgtatatgatagatcactagcgcttgtagcattctctgtagcacaggtaggcagtattggacttatagttttaagttattatttattcttctattggtacattagaaataaacctctatatgccaaaggagcacttaaaagtaaattagttccagaaaaagtccttaatagattgtttgataacatggatgattttacttatacatccttgaaggatttctttcctaagtatgaagggtcattcaattctttgttaaataagaagttaaataccctgactgttagctttgctaaacaaggtgtagtcaagcagctgctaacagaaggagagaagtatgttatgtctgtaagccctgtgttgacatttaaagaacaagctacttatgatgtggtaaataatctcgggagtctggctgccagatttgttttcagacctatagaggatagtagctacttctatttcactcaaatggtgaagagagagttaccaatccataaacaggaccaatacaagatccaagaatcgtgtgctgtattgtctcaagtatgtaagattgtgagttctattgggttgcttgttcttgtgtttgggcagagttattcaaaaactttattactattgtatggtggtgaagcctttgttgatagtggattgcctgttcaattactgaaaagtcattgtttagctatagtcttgttagctgtcaatggtattacagaatgttattgttttgcaacaatgactagtgcacaactaaatagttacaattacttaatggttttcttttctataagtttccttgtattgtcctacgcattgacatatttctttggtcctgttggttttatagtgtcgaattgtatcaatatgtttgctaggattgtgcacagtattcattttatcaatattaagtataaagatactggttacaaaccgttacaagggttgtatgtaggtaaatattttttgttgacactatgtatttctggttgtatatgtaaggtttctgaatataaatattgtcacattcaatgttaactcatatagcagtaggagctatttgtttttcatttgttctactttcatggggctatgaaaataaagaattgattgtaaaatcttatagaaattttagaaataaagaaagtaagacatcaatgggtgaagatgaaattgatcctcgagatacaatgatatccaacaagttcaataaaaagacaaggaaaagagaaaaaatggttgataaagttaagaaaatcgctaaaaaaatgaaaaggaagaaggaaaaagctccaatattcaacttttcagcattacatcttgtaaataacccacaaggttttgccgaaaaactatttaagcaactggagtcatctaatgaaaggtttgaagtaaaactcatgtcactagatgttatttccaggttaataggcttgcataatttgtttttgttcaattattatccatttattgcccgacttataatgcctcaccaaagagaagtaacaagaatcttacagtttgctgcccaagcttcacatgaacttgtacctcctgacgtattagaaccagtaatgaaagctattgcaaataattttataacagaaagaaactctactgatgtcatggcagtaggcttaaatgctgttcgtgaaatatgtgcccggtgccctcttgcagttggtgaagatttactcagagatttagtacaatataaaacatacaaagaaaaatcagttatggtggctgctaggtcattaattcaactgtacaggcagaatatgccaaatttgctccataagaaagatagaggaaggccaacagaagctcttgcagaactaaaatcaaaacaatatggtgaaatggacattaaaagttacataccaggttcagaagttttattagagaaaaaagatagaatgcgagcagttctattttaaacttgatagagcccgggttgtactccggcttggtgaggttgtggtcgcaggcccggcagcgctggctgcgcttcacgctgagcagcttggcgatggggtagagccgcgccacgctgctcggctgccactccggagcggccagccggaatgttctatagtggtaatagcagattctctctcatctggtggtaacttattgtgcagggctcttacttggtcatcaaccataagtgacattagtgcaggtaaatatttagtcacaacttgactatccagtttgggttccttgaactcttgggaatctatcattacccaagcacttaagcctaatgctaacatcctcaataaaagaataagaattgtattatctctaggaaggccttcagtattgatcaaatgctgcagtattttaatggctgaggttgctaaaaagttgatagcatatgggtcacataaggtcatagataaatcaccaagaacttgttcctgtcctcttttaatactgtctaaaaacccttgaagttcacgagatctttttatatccacatttctttccctgatgcaagcatctaaacaccaggtgaacttgtgacaagggtcaactgatataatatcttgaatttctaaatcatgtagtgccattagcagctctgctctcaaggtgcagtaatgtacatttctggttcgtaaaaacaatgttcgaagaaactgtaacaccatatcataggcgcggcagcgaggggtcgatctcatccgtgtctatgggcactcggctcacgtaagatgttgatgtggatcctcttccaagtcgtccaggaactcgttcgttgctagagccgaggccttcgtgcaggtcgtccgccatatgtttcagcttccagttgcgcgcgcggcgacgcgcggacttctctccgtagtacttcttcacgaggaacacgtccggtatcgactctttgtccaacttgtcaaagttcgcatcgttcacgttggtatcgccgagattgtatcccaaaactgtgtccccaggttttaaaatatgccccagatgggtctttgtgtgcatgggattgacatcatgtcccagttcactggacttcacaacccatacatctgctatcacatgtttgttggacacaacaccttgtccggggaatgttttcttttcatgttcctttaatatatcaatatccataacagtgtattcaactaactgtttaggattacatatcggggtgaacggatgtctccaatacacggtggatgagagatcacatacttgtccagtattagggtcaattaaatgtatagtactggttactctcgaaacgagacaaatgggtgatattgaacccaattggtgagtcagttttttaggtaagcagaccacactgtctttagatacaggaacaatttcaatgctgtacgtgaacttgtagttataaatgttactgtgaatatcgtgtgatatcaatttctttgaatgttgacattttattggtaaaactgattgtacaaagtcaaccattttacgagctgtgttttctgatgcatagaagaaatccaaaccatcatgtttaggtttaatccccaacgtattttcatgcgctttgtgcttcaaaatcaactgttcaagatagtaaaaagtcttcctgttattagcacgttgtctaacttgtactaatgcacgccaataatcttgggcctctgaacgatgacaagcatcacacatctgatgttgaattacaaactctactataaatgtctgctgcaacactgcaccacccattacttcaccttgcaccgttaacttgacctttatcctctttgaatgaggttcagtccaagcaaagccagcatcaatcaatttaactctgtttaaaccctttaatctcttcaagcataatgcaagtagttctcttgattctaaagcacagacgagccattcagctggaggctgaagatatctttcgcaacctctgcagaagaacaatgtagcttgtttaggtattccgtctgtgatatcaacatgggcacgtaagcaagccacacacatattggatggatttggttctattggagccgcgcattgacagcataatatgcgagtactgtttggagttggtatttcttctggtgaaatatactccattgccagattaatttgcttttttaataactaaccaaattgaaactttttgacgcagctcctaaggctgcaccagctcagcaacaagggggcacatttaactccggagctaaacagagggtcatcaggatggtggaggcgcaggaacaagaagatcccaagaacgccaaaggttacacaataccgttggacaagcgtttagctgcggacgggagaggtttacaacaagtacatattaatgaaaacgcggaagctttgtacatagctgataggaaggcgagggaagcggtggaagccagggctcagttagaaaggagattagcgcagagggagaaagagaagaaggaagaacatttgagaatgttaggagcgggcatcaggccggcagaggcttggattggaatttgtaccaccagtggaaccaccttcaggtaaagccggattggccataccaatgggtcgcagtttaatttgccccggtggctgcagaggatgaccagctcgcgcacaccagccaacaggaaatatatccctcgaatcatacctacaccagtaatcaaatgcaccacgccacccatcaaatgttacatgaatctgatcattcttcacagctccaacagtagcacagcaaattaattgagggttcttcttatcaacagcttccaatttttgcccaaccacaaacaggtttgatttaggtgttggagagcctgaaatactttaggaggtgccatttcagcgcatgttttgagcaaaaacattggccaactactagcattcatacgaaatccaagtggaggttgaagcattccatcatttttctcacaatgccctattgggtgaatatcacgtgggcagatagtacatggagtcaataaaatgctttgtgatgtcagataccaaactcctgtcagaaatctcttgcgccacgccgtagatcgccattttcccctgcacgggttctccgccggagctgcggcagtgtgcggccacgtctcgcacgtcagccacgaagcgctgcgccacgcccgcctgcgtgtgcgcgtgcgtcacgcagatgtgcaccccggatgggaactgcagtgcgttgagagcccagcccttcttgtgcaggagttccgcgaacttgaagatgtcgaactgcttggagccgaacgccaccacgctcgtcaccggcgtgccgaacacgaacaggccctcgatcttacggacctctttctcgatgtatctggcggtggccacgacctcgccggccatgcgcacgtagcgctcgcggcccacgtacatcatggtggcccagcacgccgcgatcagcccgcccgcgcggctgccattaacagtgggggatccatagacgccgccgggccactccgtggtgacggtgtactgacagtgtcggtactcctcgcgccggtacagcaccactgacgtacctttgggtgcgtagccatacttatgtgtatcagcggatatgctggcgactcctggcagtcggaagtcaaagggcggcacgtcatagcccgcgtcaggcatgaaggccgccaggaagccgcccaggcacgcgtctacgtgcagcggcacgccgtactcctgagctatctctgacagcgcagcgatgtcatccatcgtaccgtacgggtagttgggggcggagcctacgatcaaacaagtccttctaccgattgcatttctaaccgcgtctacatcgaccgtatatgtgtcgggagacacgggaatccgtaacaatagcgtcgaacttgaatccttccctccacatgggcagagagaagtcacttatcaccacatccagatagcgagagtcaatactgtactgcttcatattgcctctgatgctctcctcacttgcacaccttttgtccgacccttgttggtcgtgttcggccgtgcagcatcatgaagtcgatgtcagaaccccagacatgtccaccgaaatgtccggcagcaacaagcaaagagccagacccaacaaagggatctagtacaatatcaccagacgttatctgtgcctggttagccatgattaaagacagctgtgcgtccatacttgtattaccaatgaagtgacgacgtttcaatgaatgttgttgaatgaggtctctttggccatctgctacccatcttccaaagaacacatcataaggctggtcaggcacattgttttagcttacttcatgagagcgcgaaccaccgcgtccggattgagcgccttcagatcggtgtaggtctgtccggtgcccacgaacacgatcggctgtccggttatatacgtcatagagatggccgcacccactttatcatcgatcgtatcgaacttggtgagcacaatcccgtctataacgtgtgggtcgttggtggcgctgtggtctgcgagggcctggttgaacttgacgagctggtccacggcctcgttgccgacgagggcctcccccacgaacagcaccaggtccggccggttgacggtgatgagcttggcgagggcgcgcatgaggggctcgttgtcctgcatcctgcctgccgtgtccaccagcaccacgtctatcttggagtccaccgcgtaccggattgcctccatcgctataccggctgcgtctttaccgtatcccttctcgtagaggtgcaccatgcggcgaccgtgcgcgtgctgcgggtgcagtgcgtcgaggcgccgcacgtgcgtgcgcagctgctccacggcgcccgcacggaaggtgtcgcacgcggcgatcagcacagacaggtcgttctccagcaaccagaagcagatcttcgctaaattcgtcgacttgcccacaccgttcaccccacaaaatgtcatgacgtatggccgcccctcctgcttggcgtgcatgcagtcccgcaggatgtcaacccgtcgcttcggcgacaggatctgcacgagggactcggtgagcgtggcgcgcaccgtcttagccaccgtctcgaatgtaccgagcacctttccttccagcttggtagcgacggagtcgcacagcttgttggcgatgtccgcggccacgttcttgccgatgaggtggtcgcgcagcttgtccagcacaggacgcatcgcctcctcactcagagccttggaccccaccagtcctttaaagagactgaacatgccaccagacttcttgggcgtgggctgcgcgctgtcctcatcatcactgctgctgtagtcggactcctccaggtccttgatcgcacccgtcatttgacccaatagctgtgtatcgggcacgatgtcaggcacggcgtccttgtccgtggtgtactccagggtgggcaggtcccggctgccgccgcccagctcccacacacgcggcttcttcacgcggtcaactgcttttggactcttcggagacttcttggtttccttcttgctcttggaagcgagcttctgcgccagcttagctctgttggccgcaatcacatcatcctcctgctctgactcctccaacttgccattgctaagatttttggattcaactatttttacagatttcttatttttctcatcccctttcctctctatcatagatgcaacagtcttcttagatttctgagaatcctcaaaggttctcatttgttttggaattttagcttgtgacttggcccagctctcacactccttaagcaccttgtcaaagcacattttaaactcatagtcagagttataacggccagtttgcagttcatttttgtacttgtctctaaactccaaatggacatcgttcaagaatttatcaacgtaagacaactgtagtatacgctgatacgctaccacgaacactagctcaaactcattgtcaagtttatattgtaatgttaaagaattatgattaaacgtattattcccggatctttcttgcaaaattacactccgtattagagcattaacggatggcgaaaatatttcgctagtactctggaaacaccacagcactataccacctttactgaagatgctgaataagtcaagcattttggataaagaaacttgtaagtgtaacagataagtagctacgtagtcccaccaaacacaaccacaaataaacttgatagcttcaaacaatcccacaatctttgaatccatgtatcaatatttgttgtatcggtgttcatttctaacttaagatgtgccatagctaagttatattcactaacagattcagagagcttagatataacttcttctaccccatcaactgtgcacagtttcactttttttaccttgttctttttcaactgagaattaagactttcttttgcttgtgtcaaatatgtgtggtaatcccctgtaatgttatcacaaccaactacaattgaagttttcttcttttctataatatgattaaaaatcgaaagagcgtaatcctccttttgttttacttttttcatattttctttgtactgttttctcttagtatgtactgcatcaccaaattctaagtcttttttcaattttagctgtacaacttttagtgtggctattgcatcttctttagaacaatgtccttcttttccagattgaatagtttcattgagaaattctctagctaagaccttcagcttaggtttacgacacctttcccctgtgatattaaatactatactagtatctataacatagggatgcatcatttttaaagcatgtaaatctgtatttaatgagtgaccaactaaaatagcatcaggaggtaataaattttgaatatctttctgtacatcttccaacctcttgttaacattggccagtaatgatgcagttataccggaatactttgttaaataatcagttatatcattataaggcttaactaatgattcatatatactttcatggttctcattaacaattgtgatccgagttaattctgagccggcacttgttagacacatttcacagtctaatccaaacattggagatttacctgttactggtttatactcttccttagtcattacataatctgcatatgcactttgtaatttccctttcaaaggcaatggataactgtcttcaatcaactgccatgctgacaagatgagttgtgttctaggaaaggcatcaccacttgaataaaaatgttcactatcagcatctgtaattggaaacactgctctcatcataaccatcaaatcttttctagcttctaaagctaaattcatacttccatatttctgtatgattgcttccttatcattttcctacgcacccgccagggtccagctcgcctggtcctacgtcttcggtgagggggtcgacctcgacatcaacaagggaaaacacatttttgaggaactttcaaacgaagggaatgcagatgctcatgcgggcgtggggttcctgtacgcgacggggctgggcgcggaggtgtcgcaggcgcgcgcgctgctgcactacacgctgggcgcgctgggcggcagcgacttcgcgcagatggcgctggcgtaccggcactgggccgccgtcaccgtgcccgcctcctgccccaaggccatgcagctctacatgaaggtcgccgccaaagtggcgggcaaggtgtcgctgagcggcgggccggcggtgcagcgcgcgcgcctgctggacgaggcggagggcggcggcggcgcgctcgacaccgacctcatcgagtactaccagctgctggccgacaagggcgacgtgcaggcgcaggtgggcctggggcagctgcacttccagggcgggcgcggcgtgacgctggacgtgcgcaaggcgcagcactacttccagcaggccgccaacgcgggcaatgccgtcgccaacgcattccttggcaagatttacctggaaggcggcgacggcgtgaaggccgacaatgagacggcactgcgctacttccgcaaggcggccgagctcaacaaccccgtcggccagagcggcctcggcctcatgtacctacaggggcgcggcgtgccgcgggacaccacggccgcgctcaagtacttcacgatggcggccaaccagggctgggtggagggccagctgcacctcggcttcatgtactttggcggcgtcggcgtgcggcgcgacttcaagcaggccaacaagtacttctcgctggcctcgcagtcgggccacgtgctggcgctctaccacctcgcgcagatgcacgcgcagggcctcggcgtgctgcgctcctgcaccaccgccgtagagctgctgaagaacgtgtgcgagcgcggcacgtggagcgcgcgcctcatgtcggcgcacggcgcgtggcgcgcgcgcagcccgcactccgcactcacgcagtacctcgcgctggccgagcgcggcctcgaggtggcgcagagcaacgccgccttcatcctggacaccggcgaggcggcgccgttcccggccgagcagcgctaccggcgcgcgctgcagctgtgggggcgcgccgccgcccagggctgcgccggcgcccgcctcaagctcggcgactaccactactacggcctcggcacgccgctcgacctcgaggccgccgcctaccactacaggatagcgtcggagcagctgcacagcgcgcaggcgaccttcaacctgggctacatgcacgagcgcgggctggggctggcgcgcgacccgcacctcgccaagcgctgctacgacctcgccgccgacagctcgcccgacgcgcgtctgcccgccgcgctcgccctcgcgagactgcacgccgccgccgccgtgcaccacatcgcacacagcccgctggcgtggctggtggtgtcggcggaagccagtctgctggccagctgggacgcctacctcatcgccgcgctcgccgccgctctcgccctcgttgtgctgctgcgccgcccgccgcccttcattgcgaatttggtgtactgttttaagactatttttctatatatttgattgacttgtgaatgggggaaaagtttcccattgttgttgtaaatttgtgaaagataactggtaattgttgtaaaagtgcttaatttgtattcaaaatggttttagcagatttaggtcgtaaaataacaactgctctgcagtccttaagcagagctacaattatcaatgaagaggttttaaattctatgctaaagcagatttgtgctgccttattggaagctgatgtaaatattcgtttggtaaaaaatcttagagaaaatgttcgtgccgtcattgattttgatgagatggctggagggctcaacaaacgtcggatgatacaatcagctgttttcaaagaacttgttaaattagtagatcctggggtaaagccatatcagccagtgaaaggaaaacccaatgtgatcatgtttgtagggctgcaggggtctggtaaaaccacaacttgtacaaaacttgcttatcattatcttaggaaaaattggaaatcatgtttggtttgtgctgacacattcagagcaggtgcttatgatcaagtgaaacagaattgtaccaaggcgagaatacctttctatggcagttacacagaagttgatcctgtagtaatagcctcaacaggtgtagaaatgttcaagaaggagggttttgaaatgattatagtggatactagtggtcgtcacaaacaagaggagtctctgtttgaagagatgttggcggtggctaatgctattaaacctgataacataattttcgtgatggatgccaccattggacaggcttgtgagtcccaagccagggccttcaaggacaaagttgacattggttctgttatcataaccaagctggatggacatgccaagggtggtggtgcattgtcagcggttgcagcaacagagagtccaatcatcttcattggtacgggtgaacacattgatgacttggaaccatttaagacaaagccatttatcaacaaattgctaggcatgggagatattgaaggcctcttggataaagtcaatgaacttaaactggatgacaatgatgagctgttagaaaaactgaagcatggccaattcactttaagagctatgtatgaacaattccaaaatattatgaaaatgggccccttctcacaaattatgggaatgataccaggtttatcacaagaccttatgcctaaaggtagtgaacaggaatctatggcgaaactaaaacggcttatgacaatcatggattccatgaacgaaggtgaactggaccatcgtgatggcgcaaagcttttctccaaacaacccaccagaatcataagagtagcgcaaggtgccggggtaaccgaaagagatgtcaaagacttgattgctcagtacactaaatttgcagcggtcgtaaagaaaatgggtggtatcaaaggattgtttaaagggggagatatggcaaagaatgttaaccaaactcaaatggcgaagctcaatcaacaaatggcaaagatgatggatccccgcattctgcagcaaatgggtggtatgtccggtctccacaatgttatgaggcaactccagcaaggctccagcggaatgaacagtttgatgggtggaaaatgacagtctatgatatagcatgtcaataaacgttgaaggggcgaggtccttgcgacgggcgcgtcgttccgtgcgacgtgcggcgctaccctcgccacgctgcagcactgcgtcgaccttctgcgccgcagggagaagtaattatctgggtagataatgcatcttttgtattagcaattgggtgatctaaaagacaaatgcagcgaatgactttacccttcctgcgaaccctatcagggacatagctggggtcacagtacacttgtttacacttagctatctcattgccggagcgtactccaacaaccttgccatcttctccaaggactatttcatcaataggcttatctaacatgtatgttcccccatatatagcagagagacgagcaaatccttgaggcagctctcccagaccatacattggatacaggtatggggacttaccataccgggcaagagaatcggaatatagcttaatacgattaattgtttgtattgctggttgttcgaggtaactgtcatctaagtaaagagctaatgcatgaccagtaaagtcctgggtattcttatcaagtccaaaattgttgtagattttactcattttatctgtagtaggatcaaaacccttgtaggtcctcacatcctgttcatcgaaatcttggacgtatataaggaaattacggaaacgtctcttctcgaacaaacccatcagatcagaggccaatgcttccttctgatccaccggcactttcgaaatctttccacctttataaacatagcttccttccacagacttgaattccaagtagcgggttacgcccgtatggataagcaatttcactaagaggccattcgccatcaaaaacttggggatcaagtccacgttccaatcacgtcctcgtccatatgtttcatccggcgacggttgtcgtcgggcctctgctggtggtgcgtcctgtcctccatctcggccagctcctcgtccgtgtctgagtctgattcggattccagctgcatctctgtgtcgtcctcttcgccctgagttatgtcttctcctctctcttctgccaaaactctagctcccacttctagaggagttgtcggcggtgggaagtcgcccggctcgccggccgggtagtccacagtctccacaacgacaaagtcgtgccagtcgatagatgcataagctagtcgctccttctcaatgcgggcctcgtctgcggccttgcgtcgtgcctggtgcgagtgccacgcaatagctgaaattgctgccctttagcaaattgaaataaattccctattattactaactgggtattatggcttcgccactggagcagtttgttaataatgttagaacatcgtcctctgcaggtcattttagagatgtgctagaattaataggaaaatctgatgaagtcctacaaagaaacacggctcacttaaacacagtgttggaaacactcgatattcagcagcattctcttggtgttttggctgttcttgttgccaaatattctaatccgcagggagctaatgaagcagataaaattaatatgtactcaaagatacatgaatttattgccaattgtaacggtgaacaagtacgcttagcacctgacttatatgcggagctctgtcatcaacttacagaccatcttattgaaattaagcagccaataagaggtattgaagttctcaaaaaggcaatcaagaagatacaattgtttgactctcagttaacttcagtgcatgcagatctgtgccagctgtgtctgctatctaaatgtatgaagccagctcttgaatttctagatactgatatcactggaatcggagcagagcttggtggtaacaatgattcaaagcatttcctgctttattattactatggaggaatgatctatactgccatgaagaattatgatcgtgctttatacttctttgaagtagtggttacagttcctgctttggttgtttcacatataatgctggaggcatacaagaagtacattttaatctcattgattttgcatggaaagatgcagacaatgcctaaatatacatctcaagtggtatgtagattcctgaagccattgtcagtagcttaccatgaattgtctgcctctgaacatgcggcggtaaagcacagggagacattcgtgcgagataaaaatatgggcttagttaatcaggtgcttaactcaatgtataagaaaaacattcaaaggctgaccaaaacattcttaacattatccctaaccgatgtggcatcccgagtacagctgtccggaccggcgcaggcagagtcttatatactgaatatgatagaagaaggtgaaatctacgctatgatcaatcaaaaagacggtatggttgtgttcttggacagtccggagaagtatgcgtcccctgagacactgtgcgtgctggagcaacagatggccgcctgcaccaaactacatcaatacatacaagaaatggatgaacagatacaagtcaaccctcagtatgtaaagaagtctgcaggcagtcacgatgaagatatgccagccacggaactctgtgctgcgcgcggtgcacggcgggactggtgcgtgcgcaactcgtactcgccgcaccaccacgagaacatcggccgctgcgtgctgcacgccgcgcacaccgtctgcacctccacgctgcagggcgaaagctacgtgtcgtggcgtgtggccggcgggggcgagctggcgcccgcgctggccgacgcggtgacggcgcacctgcacgacccccagcacatgcatacgccaggtgctgctgcagcgtgcgcagtcgcaggtggcggcaggcggcggccagcgcgcgccgacacccgcgcggcttcccggtccatgctggtggaggcgaggtagtgcgcgttgcggccgaagcgcacgccggtggcggaggcggtgtggtcgttgaacaccttgagctcctgccactggcggcagaggtagacgcgcacgtcgctgccggcgatggccaggtaggtgccgctctggtcgaagcacagctccttgatcacgtagccctcctccagctggatcgtcttgaagttcttcagcttgcgcagatcccacagcttgacgcacgcgtcctccgcggccgtggccaggtagtagccgttctccgaaaacgagatggaggtgacggggcccacgtggccggggaagttggccacgttgctctgctcctttaggtcccaaatcttgacctgcgagttctcggttcccgtgccgaagatgaggccgtcggggtggaactgcgcggtggtgaggctgacgccggaggagtcgctcaccttggtgagcagggtgccggtgcgaaactacttttatttaattcgtagttatttaaaaatgcctaaaataaaagcagaaaagaaagcaagagtccacaatgaaattgcgaagcaaggtattcaatttaataaggatttcggccaacatatcttaaaaaatcctctaattattacgtcaatgttagataaatcaggattaagacctacagatgtggctcttgaaatcggtccaggtactggaaatatgacaatcaaaatgttagatcgcgtcaaaaaagttatcgcttgtgaaattgatacgagattagttgctgagcttcaaaaacgagttcaaggcacaccttatcaatccaaactgcaaataatagttggagatgttttgaaaacggagctgccattttttgatatatgtgttgcaaacataccatatcaaatcagttcacctctggtatttaaattgttgttacacaggccattctttagatgtgctgtgcttatgtttcaacaagaatttgcacaaagattagttgccaagcctggtgacaagttatactgtagattgtcaattaatactcaactattagctcgtgttgatatgttgatgaaggttggaaaaaacaatttcaggccaccaccaaaagtagagtccagtgtggtgagaattgagcctagaaatccacctccacctataaattttgttgaatgggatggcttaacaagaatagcatttgttagaaagaataaaacattatcagcagctttcaaacattcaacaacaatggcagcactagagaagaattataaagtacattgttctctgcacaacaaggaaataccagaagattttgatataaagcagaaggttcaagaaatattaatttccgctggcgtggatcaaatgagagctagaacaatggactgtgatgattttatgaaactgttacatgcttttaattctgaaggaatacattttgcttagttaattctgtgtgagttgtttacgcatctggtggagatcccgattcagtggccggagaatttggacgccacgccctttacaagatgctgggatatttctccctcgtgggtctcctcagacttcattccttactgggagattattaccaagctattaaggtcttggaaaatatagagctgcataagaagtcccagtactctcatgtgcccgcatgccagatatctacatcctattacgtgggctttgcttacatgatgatgcgccgatactccgatgctattcgcacgttgtcgtcggctctgctgtacatacagcgtacgaagcagctgttctcagcacgctcataccagaatgatcagatcaacaagcagaccgatcagatgtaccatcttctggctatttgtctggtattgcatccccagtgcgttgatgagtccatacagcaggtgctccgtgagaagaattaccatgaaaagatgtacaagatgcagtacggcgagatgagtgagtttgagagctgcttcacattcgcgtgccccaagttcctgtcgccgtgtccgccgcccatcgagcccggctccaactacagccgcgatgccgtcaagcatcagacccaagtcttcatggatgaggtgcgtcagcagaagatgctgccaacaatcaggtcgtacctgaagctgtacacgacgctgccgctggccaagctggccgcgttcatgtccgcggcgcgcggcagcgagcgcgacgccgtgcgcgagcacgccgccctcgccatacacctgctctgcttcaagcacaagatgaagaacgtcgtctggaccaaggggcccagcggcctcgatggcaagttccagagcggatctgagttggatttctacattgacaacgacatgatccacatcgccgacaccaaggtggctcaccgctacggagacttcttcatccgtaagctactcaagttcgaagagctcaaccgaaaattacatcatcttaaaatataagaagtattctgtaattaattaactcaagaataacgaattatatattatccataccatgtctcatgtcacagatataaaagttcttttttctaggttgttttcttttaaaaatggattaagtaccgtcagatttagtaggaggcattttagtcaaaatgacagaacaagacaagtaacaccattgccacctttatcagagcccgtgccaaatttaccaccgatagtatactcatcagctaaagctgaagatgctctcactgaagttacagttttgagcaatggtttaagggttgcatcagaaaaaaaatttggtcaattttgtactgcgggagtggtaattgattctggaccaagatatgaggttgcatatccaagtggtatctgtcatttccttgaaaaattaagttttggagccacccataaattctctacgagagatgtgatgctgagggagttggaaaaacatggtggcatttgtgactgtcaaggttcccgtgacactacagtttatgccaccagtgcagattcaagaggcctcgaagctattacccaggttttggcagaagtaaccctgagaccgcaattgtccacggatgaggtagaggcagcaagacaagcagtcgcatttgaacttgaaacactctctatgcggccagaacaggaaactattttaatggatatgattcatgcagcagcatacaaagggaatacattagggttgccgaagatatgtccggtagaaaatgttcataagattgacagggggataattataaattatttgaagaatcactacactccagacagaatggttgttgctgctgttggcgtcgagcacgggcctttcgttgaatacgtacaaaaatattttgtagatatgaagccaatgtggaactcagacaacaatttgattaaagcaaatgtagataaatcagtttcacaatataccggcggcattatacaggaagaatgtgaagtcccgttgtaccccggctcggatctccctgaactatctcatgttgttattggaattgagagttgttcgcacagtcacccggactttgtggcgacgtgtgtgctcaacatgatgatgggcggcggcggctccttctctgcgggcgggcccggcaagggcatgtacacgcgcctctacaccaacgtcctcaacagataccactggatgttcaatgcgacggcatacaaccacgcgtacggcgactcgggcgtgttctgcgtgcacgccgccgcgccgcccgcgcgcctgcacgacaccgcgctgctcatcgcgcgcgagctctccgccatggcaaccggcgtcgccgccgcggagctgcggagagcgaagactcagctgcagtcgatgctgctgatgaacctggaggcgcggcccgtcgtgttcgaggacgtgggccggcaggtgctcgccaccggcaccaggaagccgccttcgtacttcatcaacgagatcgagaaaataacagcagatgatattgtccgtgtggcgagcacgatgctgggcaagcgtgcggctgtggcggcgcgcggcaagctggcgcacctgcccagcttggaggacatccaggccaacatggcgctcaacaagagcgacccgcagggacgacgccacaacttattccgcgcttaatactcatctctaatttggctgttagaaattaattttatttcctgagagctataacgatatggcaccctctactgattgggatgaaatcaaaagacttgcagctgattttcaaaaggctcaattaagttcgacatctcaaaggttgtcagagcgcaattgtgttgaaattgtaacaaagctaatagagcttaagttaattgacgtcatcttcacgacagatggcaaagagtatttaacacctcaacagcttataaaagaaattaaggatgaactttatgtacatggtggccgcataaatactgttgatctagctaaggacctaaatgttgatttaagtcaaataaatgccaatattggtgaaattataaaagggaaagaagttcaattggtgtcaggatatttgatagctcattactttttggaaaagatagctcaagagatcaatgaaaaacttcaattacaaggccatatatctgttggtgaattaacattgcaatatgatcttcctgcggagtttttgcaacataatatattagagcgatatttgggtaaattaattataggtaggcaggacctatcagagtcaagaaacttttatacagaacagtatataactagattgaaagcaaaaatccgtggtgctttaatgggtttattaaagcctacaccaataaatgtgattgttagtaactgcaacttgcctgaacgattatttttgtcactatttgatgaaatacatgctgcaggtgtactaacaggacgtcaaacaggtgcactttacgtacctacttgttatacaaaatcacaaaatgaatgggtaatgagtttttacaagcaaaataattatcttgaatatgatgccttgacacgattaggtatttcagatccaaaaggttatgttaaaaggattttagcaaatgaagatttaacatttcttggtagttgtgtaattggtcttcaaataaaacaacaattggagacagctttggaggaatgtgtggcatcaaagagttatttagatgttgtgtctttgttaccatcggttttatcggatgcagatattgaaaatattatagagacattgcttaaaaccagtgcgaaatctactattctctttgacaacacagttttcagcaacagtttcattgaaaacttgaaaaattcttgcatgcctatggtacagaagttggcagaagaagctgtgagatcccaaaaatatcaacagttttatatagaaaagcaattagctaaaacagtgtcatcaccaactcatgttgatcataaaactgaaagacgagaagagcggagaagaaaagctgcatcagggaaaggtggtggaggcacacagggacgagaaactaaaacgaaagccgtaaagaaacatcagagatccaaacaagttacacatgattcagactctgatgatgaacaaacaaaaaagctcccactcaacttgaaatagtgtctgctgaaaacattgaagaagttataaaagaagcattggaaaatgagggtcttgatgatttaacaattcaaattgctgaatatctacaaggatccttaaatcaaacagcattaggaatagcaaaggaaatgtctgacaaattgcttcaagatgctaaccaaaatagaaagcaaacacattcatcagcacaagacagaattaatgtgctcgttaatgacattaaattatatgaaaagggcctgaaaatgttgccttcagatcaacagcctcagtatataaaatacttattaaaaacatttggtggggatactttatctgaattttgtaaatatgcagcgaatcaatgcaatttgtctttcaaaggcgacgtcctcactcttgaacaaagaaataaaattataaatgatctgtctgaagaatatatgaagccattgaaggctttaaatgcgacattgtcagataacatggaactattttatcaagccgtcgatgtctgtttatcggaatgtggccgctgccgtccctgatgcctccaggtcccacagtctccaggagttgtcgaacaccgtggtggcgaggaagcggcctgacgggtggaactccacgcgcgccacacgggatggtccatgaccttccagagacgccatcggactatcactggcaaagttccacagatgtacactaccgtcgtacgcgcaggatgccatcgtacacacttctgactgctccggctccatcatctttcacattatttatcttttgctggaagtgatgaggcagtacagcctgaggatggaagacggcgctgctgacgttgcacgtgtgacccttgagggtctgcagcggagtgcactccggcactgaccacaccttgatcaaaccggaccagctggaggtgatcagcatttatgcctacctgcgcaagatcacctcggggaaattcgtttctttggatgaactttcatgcaaaatcaaaccaggctgcaaggagcacccgccgtggccgcgcggcatctgctccgcgtgccagccgggcgccgtcacgctcaaccggcagccctatcggcacgtcgacaacgtgctgttccagcgcgccgcgctcgtggagcgcctgctggcttattggcgcgccacgggccgccagcgcctcgccttcctgtacggccgctacgagcgccaccccgacgtgccgctcggcatccgcgcgcgggtgacggcggtgtgggagccgccgcaggagagcgggcgcgactccatcgtgctgggcgaggagccgcacgccgcgctgctggccgagctggcggcgcggctgggcctgcgccgcctcggctggatcttcaccgacctgctgcccgaggacctggccgccggcaccgtgcgccgcctcaggggcgtggacacgcacttcctgtcggctttatgcagagcccccacggacaactacaattacaaggtgatcttctttcagactttcctctgtcaagttgtggcaagtcctttttaggagctctgtcgaaaattcacaaggaggaaaggaatatagaacacccgtagcttctgtttctttgttcaatagtgatattactcctgcagcctctttctgcttgagatatgaaaccaaatttcgcataggccttgtctgaatacttgcatcttcatttgttatagatgctgttgaacctgccacccctaagaatatagcatgtgagctagaagtagcaatacgtttttgtacatcgtccaactttggctgatccaatctcaatctttgagtaattcttaactgattttttccatcttcatctttcatcagactatcaattatttcagagtcaccatcagttaagtggaatttggttgggaataatgaatttttgagaataagagcaccattccaaattgttgctgctttacggactacttcaggtaaagttcttgcagatgacaacattccactactacgacgaggagaaccatcagagtcactttcaggagagcgacgacgtggcgatcgcgatctagatctatcgacacccggctcacgtgatccagagcgtctgacacgactctcgtagtcgccatctggagctcttctccattcctcatctctataatctcctgcaccatggtatgcacccctatacattccccgaccacgaccgcaccgcgacccctataacctccatatccatatccttcttcccatgcaccttcgtaaccctcatagccttcaacaggtctaccatcttcacctacagttggagcataagtcttaggtctgtaaggaccccctgtgcctacgtcagcaaaatcgatacgaagacgcctatcaggaccacctaaaggaaatcctctcatttcttttacagcagcctgagctgcatctatggaatcatataaaatgtatgcatgagcctctcctttagcatattcaatttttttaatggctccaaatctatcaaattccctttctaattgagctactgatgtccatggtcccagaccaccaacccagacacgagttgtaggtgttgctttaccataccctatcttacattggaattttccaatgtactgtccagaaagttctactttggctctatgggccatgtctaaggtttgatacctaacaaatgcaaaagcattgccagtacccggagggggacgttttatgtcaatatcttctacaataccataacggccaaatatacgtctcaaaatgatcctaataaacaaagttgtcacagtttagaagcaacaaagttaaaatgcttatttctatagtgtgttctatcacattatccgagtgtccaaatagaattaacatcagctagaacttcctgagggctcgaatgcttatggaacatgaaatatccttgaatttgagcaggactgactggcttcttccttgaaaggacatcttcagcgaaagtttttgctgcaactgcatctttataaaatcttaaaaacataagttccacttgctcttgatcacagtatcccacgtattccttcaagtccactctacctggtcgcacaagtgctgggtccaatctttccagataatttgtagtcataaaaactattcgcgcttctgtcgaggctacaccgtccagacaattgaggagtccgctgaatgttacacgattcaggccttcgtatgccgctttttgtgaaggcgtgtcctcacgcgacacgaaggctgcgtcaatatcttccagcagtatgattgattgttgaggcgcaacactaagtagatggtttagcctgtcatctgttagtcctctttctgataagttgagaacacatatattgtattctaattcaccagctaatgccatgatgaatgaagattttccacaaccaggaggaccatgaaggaggtaacctcttctgtatggtattcctcgttctgtataccattgtggattatcaatgaaatcataacaatctgtcaatatcttttcgcctagccctgcgcgtagtatcacactgctcagtggacgcctgcggcgtggatgtccaaaggggcgccattctgaacccattgcagtatacataactgtcatgccttcatgttgttttaatgccattgttcttgcttcctcaagtatatcatagtaaacttgcttgtcccgtccaaaggcagtcagtgttacagtttcaaatggtatacccatgtgtaagtctattgtttgttgttcacgggtcctatctactcttatccaagtccctccatatctgaagaaatgttgaccgacgctcggtataaattcatatttaaaaaacaaaatattaggccctttggtgacgcttgagtcagtcatctgtcagattcgcaaacttcaacctgtaagcttcggctacgagcagactgatgtttatccgtggtacgttttgtagtaatatcatgaggccttggaagtctttttccagcagtttttcccgccaatgcagtaagaaagctgcgcatacgtaaagctggaaagtgaacccgtccgattccgcgaggtatgtgtcccagaggcgtatagtacagggtaggggtatctctctcgtgagcaggttattcatccagcggaaggagaactgaagatagtctacgccgtgcgattggaggtgctcgtgtaattgttggtcgatgcgtcgtattagttcttttagttgatttactttatactgtatcccgagttgtgcaaatatataattatcctgtatactatccaggaacttcgacagacaccagaaggagtccgcttcgattatatcccgctgctcctgcgacagctcggcaggaacaccatgaagaatggtgtcaccagatcgttgatgccctgtacgtagccggacgcgggatgtctgatcgcccatatgtataggatgcgctcaaacataacctgcactgtgatctgctggaacaatgcaacaagtgggctcatacgaggtatatcaatgtgtatttgtctgtatgtatcctcttcacgttctgcatcatagtactggggtgccacagatatagaaggtattgactctacaaatgcttgctatggaggtactgcagccctttttaattcaattaattgggttgagtcatcatcctgggatggtagaaaagctattgttgtggctggagatatagcggtgtacggtaagggaccggcaagaccaacaggtggtgctggagctgtggctatgttgattggccccaatgcccccttagtctttgactgtggtgttcgtgcttcatatatgacacatgcttatgacttctataagccagacttagcttctgaattcccttatgttgatggaaaattatccatcaagtgttatttgagtgctctagacaattgttacaatctgttttgcaagaaaatgaggaaggataaccctgattttaagggcttattaagtttggatggtatgctattccactctccttattgtaaattagtacaaaagtctctgggtagagtgtgtttcaatgatttcctgaatgcatcttctgcggaacgggaaaagcaatttccaggattatctcaattcaacaatcacaaaagggaagaaacatattttgatagagatttagagaaggcattcatgatttacagtgaaaaattatttaatgagaagacaaagccttcactgcatgttgccaggaatgtgggcaatatgtatacaccatcattgtatggtggcctggtgtcatatttagttagcagacgtaatgaaatcgtacatcgaatattcaccaaattcagattttccaattgaaaatcttccttacggtgtatttacatcagcgaagaatacagataaacatatcggagtcgcaatcggagaatggattctagacttgaataccatatctcatttattcaatggacccttgttgaaggacaaacaacatgtttttaaggatgataaactgaattcatttatgggcttgaccaaaccacactggctcgaagcgcggagcacaatacaaagcctcctagatgtgtccaattctactttacagaatgacaccaaccttagagaacgagcattcgtcaaacaaagtgaggcaaagatgcatgtccccgcggagatcggggactactccgatttctattcgtccatacaccacgccactaatgttggcattatgttccgcggcaaggagaatgcattgccttctaactggaaacacataccgatcggttaccacggtcgctgcagttcaatagtggtttccggaacgcctatttacagaccgtatggacaaactttaccagtcgacggtgccgaacctcacttcggtccctgccgtctaatggactttgagttggagatggcgtgcttcgtgggtggtccccccactagagtaggccagagggtcactgccaaggaggccgaagaaaaactctttggattcgttcttatgaatgattggagtgcccgtgatatccagaagtgggaatacgttcccttagggccgttcacagctaaaaacctgggcacaagcatatcgccgtggatcgtgacaatagaggcgctgcgcccctacatcgtggaaaactaccctcaggacaagccgccgttcccctacttacggcatgacgataacttcaactttgatattaaactcgaagttgatttgagacccgagagctctccggtagcgaccaccatctgccgctctaactaccgcttcctgtactggacggtgaagcagcagctggcgcagcagactgtcaccggctgcagcctgcgccctgccgacctgctcggctctggcaccatcagtggcgatacgtctgattcatacggaagtatgttggagctcagttggaaaggaacaaaacctttacgtttacttaatggagaagaaagaaaattcttacaagatggcgacactataattttacgcgggtattgtttcgatgaaaatggcatcagaatcggcttcggtagctgcgaaggaaaattacttcctgctataccttttgaagaataaagcaagtataagttgtatctattcatattaattgtttccatcctttacatttcttaaatgcaaatgccatgtaaattgttgcaacttcccactcacaagaactcatagtaccaacttcagtcttataattattgttttcccaaaatactttagcatgctcatattctgcctcatctcctattaattccttgccatgtggtggaggataagtttcaaaacacattatcctttgtatcagttgtttgtaatttactgaattcattataaaaatcagaaaaccctgcttgatatactaattccagtccatattctgcagcaagctttacaaataacttaaaattgactagaaactctggacaatccactaccccttctaagtgaaagtcatatttagcaccaaagagaggataactacttttaggatcaaacaacaatttgattttgtatattctgttttcaaatgtattgtctatggacttttgtgctctagaaacaatttcatatgcattaggtattgtcccaaagaaatatccaccaggttttaggcattctgatatatttgtaagcattcttcttgcttggcccaaactttcaaaactataatggagcccaaactgacaactaactaaatcaaagtttatagaaggatctctcacagatgcaactagaaaatgcagtgggtgatcgtgtatttggcacttttgcggagaaccttaattttttattaagttgccttcagagtggtgcagaccgtagttgtttgacagtctgatgaaaatgagattttggtaaatctcttgttgttctaatattaaagctaatggctccagtggaacaagacgtcgaaatgaaaaatgcggatagtccagcaggggtgagcgatgtagaaatcgaagttaagaaagatgctgatgttctttccgttcaagacctacgggaacatgtcagacaaattgataaggcagtttcatccaaggaaccgagatttgccatgcgagtattaagatctattcccagtacaaggaggaagttaaatggcaatgttttgcgtgctataataaatcaactgtttccatcgagttcagacaaagaagctctacttgcgtttgttgaaagtcctgtcccaggtgctgtagaaattgaagcacctcgctcaaggagtgctccgaaaacgcctgctcctgaggtagatgcttatgtgcaccttttaatattgctgcgattgttagacacaaacaagctggaagaagcaacagagtgctctcagcaattaatgaacaaagtgactgctcagaatagaagaacccttgacctgattgctgccaagtgctatttctatcactctcgagtttttgaactcactaacaagttagatttgataagaggattgctccatgggcgtttgcgtacatcaacccttcgtaatgattatgagggacaagcagttttaattaattgcctcttacgtaattacctccattattctttatatgaccaagcagataaattggtaagtaaatcagtgtttcctgagaatgccagtaataatgaatgggccagattcctgtattatcttggcagaataaaggcagcccggcttgagtacagcgatgctcacaagcatttagttcaagcgttaaggaaggctccacagactgctgcagttggtttccgtcaaactgtgcagaaattagctattgttgtagagttgttgttaggtgacatacctgaacgtgctatcttccgtcaagcacagttaagaaaagcattggctccatatttccagttaactcaagctgttaggctgggtaacttgcagaggttcggagaagtgcttgagaattatggtcctcaattccgcagtgatcatacttttacattgattttgagactaaggcagaatgttattaagacagctatccgttcaattggtttgtcatattcacgcatttcacctaaagatattgctaggaagttgggcttagactctgctgaggatgcagaatttattgtagcgaaagcgatcagggatggtgtgattgaggctactcttgaccctgaaaagggatacatgagtaacaaagagagctctgacctctattgtacaagggaaccccagctggcattccatcgaccatgaatatattcatcgcgccaacttcggtcagctcgtggttaggtccaaacagccataatacttggtggtgtcccatttgcgccgcccgggcggtcgcgtcgatcgtaggtccataatttgagccgacttttctattgccgacaccaccagggaaggcgcgcaccacactggggtctgcatagatggacactgcgccgtcttcgctcgctttgtaatacgcgctcactgggctcaggatcacgaacaatagcgccgactctggcgccataataccaaacgttgcctcagttcctattaatgtaggccttatgtataaagtagatgtttcagaatgtggaacccattcttggtcgatttgaattaaccgtttcatacattttattagctcttctccgtcgaacatcggcaggccagacctctccgccgcgaggttcatccgcagcatatttaaatccggcctaaacaatcggattttatcatcgacgcctctgtacgctttcaaaccttcgaaaagctgtatcgcgtagtgcaaggcttttgcggctggatgtatgctcagtggctcaaaaggcgtaatttctggtttctgccatccgcctaattgcttttggtattgtatttttagcatgtgatccgtgaaatatttgccgaagcccagatctggtgcgtccggcttgcgctgcagctggtacggcgccgtctttttctttacaaaaaatgtatatttgatggttaggttgtgtgcaaagatgcataaaattttggaatttcaagctgtagtcctggcagctgggaaaggttctcgattgccggacgtcggtggtagcgtatcgaaatgtcttttgcctgtaggaccgtatcctgtcctatggtattcgttaaatatgttagaaaaagttggcttccaggaaaccatgattgttgttttggatgaagataaatcaaatatttcaaatgctttggaaaactgccccttaaaaatcaaatatgaattgattgaaataccttcagaagaggattggggaacggcaaactcattaaaatatataagtaaccgggtaacaacagatctggtggttgtttccggagatctcattacaaacatcaatcttaatgaagtgctgaatttatataggaaacatgatgctgcattaactactctcttctttaataatggtcctgaggaatggcaaaagttgcctggtcttcccaataaaactaaacctgacagagatctagtttgtgtggatgaagaaactcaaagacttgtctttctagccagtgctagtgattttgaagggaatgtttcaataccaaaattattagtgaaaaagtttgagtctataaacatgtatagtagattacttgatgcacatgtctatgttatgaaaaagtggataattcagtattttatcgatgccgatagatttacttcaatcaagggagaacttataccactaattgtaaagaaacagctttcgaaaccgaaaaatcccgcagagaaaaaaggaacttcggagaaacatgttgaattatttaaggatatcttttattatggtgtggatcaagggtatgaaagtaaaataagacaaatgtcagcatacaatgatcacaaattgggaagcaagcctgtttattgtaatgatactttaagatgttacgcttacatacctgataaaaatacttttggaatacgagttaacacactctcatcattctgcttatctaataaaaagataatatctcaatgggaaaaactcacaggctcccctctgactgagagattgcatcccaacagtgaagtgaaaacaaaacaaatagatgaaacatgtacagttggagagaaaagctttgtcagtgaaaaaacatcaataaaaaacacatttattgctgctaactgtactattgagaataaagttagattaactaattgcattataatgaataatgtaacaattaaggaaggatgtgttctacaagattgcattgtgtatacgggagctacattggaagaaaattcattacaatactgcattgttgggccgcaccatttagtgtcagcttctactgctggtgttcaccaactgtatgcagaaactacggacaatatgattacattgtactaagttttaccacaaaattatacttctagaattgtaaattattatgggggatcatttaccggcatgtgttatcgatgtggggactggatacacaaagttggggttcgccggcaacaaggaacctcagtttatcattccgtcagccatagcgataaaggaaactgctaaagtcggcgaccaaagtactcggcgtatgactaaagcagtggaagatttagatttctttattggagacgaagctttcgatgccaccggctattcagttaaatatccagttcgccatggcttggttgaagattgggatctcatggaacggtacatcgagcaatgtatttttaaatacttaagagcggagcccgaagaccaccacttcttgcttaccgagccgccattaaacactccagaaaatcgtgaatatttggctgaaattatgtttgaatctttcaatgtaccaggtctgtacattgcagtccaagctgttctcgctcttgccgcctcgtggaagtctcgtacgtgtgccaaacgcacgttcacaggcatagtggtggatagtggtgatggtgtaacccacattgttccggtggctgagggttatgttattggctcctgtatcaaacatataccaattgctgggagaaatattacatcattcatacagtctctgctgcgtgaaagagaagttggtatcccaccagagcaaagcttagaaactgcaaaagctattaaggaaagatatagctatatatgtccagacattgccaaggagtttgctaaatatgattctgaccctgtaaaatggatgaaaaaatatactggaatcaatgctataactaagaaccccttctctgttgatgttggctatgaaaggttcttaggaccagaaatatttttccatcctgagttttccaatgcagattttactgtaccacttaatgagatggtggatgatgttattcaatcatgtcctattgatgtaaggagaggattgtacggaaatattgttctgtccggaggctctacaatgttccgagactttgataggagactgcaaagagatattaagcgtaccgttgatgcaagactgaaattgtcaactatgttatccgaagggaggattacaccgaagcctatagatgtgcaagttgtgtcacacaatatgcagcggtacgctgtgtggtttggaggtagcctgctagggtctaccccagagttttatcaagtctgtcacactaagcaagcatatatggaatatggaccaagtatttgcagacacaacccagtatttggcactatgatttaattatttcagtattttttaaatactcaagaacaaatatttagaaaatgctataaatgcttgcccaaacttacaatatctaacgttgactggtaacacacttggtgtggctgctgcgcaggccattgctaaagcgttagaacatcatccggagttaaagatagcaaggttctcagatatgttcactggtaggatgaaaactgaaatacctcctgcattgagtgcattaggagaaggaatgataactgcaggcgctcgtctctcagtattggagttgagtgacaatgctttcggacctattggtgtacaaggtctggctaagttactccagagtgatgtctgttcccagttaaaggaactccggctgaacaacaatggtctaggtataacaggaggccgtttgctcgcaacagcactttcctctaatcctcgtaaactgaaagtgttcatcgcaggaaggaatagattggaaaatgatggtgcgactgctctagcaagagtttttcagggtatgggaacattagaagagatagcgatgccacaaaatggcatctaccataaaggtgtgtcagcactctccgaggcattcaaacataacccaaatctcagttgtttgaatttgaacgataatacaatagggtcaaaaggagctgaggccattgcgtctgttttatgtggttctaacctatttaatcggcacgtgattatattgtgataaatgtgtattttctattttcattacaaatattgtgttaaacaatgacggaagtattgcaacctggtaccgaagtgttttctgagaaaaagaagaagaaaagcaaggagcaagtgacgctgggcgcatttcaaaaacttggcgactttaaaatcgaaccttctgaatgtgtaagcaaattagatacggcgtattggcccttattattgaagaacttcgatagactaaacgtacgcactaatcattacacacctttgccgttcggtcattccccattgaagcgtccgatttcagattatgttaagtcaggatttattaacgtggacaagccaagtaacccgagttctcatgaagttgtgtcatggattaaacgcatacttaaagtcgaaaagaccggacacagcggcacactcgatccgaaggtaacaggttgcttgatcgtgtgtgtagaccgagccacgaggttggttaaatcccagcagaacgccggtaaggagtatgtggcggtgttcagcctgcattcagctgtagaaagtataaaaaaagtaacacaaggccttgagaaactccgtggtgctttattccagcgtcctccgcttatttctgctgttaagcgacaacttcgtgtcagatctgtatatgatagtaaacttctagactttgatgaggaaaagaacattggtgtattctgggttagttgcgaagctggatcttatatccgtacaatgtgtgtacatttgggtttgatgctcggtgttggaggacagatgatagagctccgtagagtacgctctggtattcaaggggaaaaagaaggcatggtcactatgcatgatatcttagatgctcaatgggcttatgagaatcacaaagacgaaacttacctgcgtcgcgtcatcaaacctctggaaggtttgttagtggcacataaaagaatatttatcaaagacagtgcggttaatgctgtgtgctacggtgctaaagtccttctacctggtgtattgagatacgaagatggtatagaaatagatcaagaaatagttattgtaacaacgaaaggtgaggcagtggcactagctgtcgctctcatgacgacagcaacaatggcgtcctgtgaccatggcgtagttgctaaattaaaacgggtaatcatggaaagagatacttatccaagaaaatggggattaggaccaaaagcgtcacagaaaaagctattaatccaatcaggtaaactagacaaatacggtaaaccgaatgagaacacaccagctgaatggctaaatagttatgtagactttaataaagaagaaaatggtgatgagatggatgtggacagtagaaaacgtacagcgagtacagcaaatgctgatgatcctaataattcagtagaggcgaaggcagagaagaagaagaaaaagaaaaagcgcgatcaagaagagaatgaacctgatacaacagtagaggcaacggcagatgtccgtaaagagaagaagaagaaaaagaagaaggacaaagacaatgaaagacgtcatcacttgacacactatgctgtctctgtggcatgcttggagggttctggggatgatgtggattatgtaatggtaatctagatttatcgctcttcctccaaagtgtaacttcttgctgtttaaagtatctacgatcttctgtatccattaaaacaaggttaagatagtatcgtactgagaatttattgtttatatctctcatcgtaggtgtcaagtcataacctgctaggaacacccttattggaatactctctccccttaccggagcaccatccattatttcatattttgctaccgtctcgttttctgtaaatgtatttggtccagaccctgtcgtttctcttttaattatagatatttccatatgtttgattttgatgcgcaccaataaaaagtaaattttgcctacaattacatctttcaaatgatacttggacttgttgtactcaaactctatatgtagacagtcctcaatgcccacttccattttaatagagttcaacacatcagggtagctgcacagagtatgaactgcgatatcaacttccgtgcctctcatcgaaacgggaacagccggatacgcaggacaggtggagctaattaaaaagggtctgacacaatgctatgaatgccaacctaaggcgccacagaaaacattccctggttgtacaatccgtaacacaccatcggaaccaatacattgtatagtatgggctaagcatcttttcaatcagttatttggtgaagaagaccctgatcaggatgtcagtccagacacagaggatcctgaagctgccggaacagctggaaagactgcattatcatcacatcaaacagaatctgggaatgtcgtaaggaaaagtacacggacatgggcatcggaaactaattacaacccagaaaagctatttaccaagttgtttggtgatgatatcaagtatttgctgtcaatggagaacctgtggaagaaacgaaggccgcctactccactttcgtgggacaatttgccagggaaaggtgatgcaccgacacaacattctggattacctgatcagagagtgtggtccatacaagaatgtgctgaggtattttctgcaagttgtcaagttttgcaaacagaactgaagggacgtccggaaggtgatcatctcgtgtgggacaaggatgacaagagtgctatggactttgtgaccgcgtgcgctaacatacgtgcatcagcttttctaagagatgcgctcatttcgagttgtttagctcggagtctgccccagatgatgtaatcttgcagaccgatgatctgagcagccatgatagcagcactgtcggggtagatcactgtggcacacccgagacccgatggcacggacagagatgaccagatgtcctgtacaagtttgtcagatggcggcgggcagttgatgacaggatagctggtgttgccagagagcacgggcccgaggccgttggagcgtcccgctactgcgatgaagacgagcgcgccgtgcgtgtcctcgtactgctgcatgatacgaagcgtctcttctgtcgccttgtgtgctgacgtgatgcgcagttccacatccaaacctaggtctttggccgcattggcaattttgttgcaatgttccctatcttgcggggagcccatgaagatgaccaccttgtgatgtattgtcggcttgaggtggtcgagctgatctttgacccaagcaaagttacgcttcacggtttccaggtcagcggcggtaacgttcttcaaatttctatatacttgtttatcgaccattagtcgcttatctcccgaaggccacaacctccaggagtcagagtcgatgacgtccgccaccagaatgttgccttcagtatcaactccaaactcgatcttcatatcaataagagcgcagtctctcaaagcccatgccttctctagtatttcaaacaccaatactgtgactttcttcatgtagtccacttcatcttgaccaataataacatcgttgacattcattttagcggacaatagttgttcttccgaccactgggggtcgtgattggcgtcgtccttgaagaacgtttccagcttcactggagtgaacctgtagccttcgtccacgccggggttcctcttgaggaaggagccggtcgccagccgccgtgtcacccactctatcggcaccatgtcgcatttctttgatataaacgcggttggtgaagcgattttgacgaatgctgttttaatattggctgctttaagtatttcaaatactttggcattggtctggttagatatggccgcttttccttccaggtcatgtgctttgacgccatctcccgctgtgatcctgtctttgttcaacagtagacaatgtcccggctgctcaggtaaatcgaacacctgtttagttttaccttctataagcaaactgccgagtttcagaccaccaacttctttaggataagacatattggacgataaactgggaatttatgcaccgcgaccaacctatttaacagagaacctcttaaagttttgacgacgaatattattcgaatacaaaagagccttgttgccagaaagatccgactttactttatcaccatgtactttagccacaggtgagttgaatgcttcatcagagaagaagaataatgagccactgaagacaatgcgggcattgttcctggcctgcaaggctgcaatcaggatggtcttccttccaactgcatggggatactccttcacctgactctttgggttatagctgtaagcagtactatcagcagtgagaattggcaacaccaagctattgtctttatccagaatcaatccagttccctcaaatagcagtggctgagtgttatgctctcccacaatagtggatgcagatataaggttctttggagacaccactattctggtatgatctccatcatctaacatgtcgtagttgaaatgatctattaccgctgcagactcttcatccatctcaaatccacattcagtagcaatttctctgtacacatcaccggcagcggcgttgcccgccaccaaaacattgccaccatcatcgataaatttggtgatagcttccgtgtcgatttgacctccaaattccacgacagaaggtgaaaatattataagatttttatacaagtattcgccatacttggatagaagtagattactgtcatcggccaacttgaatgtgaggacgtagccacggtcttgcaacgatttaaagaattgcgagtgagtttcccttatattaaggttatcaaccaggactaaagtttcatgatcagctattgcaactgtgatacagatcgctagccctaaaattagaggaagcttcattttgaatattaaatccactttatacgacgtgtcctgcaggttcgagtgcggagggagcgccgatgtccgagtcaacgaggtagtggcattgtaacacattgacgtaggttcgattgtcacctttattttggtcgttgaagtatggatggataatacgagtaccattagcggtttcgtgataaggcgctggtagttgaccatcaaagtgagtcctgatgaaccgtatcctgtggccaggcggcaggtgccagctggatggggaacggtaccactccttgccgaagcacaggatacgaggctcaaccggtaagtgacggagaagtgtcatggggccatggtagttgttgtacagggctgttatacgggatatacctcctactcccgctaagatgacacacatcaccataagaggtccagtatatgccagatagtgccttttttctctgtctttgcgccagctaaacagttcagtgccgactgcaaatgtcatcttttgtagacagtcgagtgatatcgcgccggtcagcaccaccatactgtacactggatataaaaatctctcttccttgtgcggttgcagcatgaacacggccagccagagtgccagcggcagtaacgcgagccagtatggcacacagaagccggcgcgcgcggtcgaacgcggcgccaccgcggtgcatgccgacagcagcagcggacacgacacggagagaacccaaacaatattgaagttcaagaagccattaacaaagtaatacgtccagggttccactccgtataaatcaggtccgtgttctgtgaatatgttatacgcgacaatattccaaggcgcgataacaagacgtccgtaatgccaagagtccaccgctactgtagggatcagtatcactaataaagatattatcgaccatttgatgaattcagtatactgccttttaagtaatagcatgtcaattgctatgggcaagcctaggattgcggtaaatggccataattgttaatttctaaatagtgtagtgattcacaaaatgcccttaacgctacaagaagtacgtcagtatttaactgaacttagaaattcaggcggtttgcacaaagatcaggctgaaaagtatcgtaatgtactgttggaaattcttgtaaatcctgccgaactagctgaatcattaaaagcttttgttgaagcaattgtaaatgaaaatgtgagcctggtgatatctcggcagctactaacagatgttagcactcacttagcgctgctccctgatgaggtatctcaggaggtgtcacactttgcgctggatgtcatacaaccaagggtcatttcatttgaagaacaggtggcaagtataagacaacatttagcagatatttacgaaagacatcagaactggaaggaagcagcaaatgtgcttgttggaattcctcttgaaactggacaaaagcaatactcagttgactacaaacttgagacatatctaaagatagccagactgtacctggaagtggatgatccagtacaagctgaagcatttgttaaccgagcatcgttgttacaagcggagacaacaaatgaacaactgcagatctattataaagtgtgctatgcaagagtattggattatagaagaaaatttatagaagcggcacaaaggtataatgaattgtcataccggaatatcatacatgaggatgagagaatgacttgcttaaggaatgctcttatatgcactgtgcttgcatcagcaggccaacaaagatcgaggatgttggcaacattgtttaaagatgagcgttgccagcaactacctgcatactccattctagagaaaatgtatcttgaccgtatcattcgccgctcagagctgcatgagtttgaagcattgatgcaaagtcatcagaaagcgtccacaccagacggatctacaattttggaccgtgcggtgtttgaacacaacctgctgtcggccagcaagctgtataacaacataacgttcgaggagctgggcgcgctgctggagacgccgcccggcaaggcggagcgcatcgccagccatatgatcagcgaggccaggatgaacggttatatcgatcagattagctccgttgtacactttgagacgcgtgaaattctaccgcaatgggacaagcagatccaaagtctgtgttatcaagtgaacagtctgattgaaaagatcgccgccgcggagccagagtggatggccaaggtcatggaggaggagatgataaactctcgatgtctttttggagaatatctagtttttccttcaacggtatatctttgatcttggatatggtctcggtgatgtagccgttactacgctccaacatagcgagagcttctctgaaccggcgcagtcctgtcaacacctgcgcaatgtaatagcagcggaaggcgcggtaggcgctcattgcggtctcgatctctttctggtaaacttcgtcagtatcaaatcctggcagctgctggagctccgagtagttctgcaggattatctcatacagtctggtcaggtcctggggccgcaccttcttgccgtctaatggtgcgttcttcttgcgagcctcctccgcttgctgcaccagcaagttgtttctgtcgatggtccgcatcagacgtaagtacatcaagtacgagagcagatagtgaacgctggacagttggctctcggatcccgctttcagcttgggatcgttctttatttcatctttgatagcggatatggcgtccttgcagtccatgagaatgttctccaggatctcgatcttagtttcgacggtttgtgcgttttccactgatttgtccaagtcctgcagtgcgatgaggaagaggcgcactttctcgggacgaactgtgacgcggcggccgcgccattcaatttcgtgcattactccagaacgagactccttagcctgtgccatgagcgtgtcgaggtcctctatgaggccctgcccgcgcatggcgaccagctcgcccgccgccgactggtcgccgatgttgtacgcacagtaccgcaagctcggcttcagctcttccactttttgcttgtagacgtgtcgctcatcgtcgggcagtgctccgcacaggttgtcaagtacgagctgcgcctgctgcaagctgtcggcggcgccgcgccactgctgcagctccagcagcagcgcgccgccgagccacgccgcgtacgcgcgcgcctccagctgcgtgcgcgcatcgcacgcgccgctctcacacagctgcaacaaagtctgagcgtgagcatatgcctttttcaatcgtgacacaagatggaacttcttcctgggctcggtgttggcctcctggcgcagttgcatggcgtgcgcccaggcacgctctgcctgtagcaatggcacacacaacagccggctctccgcattcgtcgctgttaaatgcgccgacgttacatcacgtcgacggtagtgacgtcgatcaccctgtggaatctttaagactttacgcatccgtcgtaaacgtcttgaacaatatccacggtaacgttggtagtctccgtgacgtagaccatgctgttgctgggcatcctttgtcacacgaaatatttctaatgataagagtttgactgattttgactctgccttatcatcttcggctggtaattgttttatatcatcatcactttctaagacaaccattgccacgaatacgactgcaaattctgatgggacacctattgccttgaccattgtattttcctaacaatattactctgtatccaaaaagtgttgtgcaatgagtgaaaagttcaaaacaaaaatcttgtagtacattttcattaataatcttggcatgcatagctttagcagccataccagccatttgtctagcctgagtccaaagccttaactgaaaccagtgtggagcatattcccaagcagctgttgcaacatcaccggcagcaaacacatctccaatagaagtctcctgatattcgttaaccgccaatccaccatcttgtcctctttttggttcttggtcccaataaaaattaacagctggttcaactccagttgcagacacaataaagtcacattgaattatcttcccattagtgagctttacttctaatggatattctttatctacttcctgaaatgaatcaacttctacattgtaaattatttcaagttcttgttctccacaatcaccagtaagggtttcaagtttacggtaccaatcaggtcctagtgcagctgacttcaaattcttattaactgatatcaatttatcatcctccataaatatgtgtcttcttagaattggaagagcctgtggcacttcaattttcatagagttttgaaaaaattctgctgctccagggtcaataaaggtttttgaaatgtaatcatctcttatcacccacaccttttgtattccttttgtagcatgaactatttcggatgcaatgcctccatttccgactatgatcattcttcgtccacttttaagtttatctttaaagtcatttacagaatctgtgtctctaatacctataattcttttttttttatgaatgttatttagaaagatattatttacaccaaatttaaatgctagaattcttgtgcaccccaacggatatctttacgggctttatgttttctttccactatagatgtaagagcttctgaccttacagccaatgaatcgattctctccactagctgctggtatggggaaaggggttgggcgcccatgactacatggccaagcttagaatcgattttagcgtccagtcgcgcattacgaatcaagttcacaatccagcattctgcttcatctggttgcatattcaagttctctgccaacattccaatactgataacttgatgaattctgcagaatgtttcaaagatcatcaggcgcgcattttcaacaaactcttctaagcaagcaatcaaaaagaaatcggtaagaaggacagcttgacactgatttaacttcctacgagccgcttcgaaatcaaagttaacatacaaatgttcaatgaactcagtgattggatctctatatgtataagcttcttgttgaattactttcacaaggtctttcagagcattgcgacgggatctattaataatgacggcagtagccaagtaacgtagtatgtgcggacacattgtttgaatagcatttaaatacaatggtttatataagaacatctcaatgatgaggtctctgcccttcacatggttgaagaaaacgaacaacgaccagtgaaccagccacgtacgttgttgcaacgcctgcatgttgccggcggtcgctccgccgccaccgttgtcaatgaactcacgtaacttagtcaagtcgtcgagtgctccatcccagttttggaccaatatctcgctagccagtttaccccaaagtacagaaagatagttcttatcagtgggtgacatgacaagctgacaaaagtaaaggtatgatgctgactcctcataattaccacactcataccggtatttagctaattgatacatgctatcaatcatctcaattttgaactcaaattccctgttagttgtcaaatagttgataagtgttttaggatctctcatagtttcaacagttttcataacatcatctctttgcataagacggagaactggttccactgcatcctgcagctcttgtagctgagacagaacaactcctcggcgggactttatctcctctggaataccgtctgaggggtaaagggatttgcgaatgtctatcacatagtcaatcatgttagttttactaagtatctccaactttgcttgtagaagttccgactgatcatatgtctctttagcggctaaaaattccaaaagtggaaacacgaggtgtcggtctaaatattgacctattttaaaggtaagatcaaattttgaataactcattttataatactacataaaataaccaagatactcgtgtccagtagacatcgtaaatgcaatctccctcagtgctccatatgttcctagatttaaattcatataatccggatcatagaagaagtatacagaagacacacacttgggcaatatgtcaatgacaccaacggctaacagcttgtcgtccagccagtactgctggtggaaggagccgtagcctgatggcggccccacttctgaatgttcctccaacaacggactgtgaactagaaactccttgaatttaggttctgagcacttttcaagcgagtctccatggatcttcatctggtacttgacgtacacgtcatgcgtttgcttcgctgtcaccagccattcgccgctaggcggcgttgttcgcactaattttatctcaagtttgtgtttcacattttctggtagttcattaataaaatcctcaatttgtttttctttatttttatttgtcaatgtattaacatcaactcccttgtcttttaatttttgcaatctcctttcccgtcttaataattttgcttttttgcagggtgctttgttgggatcgggaccttcatctttttttgtactcagctagtaaggatagatctataaaaatatggtcattagatgaaatggcttatgtagaaacattgtttggtcatcaagcccctataacttccattgatgctttaactagagagcgggctattactgcaggaagtcgagacacctcagtcagaatatggaaaattgtagaagaatcacaactaatattcaatggacctgtaggtagcttagatgaagtaaaattattagatgaagaacattttgtatcaggcagtgataatggatcactttgtgtgtggagcgttctaagaaaaaacctttgtgtactgtgctagaagctcatggctcagaaaataaggttcctagatggataacaagtttagcaacacttttaaattctgacatgtttgcctcagggtcatatgacaacagtatcagattatggaaagtgtatgaggcatttagaaaaataacacctctgttcagtatacaggcaaatggttttataaattgtatgcaatttacaaaagatggcactcagttgtatgccgcaataggtcaagaacatgctgttgttcctgctgccgccattcatcactgccggcgtcaccaagattacccgcgtattctctcatgacgtgtcgtataatctttagtgatccgccgcgtaacgacagtacgtgttgcacgcgttgctttattgtggaagaacccgcggtacacacctctaaaataattctatcaataagttgcaaagtaaagagtccgccagacaatctcttcaaatactgcgcgtcatcgtcactgtcgtcattgtttagctccatttctttttccgtcctgtctaccttgtccatatacttaaaatgtaattccagtaatctgtcaactttttccagatcgttttcagtgaacttcgccaaaagtcgttgtctttggcttccttgacagttacgtaacatggacgctattatagaaactacatgttcttcatgctgatcaactgtaagcaatcttttccttttcggagttttcataaataatggaaatacagttcttagtcctaaaatatcaacaaacttattgcagttgtccttcccatccggtccagccagtgcatggtctaatactttcaatgaaccattccgtgacattttcttttctcttaacataagattcattagttgtaacccctctccacgcaagaaacgatctctattggacgattccatcaaagcgcaacagagtgcatcaaacatgttctccatggcttcttgttcctccgcaccactcggatcatgtcttttataaaacgccaattgctgtagcagaacatcaattccatctaattctcccaacaatttcctattttcaggtgtattttgaagtagtattgataaaatttctgttgcatacaatttgttcccatcaaatggtacttttaacttcaatcttttaagtaggaaaatcctcctccattgtcaaaagaagctcagaagcttgagtctgttgaccctattactaaattgagcaagcctagtaacaaagactctgcaggtaaaccagtgtgtggaaaagcagctcgtttgaaagcatcagaatcggttcatgtaaaacaacttgcaactcatgaattaagtgttgaacaacaactttactacaaggaaattacggaagcttgtgttggcagtgatgaagccagacgagcggaagcattacaatcattagcctgcgacccgggactgcatgagatgttgccaagaatgtgcacatttatttcggaaggagttaaagtaaatgttgtgcaaaacaatcttgcactccttatatacctgatgaggatggtcaaagcactactagacaatcaatctctctatttggaaaaatatttacatgaacttattccttcagtatcaacatgcattgtatctcgtcaattatgcctgcgaccagaaatggataaccactgggcgttaagagattttgcagcacgtcttatggcacaaatatgcaaaacttttaatacttctactaataatttacaaacaagagttacaagattatttgcgaaggcgttacagtgtccctctcaaacgaataatgaaactggcccatctatggtcactaccatgaaggaatctgaaaaaaccgctctcgcatccctatatggtgcagttcaaggcttggcagagctcggtcctgaggttgttaaggtgttcattctgccgcgcgtgcggtggctgggcgagcgcgtggagggcgcgctgagcggcatcggcggagcggaccggctggcggccggcaacctcaagcaccagctgctcaaggtgctcgcgccagtcgtgcgccagttgcgccttgtgagtagaagtcaaattttggtgtcttaacgatgtctaatataaaaataaaggttattagtagaaaccctgaagactatttacgatctactaagagggatattcacaaacttccaagaaattatgatccgagtttacatcctttggaagcacctcgcgaatatgttagagcattgaatgctgttaagcttgaaagagtatttgccaagccttttattggtagtctcgacggacacagagatggagtttccagtatggccaaacatcctaataagcttgcaacattagctagtggtgcatttgatggtgagataagactttgggatttagctcaaaaaaaatgttcaagaaatttcgtggcccatgaaggatgggttcgggctatgtgcttttcacctagtggggaaacattcacaagtgttggcgatgacaaaacaataaaaacatggaaatctcaaattcaatcacctgaggatgaggaacctgttaacactttactcagcatgtcagtggtgtcagggataacacaccacaggaataaaccagtttttgctacatgtggtgaacattgccaactatgggaaaatacaaggaatgaacctataaaagtctttaaatggggagtagacagtcttcattatgttgcatttaatcaggttgaatataacttgctagcatcatgtgcaagtgacagaagtatcatactttatgactgtagagaatctgggcccctgcggaaagttgtaatggaactcaggtccaatgctctgtcatggaatccaatggaggcatttatatttacggtagctaatgaagattataacttatacacatttgatgtaaggaaactaaaccaacctatcaacattcatatggaccatacatctgctgtcatagatgttgactactcaccaactggacgagagtttgtggcaggcagttacgacaaaactgtcaggatatttgaaagtcttaaaggacactctagagatgtctatcacacaaagagaatgcaaaggctcacatgcgttaagtggtctttggacaataaatatattttgacagggtctgatgagatgaatatcagaatgtggaaagctagagcgtctgagaaacttggtgttcttaaacctcgtgaacgaacagcactcaattatgctgatgcattaaaagaaaaatttgccaatcatccacaaatcaaaaggattgcacgtcacaggcatgtaccaaagcatatcatgaatgcacaaaaggaactgagaaaaataaaaataatatataatttttacaatattttacaaatcatattcataattgaaaatgcatttacgcaaatgctattccagttatggctctgcccaaaatgagagcatgaatatcatgcgtcccttcgtaagtattcacagcttccaaattcatcacatgccgtatgatatgatattcatctgacacgccgttccctccgagcatatctctagcaactctagcaatttctaaagccttaccgcaattgttccttttaattaacgatatcatttctggcgccgtcaaatccttatctttcaaacgtccgactcgcaagcacgcttggtaaccgatacttatctctgtaatcatgtcagccatcttcttttgtaccagctggttagacgccagcggccttgcgaattgctttctatctaatgtgtactggcgggcgatccgcaaacatgtttcagccgcgcctaaagcgccccaagcgattccataccgagcgttattgagacatccgaaaggtccctttaagccgactacgttaggcaataaattctcttccggtatagccacttcgtcgagcaatatcatgccagtcgcagacgctcgcaaagaaaatttaccgtcgatccggggcgtatcgagtccttttttgacttgtgacctctccacaataaatcctcttactttgttttcatcatctttcgcccaaactattaatacatctgctattggtgaatttgtgatccaagtttttgcaccactgagtatatagcattttgcttttgaatcgtatttagctctcgtcacgagacctccagcatcacttccgaaatcgggttcggtcaatccaaagcaacctacccattctccagttgccattctgggcaaaaacttttgtttctgttcctctgttccatacatataaatggctcccatagctaaactactttgtacgctcatggctgatctgtatgctgaatccacgccatctaattctcgcgttatcaatccgtaagtgtgaacccgctgcggcggcagggctacgtgcgcgccgaccgcgtcatgaagctgcgcacgctgctcgagcgcctctgcgacgtgcccggactcacctaggagaaggatccggaagaatttttgaatggtttagtagcgcagatattgctgaaccattcctgaaactgtcatcgggccaggagtcgtactgctatcaagtgtttgtggaaagagaccgggaggtgacattcccaagcgtgcagtgtctcgtgccagtccttcgttacgtcgggagttaaactcactgaagttccttcctttaataatacaaatgctaaagcgtatgagcgtgtgctgatgacgccgcatctcgatataaggaataccgcagcaatgcgcgctgtgcggcgcgctggcctcgtgggaggtcggcccctgcgaccgctggtaactcattccttttcaagcctagtgcatatcgtagatgactagatattctcccaggtattaaatgaccatatttctgttcatcttcaacatgatatcgaccaagttttacagttaagtttttcctgttttcagctattctgttattatttctcggtaacttacaatctcttagcatatggtctccatcacagttaaaacagattggtcctcttcggagagcttttgatggctccggttctttttctatctcatttgaaataactttgaaagattgagtgtattttggaatttcattattttcttcatttggattggtgtcaacaaaaaatctcctaagcccaaatatgaggatgttccagagaaccgtagactagggttacaagagaaagatttaggaaatgagtgttataagaagaaagattttgataatgcaataaaacattatcagaaagctattgaacatgatcccactgatataactttctacacaaacatggctgcggtttattttgaattgaaagagtatgagaattgtattaaggagtgtgaaaaggcaattgaaattggcagagaaaatagggctgatttcaaattaatagctaaggccttcacaagaattggtaatgcatataagaaaatggagcaatggaagttagcaaagacatactttgagaagtcaatgtcggagcacaggactccggagatcaagacgcagctgagtgaggtggagcgccgcatcgtggaggaagagaagaaggcttatatcgacccggtgaaagctgaacaggagaaggagctcggaaatgagtactttaaaagaggtgactacagcacagcggtcaaacattacacggaggccatcaaacgcaacccggacgaggccaagttgtactcaaaccgcgcggcctgctacaccaagctggcggccttcgacctcggcctcaaggactgccagcgctgctgcgacctcgaccccaagttcatcaagggctggatcagaaagggcaagatcttacaaggcatgcagcagccggccaaggcactggtggcctaccagaaggcgctggagctggaccccagcaacgcagaggcgctggaggggtaccgggcctgctccacgcagctcaactccaaccccgaggaggttcgcaaacgagcgatggcggaccccgaggtgcagcagatcctgagcgaccccgccatgcgctgcatcctggagcagatgcagcaggacccgcacgcgctgcaggaccatctgcgcaacccggacatcgccgccaagatacacaagctgctggagtctggactcatcgccatacactagcacggcaattattgtcggctacaacgtctttgttacatttattaatgatatttttagtaattaaagcaaatctcatgccgagctgtataacagctatctcgttaggagatattttcattataccgaattccgtagtgatcttcagattaccttgctgcggtactatcagtagatctccatcgctggtatcccataagaatctgaaacctccggaaccatacagcggtaacaccttttgatcttctaacacttcgatataagaatgattaccgtaaggcactaaacgatatctttggaaacagaaattgattttcctcgctaaagaagacagaagtaaaacagtttgtccccacgctgcgttaatttctgaccaatcaactggcgctgtgggcaatcttcctaatctaaagttattaattataccaaattgaccggaatctgatatatgaaatgttgccttaaagacgttagttttctttaatttttccaattgtgactgtgtgtacgacaactgacattcatagaacttcatctgatcctccgttgtcattaaatctttccgatactttgtgtattccctccagtagacatcttgttctttttccaaccgttccttttccttctcttgtacatcgatttcttctttcatagccttttcttctttttgtaaggcagataattcttctaataatctattctgttcttgcttccagtcttctaattctttttctaggccttctaagttcaaatcttctttgtcatcttctagtttttttaaatagtcattgtaatctttccattcggcttcagttaaacgtaactgattgtccattagttctagtaaagtatcagtacattcgtcacaaagcggatgatcaacatctgaattgtttgatagtaaatcaaataatgtagcttttacatgtaactggtgccctaaggaggttgtttaaacaacccatcttgaggcttgcgcaaccttgcagtgactttagtacccacaactaactgcattggtatttcatttggtaaatctttaacacaaatatctgcagttttcctttgctgtatatatctaatcaatttcctttttctttcaagttcttggcgcagtcgacgcggttgccgcgctgcgcagccgccagcgctgccgccctgcgggagagaacagcttccagacgtctttccagatcttcatcgttcgccacgcttgggtatcttccgatatgtttccacataacgtaaataacggctgcaccgataagcgaatactcaatgataaacgggtaaagatatggagcggagtcagttacgatggtacccatgattggattcctcccacagacagtggtattatcgatattggcaatcagggcggccgggttcaagatatcgaaagactcgaacagttccgttgagttagttggtagtaggagcagctacggtagttgtaacgatactgagtattgtgcccttggccacagatacggctgtggcagcgagacttgtagctgccgtggttgccgccccaaaaactttaccagaatgtctcaaggtatgtttccggatgacttttccgagtatgccttcgccagggataccctgaggattctttacatggtaatcgagagttgaccgccatacagttcactatggcattgtgtccggacaggttctgtatgaacttgccttccggacacttccattgtttgatattgtccggggaagcggacgcgaatgtgtactgtgtgggatgtatgactacagaacgcactgatttcttatgatttgtgagagtgcacattgatttgcccgctgcgaggtcccacagacggatggttgagtcatgagagccggttattatctgcggctcggcggcctggcaggcgagcgcggcgacggtgtcggtggtggtggttcctgcaacttgtcaagtttcttttcgattccctcccgcagagttcgtccaatatgtccgtcagtactttcatgacacgcgtccactctggctgcgagagttagcttcgttgaaactaactttgccgctttatatcttaactcaggtgttgtatcctggactatttgtgagaaatatatgaacccggtgtgtggtagagctgcagcttgagagaaaccagataatgtcttcttctgctgtcctaatggtaacacattgcatgctggcatttttgatagtttggacaagccgcccgcaacaccaagtatctttgctgcagttgatgcaccaacaattgcagtaatattaggggcaatgaaggtcattctactctcaacatattcgtaaattttcgacttgtaatgattcaagtcacctgccatttcacatgcttcatttatttccgacaattcattatccattaacactttcccttgtgttgttgaggcagtaacagatacaatcataatagtagcctgtgtaagaaaactctggagtatttcattgttctttgctctatccaaatcattgccaagctctttaacagtgcgtatatactctagaggagtgacaatcagagactccaactcaggaaaccttttcatgaggacataattgatagagaaacaaaacaccttcagaaattaaaacaaaaaatagaagagagaaagaaaacacacgtaggtgttataactcttaaacagcaagaagagaaagtttggatactaaaaagcaagttgaagaaagtatttctgttgatgttgtcggtaatgaggatatacatgaggaaaacacaacagcaaagaagaaaaaagatacagataaaggtgttgaattcaaagtccttggtataaatgattttgagaaaaaatccaaggtacaaagagttttgccacattggctttctcatccttatagtgtctcaaaaagccttcaaaacttaaattgtatggtagaagatcaaacttggttacacagcatattgaagtcaacacttcttagtgaaggtgttactcatttgtttcctgtgcaagaacaagttataccatttatattgaatgaacataaattaccatatccattatggcctcatgatgtctgtgtgtctgcacctactggtagtggcaaaactttaacatttgttctaccaattattcagatattaatgaatcagcttggacattacattagagcactaattgttttgccagtacaagagctagcggtacaagtctttaaagtgtgtaagaagtattgtactaataccggcttacggacggctttattgacaggttcaacgcctttacagcaagagcaacaacaacttatgaaatataccgagtcgctaggatggatcagcgaagtggacatcattgtgtgcactgcgggacgattagtagagcatttacaaaatactgaagggttttctttgaaacatctaaaattcctcgttatagatgaagcagatagaatcatggacaatatacagaatgactggctgtatcacatggacagacatataagacatgaacatggaacaacaaataaagttccacaattaaattggaatagtataggcgatcaaaaatcattaccacacaagttacttttttcagcaactttaacacctgatcccgaactattagaacagtggggattatttcaaccgaaactattctctgttgcaccaattacagattttgatgggggtagttttaaaaagtatacaacaccagatgaattaatagaaaattatgtggcatgtaatactgaagaaaaaccacttattttattccatctattagtagaaaaaaaatgggataaggtgctttgttttactaattcagcgcaatcagtacacaggttggccgttctcctcaatgagtggggaaaagaacaacttaaagtagctgagttatcatcagcgttagacagagcatcgagagaaaaagtgcttgaaaattttaaacaatccgaagtgaatgtgataataagcactgatgctttagctagagggattgatattccagattgtaactatgtaatttcatatgacccaccacggaatatcaagacctatgttcatagagtgggtagaacaggcagagcaggaaggataggacaagcagtgacgattttaaaccacaatcaactaaatatgtttaaggaacaaatacaatctagtgggaagaatgaaataaataaattagaagtaccggaagaatcttatagtcatttgttgcaaagatatgaatctgcaattcagaaaacaaaacaaattattcatactgaaataaataacaaagtgaaaaagtctattgagttgaaaagaggcatgaagaaaaaatcaagaaagagtattcctggtgtttccggctgctgttgaaccggctactctaccatcctacatcctctacaagtacctccataagacacaatactttgaaaaaatggctgctgctggcgtgcttcggcgagccgggggagcggctgcccgaggcggccaagcgcgagtgcttcgagctcgtcatctgcttcgggggactgatggccgcctacctcgtgtggggcctgctgcaggagaagatcatgacgcagaactacgtgatggcggacggcttcgacgactcgcaactgctggtgttcgtgaaccggctgctggcgttcgcgatggcgctggcctggcgcggccggcccgtgctcgtggcgccgctctacaagttctgctgcgccctcacgaacatcatcagcgcctggtgccagtacgaggcgctcaagttcgtcagcttccccacgcaggtcctctccaagtcctgcaaggtcatcccggtcatgctgatgggcaagctcatctcgcgcaacaagtacgagccctacgagcaccatcagctgggagcttgggttaaaccagttggtgagggtcatcatgacgtagagtgtggcgagcgcgaacacgacgtggaagaaggtccaggagtaggccacgccgtcaccctcgttgtccaccaccttggcttccacgtgcgccgcctccccgccatcgcccttgccatctttagccagaatgtgctcggacatggtgatcttggaggagctggaggcggtgcggatgctggagtacagcacgctgcacacccagatcacaagaccgatgatcgactgattgtcgaacgaattctgtttattctcggagacagtggcattgcattcagcgggtgagttagagagtgcggaccaggtgaggtacatgacatagagggatactacagaggactgcaggaggccggagcgtggctggtactcctgcactgatggtaggatggatatcgcactcgctatcaccaccaatatcaagttaaatgatataaagaactttgatagatcgcaaccgcttggcttggtgtaatatacatagagcaaaacaatcccagttaatgcgagtgtgaaacatgtcagcatggacaggagcaaagcagtataccaggtttttgactgtgtctcctcatagtttgagacccatctttcagcccaagagtgtgcaaagtcaataatcaaaatcagttgtatgatgatgaagaagaatcctccaatcatgccaaacaccatccaagtagaggcaaactgcccttcgggaataaagaaagctccaataactccaccaatcaccaacaaatatttaatgccccaaaatccattctgtatcccagctcttggatctttggaagattttacaccaatcataataagtgccattagtacaaagaagagacatgtagcaaaacaaattctgtaaactgctaaatagccaacagcttggtcacaatctactttaaagtttcctggaacaattcccgttgagttttcacaaaatggtaccttttttaactgttcatgtaatcccggtgctagagtaatgcacgccacaaccatcattagcagcaacatgatagtgtacatgaggcgcgaagacgtggagttggtgcatgatggacaagccgaacagcacaaagaacaggctgcgctggtgcagcaacatgccatctgcgcagcagaacaaagccccagaacagctcccatttttgcactttagtttactttgtagtcagcagaatattagattgaatatcacgcaacaaaaacgattttaacaaacaaatcgcaacacggcacatgctgacccacgatatgttccgtgagacgcccgtcagcctcggcaacatgaacaaggtgttctgttcccagtggctctccgacaggcaggtggtcttcggaactaaatgcaataagttaatggtgtacgatgtccggtctcggtcgctggacgccatccccacgttgcggccgcgcgcgccctggcccggcgctgagcaccagactgggatacacgcgctgcagatcaacccctctagaactttgctagcgacgggcgcgcggaactcgtgcgagcttgccatatacagcctgcccacgttagaccccgtctgcgtcggtgaggcgcacaaagactggatcttggacgtgtgctggctggacgacgagttcctggtgagcgggtcccgggactcgcggctggcgctgtggcgcgcgccccccgccaccacacccccgcactgaagaataaaagagcagagagaataacagaactttcaggaaacattaggaagcatattaaagcagttcagagcttatcaaatttggcactggtgggtgaaccatctttacaaaacacactggagttagcaggccgaattctcagaccgctgccaggtcatgcatctcgggaattacttgttctgtttgcatctctcaccacatgtgatccaggagacattgttcctactatacagggtcttaaaacagatggtataagatgttcagtgataggtttagcagctgaagtgagaatttgtaagaagttgtgtcaagacactggaggggagtatggagtggtgttagacgatgtacattatcgctcactactccttgagcacacatcaccaccaccaagggcgcgtgcactggatgcgggtcttgtcaaaatgggtttcccgcatacacctcctcctaacactcagtctgatgttgatccaccgataacagtttgtatgtgattgaataatgaaggtcaagcacagtcattggctgcgccttctaccagaattttcctaccatctggtggcttgtttgttagtgcaggtggaacagaagtcaaagtatgggatatattcaatggtggaaagcttttagcaaatatttcacagcaccacaagactgttacaactttaagattatcaagtaatgctagtcggctgatgtctgcttctcttgacagacatgttaaaatttatgatatatcaacattcaaagttgttcataatattgactttccgaatgctattcttagtatggcaatatctgataatgatgatgttttggctgtgggtatgattgatggagttatatcaataagaaaaagagaacaacctctaaggcaaaaggaagaaaataagggtttatataaatttgccccagatcacattgaaactacaactgtagataatgttgttaataagcaaaagactgagaaaggaccggaatttgaaagatttctcagaaaaatggaatttgataaagctttatcatctgtcttaaaatcttatgtggcaaataaatttccagaaaaaacaatagcactcttacaagaactgctccgtagaaaagtttaggcggcgcgacagctcgtccaacacctcgccgaatacacgcattgacatattctgaccgagaaggtgcaacagcaggaaatcgccaacctgagtcttcctaacaagtgcctccacgccgttaggggtaccaaagcggaagcgtctcttgaggatagtctcgcgggtactcggtaggaggatcacagcggccgagtaaacgagtgccaagcccgacagcactgatagaatgatgaaccaaaaccataagaagataaatatcttttcgttaagtatgttcaaggcaagaacacatagggcgtcgtgtttctggattgttccagaagcaccaaatttgtggaaggtacatttcgttacacgcgggaacacttcaatcatagggtcataacgttgctcctggttcatgttggagaatttaacgacatcagtgccgtaagttaagaaagcgccgccgaggaatgtgtccaggaaaaagatgttaccaacaacgttgacaaagttgagaatctcacagaagaaatagccgaaagaataggtgttgtgcatgtgcagggtgtcgtacaagtactggactagtcgactctgtctcttgctcttgtcgtcctcgcatgccgtcagagatcatgcgcaccttgccctcttcccagttcttccagatccagtgagggatgtagaagagcagaccctggaagaacagcatgaagggcacccattggtagtaagcatgtatgcgcttctcctcttcaaaatcgttgccgaggccgggatgcgcgatgcccttgctcttggtgtagggcagggtgaacgtgtaggtgatccagcagtacgtgttcaagatatgagcggaaatcccgtcgttaatacaagaaataggatcgccgataagattattagctgtaaccagaaggcagcacaggaacaggattgcggatgtaatccggtagtgcattctgaacaccatgttgtcgatgacagccttgtcgatcaggtagcggactttgacgaagcccgccacgggtatcatatttgcctttagaaaatattatttcctttaactccccttgtgcagtacataacctacaaacagtgtgcctcgaacggactatcggagctcgtacaatcctaggccattgtgggtcatctgttggacgttcacctttccttaaaattacatatgtatacaaatctgcatgaatttctactttagaagggaattttaatgtttcatacttcattaggaagttacaaggagtttcatgttcaaggtaacgagggcatacgctgtcattcggacaaggagcaaaagcataacctttttcatttttagcatttaaaacaaactctctagcttcattgacaattttaaacccagcattagtcccctgttcaacgattattagaaaatcttctgttttattccacaatttctgtattgtttccaatcttcaatactagatggtggtgttgtgcgagcccggagacccaactacatcaattatttcaccaagaggctttgtgtccgcttcaacatattacaaatagatggcgggattgtcaatgtcttgcccggattgagagcttcatactgatgtcttagtgcttgcagttcaaactcatatgaagtcagagcatttttaaggtccaaagctaaagcgaggtctgagcgcagctcattgaaatgtttgcatatagactccgttggagttggggcgatatcaatattcatgagtcgcaactcctgttcaatagccttggtcttccgctggccaactccagggggcagcttcatgcgctgggagcgcagccacacgccggtgccgcgcgcctccgggaactttataccggaccattctaccgtaacagtttcaatagcacgcataggtctttgctgggaagccaatttcttcttatgtagttttctatcatgtcgcctagcaatgctagacacagtagatggtgtgttcattccatcattgatagctgtttggttagccgcagcactgttaccatccgctcttgatatcagcttttgaagatcttgtgtctttctttctctttcacgttttctggcttcgatttttttaagttcagccagaagcatttgttcttcctctatctgttccttagttctgtcaaacaatcttcgtaattgttcttttctcttcctctcatgttctgcatcataatgatagacacgtttctctccattaaccatggtaaccgtgtttgaccaaggatttgtttttacctgtccattaatctgattgtatttgtttgtaagcttatattataggcatcggacggtctgaggcaacaccattctgcagcagttcaagttcaggtgatgcgaggtaataccggtcgcagaggaagcgggcgttctcgtacgcgtcacgtacgaccgcggcgacatcgcacgccgggtctatggagccaatatgccggccaccggaacccataccattcacttttaattaagaactttattaaaatttttatgctttctgttgctgtgcggtgtactcgagctgcgcggcggcgacggacttcatggactcgtgtgcttggtgcacgttggcgcgccaggcgagcagcacagtgcgcagctgctgccactgcgccggaccgaacgttcggtgcatcgtgctcgtcacgcgcaccgtgcgcgccgcctggtccatgcgcgcgcgcaccaacttcgtcttcagcacttcaatgataaaagcttcaacattcttctcttcaatctggagctcggtgatcatgtcatcaaaggttatctcagggttggtctccgccatctgcatgaatgacaatatcctcatcttcttcacattctgatcatggttaagcccttgagactgtacaaactccttatgattttcataaaacgttatataacttgacagtttctctgatacaaagattgtgagtagatcatatatgagttccccttctaagaaccgaacgggcttcaaagacagcagagggtccagaaggaatgtgttgggatcagcaagtgcggttactatgcacttgatagcatcttctctggcgtatgatgcattctcatctgtatatgtgccgagtaactctatcattacctttgaagctaattcactgttttgatcttttaacacttgatgcagtaatctgtacaatttttgcatctgttcattggagggtgggcagccagagaactccttcttcagctgctccacaccagtgaagacatccttgacagcaccaacacgcgcagcaagctcaattacatggtagtatacatggtatctcaatggggaatttgcctccaagttattatacaacctccatagtgactgtaaagctatcaatccaacttttggacccggtgacttgccaagcctttgactgaatgcaacaattaggttttcacctctttccaatggtatggaaaccattatagaaacaatactgttaagaatggcttcgatttcattttcattagtttctttcaagcagatatcacacacaccaactattttatgtaaatcatcttcgattccttttggtgacttttcctcggatatttcagctccaaggcttttaaaatactttctgagttcttgtgcttgatcttcgagcgatatatccataaaaatggcaggaccctgcattttgagtatttagaatatttaaattacgagttgatgtaaaacaaccaaaaataataaattaggatgtgagccagctaaagtcaaaaattatcaccaataagagcaatagcacaacgacttggtatcaagttgtagctgacaaaatgctggagagactccgagctgatctttccaatcttcttgggagcaatgaagagagaattgccaagtccccgacggtatgcagccttgtgcaatagatctatcgcacgcacctgaggtggcagggcagcaaggtcatatctcagacgtggtagattgtcagtgagctcccaaggacgaaactcttgatttgatataatgttgttaagatactccactgctgtttttaagttgtcttgagtagcttcaacagtgtaataaacaaattcacggtctcctgatgctgtgaaagatgcaccgatttgggtgagttgtctacgaatcatgtatgcacttgagttctttgttgacagaccagcagcggagcgtagaacatgagcgagacccagctcagtctgggattcatagcgagaaccagccttgaaggcaatcgtaaggcgagtgacgggtgatttattgtcgaaagcagccacgaatgttttatttggtagaacacttgtctgaatagcctcattctttgcagctggagctgctttcgcatatcccctgctcgttacatgtcgaataaaaggggtagcgagcgatttcgaggacatctttaaatgctcatcgagcaagaggccctgctgagactgccaaatgtcttttgataaaaaatgatctatcaaataatagtgctacttactgcatttaaattgtttttcataccattatatcattcaacagactttgaagttcatcgaaactggttagcaataactcacaatctaacaattgatcagtggtattacgaatctacatcggaatggacgttagattatcctccattctttgcgtggttggagtatggtctttctcatatagcgaaattagtggatccagaaattgttaaagtacagaacttaaactatgagtctcaaatgactgtaatatttcaacgtctgtctgtaatctttctagattgtttttatgtatatagtgcaaaatgttgttcaaacctgatcactaatggaaggttattggtattcatattactagtagcaaatcctggattattgatggttgatcatatacattttcaatataatggatttttatatgcatttcttcttttctcaatttacaatatgattaagagtaattttttatgggctgccttttggttttctgttttactgaactttaagcatatatttttgtatatagctccagtgtatgtggtttatctgttaagagcgtattgtttcactgtggcatccacagacggagtgcacactgcatggttttcattttctataaggaatttgatgaagttggcaattattgtgatatcagtttttactttatctttcggaccttttatcaaccatgtacctcagatcttgtcaaggctgttcccattcaagagagggttgtgccatgcatattgggcacctaatttttgggctttgtacaattttcttgttcgcaaactaaagcaacaagccagagagcaaccgaagaaggcctgacctaattagagcctcaaatacaagatttttacatgctgaagtgggatttccactcttgggttccattagtttctagaatactgccttctgatgtatgtaaaatttataaatcgggattggtggacttttctgatatgaaattatatttcaaggcgagaaaccacaaggtgaggcctttatcaaagagttcgatatatatattaatgtcaagtgatattttagcgatgtccaccaaaggtatactgttttctagggctcagtccggttggatatttcgtgaagatcgtaaagaaactgttgccggtttatacaaaagtgatatctacatctcgaaaacgcagataaagcaatcattgaaagttacaaaaggtaacacacagaatttggacacaaatggtgagcccactaggcgtgcatctttaaatcctcctacaatatcccagtttgggaagagaactagtttatcctcaaggaacttccgagtccgctaagtgtggacatgtggtaatagcacgacaatttgtagccatgatacccaaaggcttcccagtcaaaatagatataccaattctaccaacagttactgcaaaaatttgacaaattccggaagattatgtagaagatcctctgcggtatattctaacactgtttgaaataaaaggccaatatggcgacgtgaagtgaagcgtagtcgggcacatcatagcggagtatctgcaggcaagaaccgctccatattataagagaaatagaccacatgtgtgctcattctgggtgaaaggagaatgtaggagaggagaggaatgtccttaccgacatgaaaagcctacagatcctgatgacccactggctgatcaaaatattaaggacaggtattatggtgttaatgacccggtagctgaaaagctgatgcgacgtgctgctgcgatgccagcactaccaccacccgaggatagaacggttaccacattgtacattggaaacttacctgataatgtcaccgaggatgaacttaggggacatttctatcagtatggagagataagatgtttaacattagtgccaagagctcagtgtgcatttgtacagtacacaacaaggagtgcggccgagcatgctgcggagaagaccttcaatagactggtcattggagggaaaagactcactatcaagtggggcaagtctcaaggtcgacagggttcgggtgagaagagtgagatgtgtgcgctggagccggtgccggggctgccgggcgcgctgccgccgccgccggccttcctcgagtgggcgtgggcgtgacgggtgcaaattataacctgccggttagcgtgcccgtgggcagctatgaccagtccatgctgcaggccagcccccaaatgcacacctctatcagtccacggccatcgtcttcggaaaccgattctgtataccctagcggaggaatgttggagatgtcaaacggatatccgggatctgcgtcgcctctgggcgcggcgtgcacgccctcgccctcccccgggcccgcgccctcgccgcaccggcacgcgcacaagcacgcgccgcaccactcgccgcggcacaacaacgggcgggcggcgcgcgcggcagcgaggccgtcttgttggtgtatgaggagcgctggcagtccgtggccagcttgtccgtgatggcctccagctccgcgtacaccttcgaggtctcggagtggaagagctgttcagcggcgaagagtgtctgcaggttggtgacgtagaagagcacgcgcgagtcgtgcagcgcgggtagctcgtcgtgcagctcagagttcagcagctcgtacgtgcgcttcgcctcctccagctgctcgcgacccttcgtcactttcacgtcatcccgtctcttagcggcgttagactgcaggttctggaagctgtgtcgctgcccgtcgtagtccaccaacttgcgaccgcgtttctctatctttttcctgacttcaggaaactggttcgtgtacgtgttcagcgggatgaggacctggtcgccaagtttatgcgagaaatcctgccataacatctccatgctctgcgcctgcacgtacaaactccagttagagaaatggctgacgacaaagaagtcgaaaaaacgattgcagaagacttggttgttaccaagtacaaattagcgggtcaaattgttaaccgcgttttagaacaagtaatcgcaaaatgtgtgcctgaagcgtccgcaagagaaatttgtgaatttggcgacaaattaatattagaagagacatctaaggtattcaaaaaagagaaagattctaagaaaggcattgcattctcgacatgcgtgtctgtaaacaattgtatatgtcacttttcaccaattccaagcgaaactgattactttctaaaacaaggcgatcttgcgaagatagatcttggtgctcatatagatggctttattgcggtggttgcccacactgtggtggttggtggtggagaggccacgggccgtgcagcagatgtgctccttgccgcataccttgcgagcgaagccgccttaagattattgcgaccgggcaatgagaatcaagcaataacagatgtagtacaaaagattagtgcagaatatggttgtaaaccagttgaagggatgctttctcaccaattaaaacaattccgcattgatggtgaaaaaagtataattcagaatccttcggaagctcaacgtaaagagcatgagaaagctacgctggaaacatatgaagtttatggaatggatgtgcttgtttctacaggagagggtgttggtcgtgaaatggatacaagatgtacaatatataagaaaacggatgaaatatatcaacttaaactcaaagcatcaagaatgttctatagtgaggtccgcaacaagcatggctcaatgccgtttaacttacgcagctttgacaaggagacaagtgcccgactcggtgtggttgagtgtgtcaaccacaagcttattgaaccattccaggtgttatatgaaagaccaggagaattagtagcgcagttcaagttcaccgcattgctgttaccaagtggtacgcacagaattaccggattgcctttcgacaagaaccagtgcaagactgaccgcaccatcaaggatcccgagcttaattcccttctgaattcctctgcgaaatccaacaagaagaagaaaaagaaaaccggcacagaagaagccatggaggttgaaactgctgcatagcatatctgatcaccctcacaacgaggattaaattgttgaaactttataccaccgaatgcaaaacatccagtacaataaaatttggaatgtgagtatttacaacacctacacacgcagtttggccgcgcccgaatgagagatccctgaggaactcgttgatgccagtctcggagaaggatcccctgagggtggagaacttgagtttcttggcgttgacgacggccatggcggggtacccgaacccgcccagctccagcgcctcctccagcgccggctgcgcgcccgcctccgtccatacccatccccacatcttgttcttgtacttgtccccgaggcgagccagtgtttcgatgtactggttgcggcaggccgcgttgcagtccaggatgtgcggcaggatggacaccacgcacagtggcttctcgctgcacacctttagcgactcttcatttacaacctgaacaatttccggtggtgcaatgttctcagcgagtttctccattgcgtaagccacgatatcacttgaagtcctgcctccattgtaatcctctaccgagtcggatgtcttcttgccagcattgaacagcttgatggtggggtagccttgcacttggtaacgagaggccgtgacctggtgcactgtcgcgtctaatgcacctactttcactttgcccttaagttccgtagcagccttagcccattgtggctcgaggttcttgcagtggccacaccagggagcatagaattccaccagccagagatcttcgctgtccagaaccagttctttaaagttgctatcagtcagtgttattacatcagacttgtctgatgatccgccggatttctttccaagggtttcataggctttgtcctttgctgccttgataccagcatctacaaaggcttcagccgtcctctgaccctggtatggagtatgtttgctaccagagaacaccttgagagttgggaaaccagtgactccatacctctgtgctaagtccttatgctgatctgcatctacaccacctactttgatgataccctttaaagcacgagcagcttttttgtattcgggtacaaggtttttacagtgtccacaccatggagcgtaaaattcaactatccatatatcatcagatttagtgaccagtctatcgaagttgctgggagtcaattctataacatctgacgaggagtcgtacagagcatacgtccccacgataaaaaagagaatacctagattgcggatttgtaacattatggctaattttatagtttaaagtaaacaataattacgtgcccggataattaaccggcaccatataataacacgtcaaaataataataatgttatttgtttgggtgcttgcacctcagctttatcaggacctattttttattcgatgattattgcgcggcagtacgacagcttgttggtcggtaattgtgcagatgcagaggttattatggtaagagtatttgatagtaaggtgtttgtcctctccaacacacggatcatagaaacctggtaactccgacttgctagcttctagtaactctagcttggaatccttaacaaggcactgtagaggtattgtgacgtcgatcacttcgtatccgtgtgatgattcaggagcaccatcacccgcttcatctgtggatacttcatggctttcagcacctgcaggtaattttccatacaaagcttgtaatataactaagcctttcttcttatcctcatcgttcctaattcttgaataggtttctctcattagttctacagtagcgcgggcttgttgctgcatttcttgtaatctttcgaaattagcttccatagacctttgcctttctctttcttggcgttctttaactataggatctaaaaccattttcttgaggaccagccatgacaccaaaggcacaacagtggcatagaacacaggtgacggcattacttcatcacatagatgcattggcactactattgtttgtgacgaacaactccatttaagtttgagtacaactccagtgggtacaccaaccatgaccgcagcagaaacactgctgttctgagatactttcttttcagcaccatattcagctaatgctccgaatgtaccgaatttaatagctaatcttaatttctcgccattgattttgggcgcgactccatttactaatttcgtatcattttgggatatactgctgtcatcaatgctatttgtaactttcttcttgtctttttcaaactgatcaaaggcttcttcattggcagccttcttgaggctgctctttgagaagtctgagctctgaagatccttagctttgttgagtacctccttggcattaaatcgtctttcatccacaaatgttccgtgctggttaaggaagttagcgacgacttcccatctctgattagtgcctgcaggaaacaggtttacggccttaatgagcaattgagttaattctggtgtccattcaattggcgctttcagaatggcattctttttggctttctggtcttctactttttttgtttcaaacattgccttgcgttcagcttccagtttgtcttcagtttctttaaccattttaatgaaagcttccctgccatttgattctaactccttcataaaatcttgtaattctacaactttcatcatttcacagattctttctacagccgccaagtgagcgactgattcattatcgttttgagcataataattatttgatttacaaagatctctaagcgatttgcgttctttacgtagattctttttctgttgttctctctcagccctcgcagcgtcgaggcgcgctttttcagcttcctctgccttttgttttgcgagcaaagcctctttcaatacacgttcttcttctgcttttttagcttggacagcatcctgccgagcacgctttgcagccaacttcttgtctttgtcttcctgcttaaagtgctgaattcttggatcatttgcatacgccaagtcaatgagactccgtattctagccatctcttctttctttaactttgctcttgccactttgttttgtttttctatccaccgccgctcctccctgtctgctcccctttctttttcttcctcatctaggtacgagaactcacgccaagagtcaaattcataccaaaaagcgtaaaacctctcgacatactcacgggtactattctcatcacccaataaaggcacacaacttcgaacaggtctttgtcaagctcatgcgtcggtacaagtatctggaaaaaatgtttgaagaagaaatgaaaaaggtccttgtttatttgaaaggctttgaacctctacagcgcatcaaactggctcgtatgactgcactatggattggtaacggatgcgtgccgccgtcggtgctgctggtgctggtgaacgagcacctgctgaaggacaacctggcgctggagttcgtgctggaggtgttctccacagtgaagcaggaacgcggcgtcacctcgctcgtcaccgcgctaaagaagggacagctcgagggcaggctgctggagttcctgccgctgaaccgccgcagcgaggaagtgctggcggcctcgttcgcttcccgcggcctcgcagagctgctgcggctgcatcgcgcacaggcatcgcaggaggctcggcgcgagctgacggcggcgctgctggacgagctggcggaggacaagccggtgcgcgacctcatacaggagctgcgcgacatggcgatcaagcacgccatacccgaccacgagatcgtcgccatcatctggcagtgcgtgatgtcgcgcggcgagtggaacaagaaggaggagctgctggcggagcaggcggccaagcacttgcgtcactacacgccgctgcttgcagcgttcgcgcactccgctaaagcagagatcgcgctcttgaccaaggtgcaagagtactgctatgagaacatgagcttcatgcgcgcgttcagcaagctggtgctgatgctgtacaagacgaacgtgctgtcggaggaggtgatcctcaagtggtaccgcgagcccaactccaccaagggcaaggtgatgttcctcgaccagatgaagaagtttgtcgagtggctgcagagcgcagaggaggagtctgagagtggtgaagacgaagattagattaagagcagcgtgagactgacacagcgcgccgtccctctccgcacacaggcagacacacttaacgcaatcgtatgactaacatcagtgttgacaggcttgactgtcgggatagctttggcaaaaatatgaatatatgtaaatggcaagtattgtttattgttaatagtatagcgttggcaacactgcgaataatggcggagcggcgggttttctacaactgtatattattcatttctaaagtagtgttggtgaaatataatattttttattcaatttttttagtaaaattcaaataaacgtggcaacactcatagtatctcaatgaatcccaatgcatcctggctaccctcagaccaggaaaagtgaacaatgtaccaatgatggccgcccatactgccagggacaactttaatattagtttggaggcaggaccaacagaagaaatgtagagctgcttaaattaactgctccacactgttggcggacagctccagcagtctccaggccgccttggggttcagttcctgcgggtcccggcagagcacccacacgtagttgaccctcatcaccttgtcggggtctccctccagcacgttgttcttcccgtctctgacgcacatgatctgctgcgactggaacgtgatcaccagcacggggccctggtccatcatcttgcccatcaccagctcgatctgctctatatccagtatcttggagtcgagccggtagccgagctgcttgcactgcttgatgggcgcggccaggatgttgaagacgccctcgtagcaccagtccttcaggatctccaggtttccttgcaccatggcctccaggatgttgggtatgatgtcgttggcgcagtcttctaggaacttctgtgcggtgaagttggggtcgatcttgcagatttcggtgagggttttggacagttccgtcttctcgaatagattaccaaacaggctgccaactttctcggtgacgaatctggaggctttaactaccgcgttgtcggattcttcataccgtattttccaatcgagaaccttgttgacgtactgattgttgttcttgaagttctcccactgctggtagaacttggagtccttgtgcagctccaggcccagcgtctccgtgtcgggggcgaagctgcgctcctcgtccgtcacctcaactcgctttctcaaagccataggcgaggtgtagacgcggccctccagccctcggggtgacatctcgttcctcactacctccgttgcctgtgaaatggtcctaaaagcggatgtctgtccgagtctttggcctttatctgctatactttctgctgcatctttagctgttttggatatatcttctgatatctttccagcctttttagcaaattccgttctacttgcctcctctagaacatgctcgacttttccctttataccttctaacgtatctttgagaacttcggaaccttttgatgcctcagattctacagcttgaaactttttccgcgccgcctgcagcgcttcagaattttcaagtctatgtgcctcttctcggaattttttgatattttctttcatctctttattctttgcaatatcttctttgatgttctcgatgatggatgagaagaaaccttttcttgctgagtaatggcgacatactactgcaaactggtctgattatgaagcaacaacagaaggtttgaaattgtttggaaccacacacttccagcgtgcagggctatttaatattaaacgacaggaatgcatgtaatacacactaactatttttgttatattcaaataatctttcggtttatgagagtaccaaataatggtgaaaattattcttgcttttagcttttgatgttcttttactaatattaacataacctataccgacacatgtcattttgactttgttcgcgtcaactacgtcgtcgtcagagtcgtcgaggtcacggagcacttctaacttgaacatcactccgaagaactctttgagatgctgcaggaaactgatcgtgtagtctgacaaaggtcccaccacacactcgctaacatccttctgtcccagcgccatccagagtgccaacaaccactggaaggacgagtcgactgctcctccacggtatatctcgtccgcgagcttcaacgcacattgcttaccaatgtcctccggtaatgatatctctccactgccaacctcttctgattttgcttcagcacaataaaaggtcttctcattggtctcagcaaccaaactgacaccaaagcctggactcttgccagcattgggtcctctacactggtctgtatttatgtatacatccgggagaaaatttagcattaccccttttgcggactctacaactctattggcgaaagtgggtgaaacacgaagtgcatagacaacacctcgtatcctcttcactaggccccacttgttccattgcagtggccttagatgacgccgtaccgggcaacggaaaactatttcaccaccacctaatggtggagcacctcttctgacaaccttaagttctaatccatcatcaaccagtataaacttaagcagcaaaggcaatgctgccaacttgactttatccactgacacatcaaggtcatgatgtgtcacaccttgcagtactgcattcaatggctccttgcagaatggaccaacagctaacagaacttccaaataatatcctattcctcgttgagtgcaacaactgtgtgtaacctgaccgccaacgagaataccaggctgaaagtacatagatgtaccagtctcgcctagttccaccctagtaccatttgttatcttatctataagacgtatcagattcacttcgtattctctgagtccaggatcatcgtggttactccgaatgttgtctattttaatagctcgcccgctcaaaacagacagaagtaacctctgacggaataaattactgcctttatacataagtacattatcttttatcacagcaggcattttactaatggttgtattggatattttccccagataactcccaatggttttacatcaatggtaccatatttagttgtatgtacagtaatcatagctaaatagtccaggtagaacataactttatactccgggtgagtggtcactccgagcagtcgcatcttctcctctatccacttcatgccggttgccgaccaaataacaatgtcatagtcctcgtatgctgacgttaggaattcatgtaggaatggtctcatcagttcatagccagtttcagctactgatctatagctcatcacaagggtaatgttgatttgtttgatgaaaatggtatgacggcacttcagcatgccgcttataaaggcaacaaggatatggttcaaatgctacttgataggggtgcggacgtgaattctggaaaacatgaatacaattacaccgctttacattttggtgcattgtcaggcaactctgatgtttgtaaattgttgttaaatgctggagccaaacccactgcgacgaactctgtagggagaaccgcatctcaaatggctgcatttgtagggaaccaccacacagtagctacaattaacaattttgtgccattatctgagatctcatattattccattccaagaggtcagcagacagaaccctacctaccaccagtattggtggatgctttacacaaatttgtcctaggtgtcaatattcatcctgttcgcttagcacttaatttacaaaactcccccactctcttagacaatgcggacaaagcaagtaaagtacttgaattattaagtaaaaaagagatgaccagaggtagtgataccaatgaagtaatggcatttaaatatcattacctatcttacattctcaatgaaatatttaacattagagataaacagaaaccaaatactgacaatgaaaagaaacatgacccaattgaaatattctcaaagaagttactgaagcctggtaaagatggcgtatctcttgatctgatggatgcattcctgaaggactgcgtaagagagttcccatacagagaatgtacaacattccaccagatggtcattaatataataagtcttatgatggaaaagttaattaaattcagtaaaacaattagaaataattggaagaaatctgctgtcggtgttgttgctttatattacggtgctgtggcaattaaggagaaatatgaaataaatcttctaatgcgtgctgcatgtcgagaagccgtgaaatatggcgactcaataatacccatggagagaaatccaactctagttacggttatattaaaccccgtggcaaataaacgaaaagcgaaaagggattttgagaaatattgtgaaccattactacatttagctggattgcaagtggatgtaatacagacaacatcagaaggcaatgctaaagaaattgttgaaaaccttcgtgggactgaggccatcattgttgcaggaggagatggaactttctcagaaacagttacaggtttattgagaagaactgatggggcaaatcaattcccacttggaattttgccattgggacgcaccaacagcttgggaaacagtttatttgaaggtggaaaaggtgtagatagagttaagcaattaatagaagcatctatggctatcattaaaggagaaaccatgtggaaagatgctattaaaattgaaccaatggtggaagaggcaccgagtagacctatttacgcaatgacttctctagaatggggtgcatttagagatacaatagcaaagagggacaaatattggttttatgggtcattaagagattatgccacctatatttttaatggttataaagaatcactgaattggaattgtagtggtgtgatcaagtatacaccaccttgtgcaggttgtagcaattgtatacagaaaaaacccgaagttaagagaaaatggagtttctttatgccgagcacaccggaaatcgttaccaccacagttgttaatccagaatgtttaatctcgcaagaattatgtttcaagacaagcaatcttagaattttaccaaaatttcaagaaattccttcacttagtgttgtgattggaaaaaataagtacagttacgctgaatttgtttctgatggttggcaacgactcaaaggtactgatgtaaatgacaagagaattgccgctaggactgtggaattgttaccaaatgaatctggtccagaagtaattattgatatagacagggaagaatttgaggtgaaacctgttaaaattacaatacttgtatgaagtttttctttactctcaatttccagatcaattttctcttcattttcaaagaaccacaacttttgttcttccacttctaattccttctgttgcttttcaacttctactattctttgagctctggtgagtcgctgtatttggtcattaagtttttcttcccttgtagatagccacttttcaaacaacttctgttgtgatgatatatcacttttgtgtgatttgttaatggcatcttcaattaaatgttgaatagattcttctaatgtaccatcagcttttggacattcatttaataatgaaatgcatttttccaaatcttttacatttactgtttctttctgcagcaactcaactacttcattgtatactttaaatgacttaagggttttcaaattttcacatgtggataaaagggagtcaaactttttgtaatacaaccaaccaattatttgtagattgttattgatattgtccttgttgttccttgagatccaggccaatgttttaccagataataaaattaaatctttaatatcaaaatgatcatcatggtagtagtttctaagaaatttgattcttattttcttttcttctattttctttttctcttctgctttcggggcctctggaggtgactccttataatttattatatatttataacatgcatattgacttaaagtgcaagttatttcattagtaaaatcttcctgcagcatcacaagtgaagctacttcagctgctagctcatttttatttgatgttataagtttatccaacagaatattagctgcaaagtcatcaaggaatacaccatagtttaagggatctttgagaatgtctattaattcttgctcatttccaaaatcaatataacttcgtactgtggcatgatgtgttgattcaagtgtgtttccagtgtctgcagacaatctcaatttgtgcaaaagctctttaagttcatccagatatgttggctcttttatagcattcgcaaatatgtcgacatctattgcactaataacaccttttgaagcataagtttgattcaacgtagtataaaaatcatttagattgacattatttattatagtagaagacctttgcaggtgacaaagcatatacagtagccctggaccactcatcaaatcttggcacagactcaactgcaaggtctccatatactggctgctcacagttcttgccaacaacccagaaaataatacaattcagcagcgggctctctcccaagcccaccgacaaggtggtgtatgtcgcgggcgcatttgatctcttccatgtcggccatcttgattttctggaagctgcgaacgcacaaggggatttcctaattgtgggcctgcacaccgaccttgaggtcaaccgctacaagggatgagcttgcatttctttgtttttgagaacaaatacattactacaatttcctacattcaaagtttgaaaccttaacaatgtctacaaatacgggtaaaattattaaaatggaggtggactatgaagacacttgcaatgaaaagattccactgtggaaatcttgggcatcaagtggcagagttcaagaggcagtagatcagctgctggcattggagaaacaaactagaacgggtgctgatatggcatcaacagcaagaatcttagtaactatcgtccaaatttggtttgaagctaaaaactggccggcacttaatgaccacattgttcttctgtctaagagaaggtcacaacttaaacaggcagtagtaaaaatggtacaagaatgctacacttatgtaaacaaaaccccagataaagaaacaaaaatcaagttaattgaaactctgagatcaataacagagggtaaaatttatgttgaagtagaacgagcaagacttaccaacattttagcaaaaataagagaagaagatggtgatgtcgcggaagctgcaaagatcattcaagaacttcaagttgagacttatggttcaatggataaacgtgaaaaagtagaactaatattggaacaaatgaggctatgccttgctattaaagattatattcgtacccagattatatcaaagaaaattaacactaaattctttgaagaggatgatactcaggagttgaaagagaaattctatcgtataatgatagcagtggatcaacagaatgggcagtacctatccgtgtgtagacatttccgtgcgttgggtgtcgctgccggctctgaatcgctcatcgggagtgtggtctttctgatactggctccgtatgacaatgagcaggccgacctcacacacagagttaatgaagataaagacttggacaaactacctgaatacaagcaattgttgggacttttcattaatccagagataataagatggaacactctctgctctaattacgagaaaatgctgcgtaagacaccttactttaatgcctcagaggagaagggccaggagcgctggaacgacctcaagaacagagttgttgaacataacatccgcataatgtcgatgtactacacacgcatctcgctgcagcgtatgagcgagctgctaggtctcggcgcgacggagacggaggaggcgctcagccagctcgtggtcaccgccgtcgtcaaggctaagatcgaccggcccgcaggagtcgtgcacttcagtctgaacatggactcatcggaccgtctgaacgagtggtcgcacaacctgaacactctgatgcagctcgtgaacaagaccacgcatctcatcaacaaggaggagtgcgtgcacaaacatctgctggccgccgctgaatgaacaaacacatttctcttattaaatattaataataatagatatacttgatgttatacactcgttatgtggagtttggcgctttgtcgatgttctcagccagtgcgagcacagagcacaataataaataatctataattagcagagagttaaccactccagcacgcttcaataaagacttttaggataagtgaagtgatcaagtcaaatggcattgtggcccggttctgtggaagtagtccgcagaagccaccaaaggcggtggggtactggttgctgggttgtagtgggatggtgtttggtgcggtggtgctaggtggcgtgactcgactgacagagtcagggctctcgatggtgacgtggcggctgctgggggagtcgctgcccaccacagaagaccagtggcagcaggagtttgaaaagtacaaacagttcccagaatataaatacaagaaccagagcatgacgctgtcggagttcaagtggatctggtggatggagtacttgcaccgcagctgggggcgctgcatcggcgcggcggtgttcctgccggccgcctacttctggcgcaggggcttcctcgacaccgccctcaagcgccgcgtctctatctactgcgtactcgtcgctgctcagggtctgatgggatggtacatggtgaggtcggggctggaggacaggttccagggcccctcggacgtgccgcgcgtgtcgcagtaccggctggcggcgcacctcgcgctggccttcctgctgtacgcgggcatgctcaccggagccctgcgggtgctgcgccccgcgcccgccgccctgcacaaggcgaaggggctggcgcgggtgacggcgctcgcgcacaccgttaaagccatggcattctttacggccatgtctggcgcgttcgtggcgggtttggacgcggggctggtgtacaactcgttccccaagatgggcgaccgctgggtgccggaggacgtgctggcgctgcagcccgcgctgcgcaacgtcaccgagaaccccaccacggtgcagctgcagcaccgagcgctcggctgcagcacgctggccgccgccaccgcgctggggctgctggcgcgccgcgcaccgctctccccccaaataaatcaatgcattattgttttaaaatgataatatacaatgctaggtttttcgaaaaccattcataaacaatatacaattcgatcagatacgattaggtcacagagtcaggggtaaggcaccaatattttgtagaacaataaaagaacgtttagatgaactcaattataaagatgaattatacacaacgcgaatagatataggatttccgcgtgcgaaaaattccgaaaatacacaatcgcgcttagaacatttaaaaaaactgaaaagcgacaaagaactagagcatttagcacgtaatcataaattggaaatcaatttagaggaagcaaggaaagaatggttgcaaactcttggaccgaaccataaaaaacaaatcgctgaacattacggaatttatgaacatctttatggagaaggctactttataccttatgttaatttagatatacactacgatctgaaaggtttaaatcttccagtttatacaggtaatgttataaaaccagcagaggcactagaacaaccgtctgttacatatgaatcagatgatcatgcactatggacacttttactgacaagtctagatggaaatttaacagagaatgacaaagaatatgtccattggcttgtggcaaatattcctagtaacaatatagaaagaggtgataacattgtggagtaccttcaaccattccctctcaaaggaacaggatatcatagatatgtgtttgttttgtataaacaatctgaaccaatttcatatgatcttaaaaatgtatcatcatcacctcttgaagacagaacttttgtaacaagggaatggtatcaaaagtaccaagacagcataacaccatctggcttagctttctaccagtcggattgggatcacactgtcaaagacttctttcataatgttttgaatagaaaggaaccagtttacgagtatgattttccaccaccttacataaggccacaagaatggttccctctgcggaggcctttcaatctttacatggataagtaccgagatcctaaacaaataaagaaggaatatttactccggaaactaaagtgagggcttacccaactataatgttcattaagggatcactactacatgaatatactggcgaaagggagaaagatgacatggttaaatatgccacaaggatggctcagccagctgttcagaaagtcacacatgcagatagcattggatatttaaaagaatctcacaatgtcttttttggttatgtgggaaagaccgaaggagctttatgggaaatgtttgctcttcatgctgaaaaatatcagcctcacacctggttttatatcatgtctaaggatgtgattaaaaatgagatggatccgctaaatgataccgccgtatttgtttataaagaggatggagtttacttctttgatgcttgtgaggatatgcttagtgaccaggaagctttgaacacaactttagataaatggatcaatactgaacggtttggatttttcccaaaaataaccagagcaaacataaatcatttcatggacattaataaatacattgtgatagcaatagtgtctgagaataagcttggggaaataacacaaaccgagagggattttaaggacatgattgaaagtattattcgaaagaagaaatcagagcttcgtgacaatttccaatttggatggatgggaaccccagagctggcaaattctattgccatgtccgatttgaccgttccagattagtatttaatattataatattgtggttatgccatgtttttgtatttagtgaacaggttgtaaagaactcgcagagtcgattttaggtccagattcacaatatcttcaggtcgtgctttcggcttcgcaagtcccacatcctgcatcagctcaaaagcaaatgaaacattgtggactttctgatcaaagtcctgaggggtcaagtggaagtcgtatagcggtacaaagaaaccttcaagtaaacccatcagcaggcacaggaatacaccatcatggaattgtgtatccaaatcgactacttccaagttgactttgctcagatgtttgtttacgaatgttatcagagacttcttgacaacttgcaatttgtctggtgcatgatcaaaaagtgcatcaaaagcatctctctcacacttcatgcccaaatcatcataagttgtggttatatcttctatgtatgtcctgtgtgataattgattcggagcatcttttttcacaaccacaacattgacactaacattctctggcagacgaacaggcgcacggaaatgacgcgccagagcaactaacagatgtaatattgacaccacattctttgagtgaaccgagtctacgctccacttttgtgcgggttttgacgttccaaagagcactctattcacagctctcaagacaatagccaatttctgacgctgaccctcttccgattgtgtcacctcaggcacatccaactttgtttctgtcaacttttcaagtaacttttgtaaaacttgtccatcataaagatcttcacttatatccttgacaattattcttggcacggcaagctcatcattgatccaatctattagtacttgtattaattctttgaccctagattcgattcgagattctttattaatggtagtctttacttcattattaaaaaagttatatttgtcgacgtaaatcttcgaaactgtagcgcgctccgacatatcaactgcataatttgctccgccatggacgttattcactttctttatacactacacacacccaaaaccatcaaccttatttctaattgacacattgttgtcgctcttctttgataaaatagagacaacaatatatttataacacaatgcaaatgtccaatccgcgtagtaatttgattccaaattgccatggagaatgtacactctgagatgtattccttgctgattgacacttacattagggatcctaaagaaagagatttcttgttcaatgcaatcgaaactttgccctgtgtaaaaaagaaggcagattgggcactgcaatggatcgccagtaagactgcaaactttggggaaagggttgttgcctttgctgctgtggaaggaatctttttctcgggaagctttgcatcaatattttggttgaagaagcgtggcttgatgcccggtctgacattcagcaatgaacttatttctagggatgagggtctgcacacagactttgcatgcttgatgttcaagtacctagtgcaggagcaaggagcaagtgctagagattatcaatgcagtggtcattgagcagcgcttactaggcatgaactgtgaactgatgtcacagtacattgagttttccatttgacttcatatcattagagggcaagacaaacttctttgagtgatgtccaacagaatggataatgtattgctgagttttaaacagtattattaatactcaaaatagttgtaaatgtgaacttaacaccatgactagtagagctaacgtaaaaaactctcgaatgaattttaagtttcaaaatgagtcatctcaagattataaaggaactaagccgattcgcgaagcttcatctattttagaagtactgagcttgatgatcgtgcacatttgcaagaaagttctattctatgacaccaatttaaaaatagctatttatttaggtgctctctttttgctatctttgatagctgatgtattgacctttcccaaaacatacttttctagaagtgataatgttttcaaccaatattttgtaaagattggttggttttggacattatttttgacagtaccttatgttttattaacatcgtttactacctgctgtgggagaagaagaattatctttactggacatttgtcaagactggccattgcaacattttgttggtatatgtggacaacaatatttaatattatagaaaccacatacggtcgctgcaacgcaagatcatttgataccaagacagcttgtcttaaaaatggtcatttctggaatggatttgacatatccgggcattgttttattcttatttactcaagtttggttatgatagaagaggctaaagcaattaatggctgggaaaaaataaaggataatataagagatgaaacttataccagaagcctcaatgataaatcaatcagtgtaaacccactcaaaaacatcagtgcagaagaactaaatattctaaaagaatcctatgaaatagtaacaccctatgtaagggcattattgatttttatagctatactacagttattatgggatgtaatgttggtttctacaattttatattaccatattatgatagaaaaatttattagtggtgtaatagctatactgacatggtttgttacatatagagtctggtacactgttccaaatgtcttaccaaacttaccagggcaaggcatatttaaatataacaatggaaagccagtgacaacacctcttagaaaaaagaataatgctcctaacggcaaacactttatgggaatgcctataaatcccaaacaagacaccatggaagcttactgaagaagttagacttaaaaagtaacattgttggataatttaatgataaaatatattgtacagcaattggttttaaatggaatttgattggtggtttgggcccctctctttgttatagaatttttacatagagttgttgatacttttcaggactacttttctgattgtacagagacaattataaaagaaaattatgttgtagtttatgagttattggatgaaatgttggataatggtttcccgttggctactgagagcaatattctcaaagaattgattaaaccaccaaatatattaagaacaatagctaacacagtaacaggaaaatcaaatgtgtcttcgatattgccatccggtcagttatcaaatgtgccttggcgtcgttctggtgttaaatatgcgaataacgaagcatactttgatgttgtggaagaagtagatgcgattatagataaaagtggcgtcacagtttcagcagaaatacaaggatatattgactgctgcatcaaattaagtggtatgcccgatctgaccttgacatttgtgaatccaaggttatttgatgatgtttcattccatccgtgtgtgaggttcaaacgatgggagtcggaaaggatattatcatttatacctccggacggcaacttcaggttgatgtcgtaccacattgggtcgcagagtgtggtggccatacctatgtatgtgcggcacagcctcaccttgcgggcaaacggggaccaaggcagattagacttgactgttggaccgaagcaaacaatgggacggacgttagaaaatgttgcgttagagatttgtatgccaaaatgcgtgttgaattgttccctcaccgccaaccaggggaagtactcgtatgacccagtcagtaaagtacttttgtgggatattgggaaaattgaacttcccaaattaccgaatatcaggggatctgtatctgtagcagcaggtgcggacacgtcgggtgctaatcctagtataaacgtgcacttcacgattccccagctggccgtgagcgggctcagagtgagccgcctcgatatgtacggagctaaatacaagccgttcaaaggcgtcaagtatatcactaaagcgggcaagtttcatgtcagaatgtgatttgtcactactggacatttagtcaaatatcaaacactatatagtgctcgtacaatttagataatccttcgtgcattaattttttatctattcaattatttaagccatggcttttgcgatgagaaagttatttaatttaaaaaacgtgaacaaatgtagaaaactgtgtctgtttgtgcaaagtaaaaggcatcacgcagttcgttattgcggcgccatattctatcgaagaaaacagaattaatagatatttccacacgacaaaggttttgaataaaacagttgccttcaaattatcagatatcggagaaggaatacgagaagtggttattaaagaatggttcataaaagtcggtgacaaagtacaacaatttgataatatttgcgaagtgcaaagcgataaagcagcagtaacaatcaccagtcgatacgatggtatcgtcaccaagatataccatgaagtggaccagacagcactcgtcggacaacctcttgttgatattgaagtcgactctacagccgacgaatcatcatcaattcagatacggaatcaaaaattgaagtctccaaagaacaaagccaaactcaaaaagtcaaagttctcactacgccggctgtaagaagaattgcagctcaatttaaagtagatttaggtaccattaatccaagtggaagaaacggaagaatactcaaagaagatgtattagcgcatctcaatatatcagcggataaatctaatgaacttccaagcacactttcaataccaatgtctattggcaaaattgaagaaatcttagaagataaaatagtaccaataactggattcacaaaagccatggttaaatccatgacagaagcaatgaaaattcctcatttcggtctcagtgacgaatatgatgttacaaaattggttgaatcgagggaaagtttaaaagtcatagcccaagagagaggagtaaagctcacatacatgccgattattattaaagcctcatcattagctctgactgctcatccagttctaaacagcagcttagatgcagcttgtgaaaatctcatttacaaagcaaatcataacattggtgtagcaatggatacacctaatggattagtggtcccagttattaaaaacgtacaacataaaaccatccttgatatagcgagagaacttaatactttacaagaaaaaggtacaaaaggtcaacttggactaagcgatttaacaggcggaacatttaccttatcaaatattggcattgtcggtggcacgtatacaaagccagtgatcgtcccaccacaggtttccattggcgccctcggcaaaatacaggtactacccagatttaattccgagggcgaagtgaccaaatcccacattctgactgtgagttggtcagcagatcacagagtggtggacggagttacgatggctaaattttcgaacatcttgaaacaatatctcgaagatccatacaaactcatattagatatataattgatcttaaatatgacattagattgaaatcagagtgtaagtaggtcaggagcggagcgggagagcagcgtggcggcgctagcgacggcggtacaccaggcgtccagacgctgtgcgagggcagccgctccagcacggttaagagcgcgaggtcgcacccagcgcacgctcacgcactcgctcacttggtcgatgtgtccacgtatgagtttctccgcgagcgccttcatgacgagcagctcgacctcgtcccgcggcacgcgagcctcgcgcgctatctccgcgaacgacagcttgcgctgcgccgatgtacggttgaacgccatctccattaagcagaggatagcaattttctgtcgcagctgacgatcggctttgtgtagttctggatgaggtgcctgcgctcgtattttctcaaaggcaactatatcgccggccgccaccgccttcaccagctcgcacgcccacgcgtccggggtgccctccagcgactccaggattggatgagccaacagttctccaagatcatagacagtgggtgcaataaccgctgccagcgcaagtcgcagtgcgcaggcgcggcgctccggcagcgcgaggtcctcgccgccgcgcgcgcagcccacgtaccgcagcgcagcacggtagtaacgagccatcggaccacgaactctatagtactccgaagctagtttatagaatctaccatggactggtgtgactccatcagcatcttccagcgtgccttccaactgttcaataattttttcagtagcatctaaatcattgagctgttccagatatatttgaccttggagaaccttgcatagtgttagagcttcatcattcattttaactttggcctcaatcttttccaggaaagcaatggcttccttcttgtcagcatattgttccacaacatgagccactatttctaccaaagacaatggattgattttattttcgaatatagttatgaagttgttgtacagctgtattaaatggtctcctgtccttagagatggataatttacgaattcttgaagttttaatgttagttgatgccataattttttggtataaagttcttctaattttgcccaatctgctgctagttcgggatctgcagtttgttttttagataaaaaatcgtttacttccacaacagcgaatctcgtagaagccatgtttcaaattttaaagaaataaaacaactgttattatatttagaacaaatataaactagcatacccaaaaataactgttattgtaggactaaacctattttgttagtgtagatttccatccccaatcccaaaagtggttctaaaaattctttattatccattaatctaacgcattaaacacatcaaacccagagtttttagcagttatcaatgcatctagcatcaaatcagtccaaggagtttttgtagaaacattataaaatgaataagcagctttgagagttttgtgcaccggatggtaaacaacggtggacggaagggtgtaataactcacaaaatctgtaattgtaccatcagttgcttcaacaataaagctatcaattataccattttgaggaacaaaccagtgcttaaactcttcttcagagaatattggtgctaaatcaaatctttttaaataatcatttagtagtttaagaactttctcacaatcttgagactctaatttccggaatcctgccgtttttggtaagtcaggtagcttgaataactttaaagttcgtcatgtttcttgataaatgactaaacttaatgtcaattagtttcttagggttcaaagacctgtgccaatatcggcatgtagctattggctttggcaacacaattccagccgtatatactccttgaaattaaattcactctgcgggttatttccctgatcagtacaggggctactctcttggtggacacacaaaatatttctaccacagtttgcacatgctcataaatacgcaattccgctgaagtctgccagattttataacacggactccacaatgccattccattctccagccaggaggttgtagagccggaattcggtttgatagtcaaatctgcaatcatcatcttcaacatagttttcatttaacaatgtatacaattcctttaaaaccaatggctcattaagatttaatgtgtcccactggaatccatctggcaaagtatacggttcagaacgtatttcgtctacagcctttggcggttcaatgggctcgtttgaaacaattgtagaagtaaaagttatttaaattgcattcatagtggttccaattatgattgattcaaagctaaaaatggcatcatctaatacattacaaaaggcaattgatctggtaacaaaggcaacggaagaagataagaataaaaattatgaggaagcactaagactctatgaacatggtgtggaatattttcttcatgctgtgaaatatgaagctcaaggtgagaaagctaaggagagcattcgagcaaaatgtttacaatatctggatagagcagagaaattgaaggaataccttaagaaggaccgaaagaagaagccagttaaggatggagagtctaaaagtgaagataagaaaagtgacagcgacagtgattctgatgatccagaaaaaaagaaattgcaagggaaactggaaggtgccatagtagttgagaaaccacatgtaaaatggagtgatgtggctggtttagaaggagcaaaggaagcattgaaagaagcagttattcttcccattaaatttcctcacctattcacgggcaaaaggataccttggaaaggtattttactgtttggtccacctggtactggtaaatcatatttagcaaaagcagttgctacagaagcaaacaactctacattcttctctgtttcatcatcagatcttgtttccaaatggcttggtgaatcagagaaattagtgaagaatttatttgagcttgcacgacaacataaaccaagcattattttcatagatgaaattgattctctttgttcttctcgttctgataatgagtctgagtcagctcggaggatcaagacggagtttcttgttcaaatgcaaggtgttggcaatgatatggatggtatattggtacttggagctacaaatataccttgggttctcgatgctgctattagaaggcgttttgagaagcgtatttacattgctctacctgaagaacatgctcgtttggatatgtttaaattgcatctcggaaacacaagacatcagctgactgagcaagatatgaaggtcttagctacgaagacggatggttattcgggagctgatataagtattgttgttcgtgatgctctgatgcaaccggtacgtaaggttcaatcggctactcactttaagaaaatttctggacctagtccaactgatcctaaagtgattgtaaatgatttgctgacaccttgttcgcctggtgatccaggagcgatggagatgacatggatggatgtaccgagtgacaagctgggtgaaccaccggtcacaatgtctgatatgttgagagaaacattgattggaaaatatgatttacaacataaaattgtgaaagagaagtatttcaaagagaatctgccaaatctattaacttggagtgaaaaagaacaaattcgccatcttgctacaacacaacctgatgaatggacaccacaaagactagctgaaagtttccctgttacagtaccagttgtaaagaaattattaaaatatccttggaagccggccactgaacaacgaatagcacgccatgatgcatctgctatgagaaattggagagaacttaaggaagggaatcttagtatacctgaggacttacttaaacacttcttaaaattttccgaacgtcaaatacctccactcaataagaaatcaattaaagttgacttaacacaagcggaaaaaataggcgagtttgaacaaattatacaaaggtgtgcaaaaaaagatgaaaaagatagtgaaattaatgataaacagcaacacaaaaaaagttacgaaagatccacgaagaatgacattagaggatttaactgcaagaataaaggagaggttagaaagtggaagtgaagtggatgcacctgatagaataatcatagatactgtaagaacagagaaagcaaaaataataaataaggaaattgatttgattagttacaaagaagaaagtgatttaaaagaatataaagaacccaatacagtaagaagtgctatagattatccagaacgaataagaattcctaagaaagcatacaaaaggggtgtcacatacaaaataaatgattgctattatgatctatagctggatctcgctgctcttcttcaacggagactcttattatgtctacttctttaccgtcagagattgctatgaagcgttcgtgatctacagcttcctatcgctgtgctacgagtacctggggggcgagggcaatataatgtcggagctgcgtgggcggccggtgcgtgcgtcctgcgtcaatggcacttgctgcctcgctggtgccacttataccatcggcttcctacgcttctgcaagcaggccaccctgcagttctgtctcatcaagccgctctgtgcattcatcattatatttttgcagtccgcagggcactaccatgacggtgactggagccccaacggcggctacctgtacatcacgatcgtgtacaacttctccgtcagtctcgcgctgtacggtctcttcctcttcctcggcgccaccagggagatgttgaagccgttcgatcccgtactcaagttcttcaccgtcaagtctgtcatctttctgtcgttctggcaaggcgtggcgctggccatcctggagaaggcggaggtgatctcgccgctggtggacgcgagcggcgtgccgacgacggcgggcacggtctccgcgggctaccagaacttcctcatctgcatcgagatgctggcggcggccgtcgcgctgcgctacgccttccccgccgccgtctacgcgccgcaccgcgacccgcaccgctccgtcaccatgcagtccatatcctccagcctcaaggagacgatgaacccgaaggacattatgacagacgccttccataatttccacccgcaataccagcagtacacgcaatacagttctgatgtcacatctcatctgccttatgagaaattatactgcatgaagcgcatgatgcaactttaacacttgagttaacttggataacaaacccacttcttcaaaccatttgaaagtctccaaagcctcaccaggggttcgataaacatttggtgaaagtgtgtgtaccaatacattatccgcccattgacgccattctcgttcctctttttcctcgactttctgatcgggtggagaattatgcattacaaaatatttatttgtaatatcagttgtagttttcccatcatctttggtgtatctggttaagggataaaattttataatctcagtaagctgagagtttttatcgcagaagtatgtctctagggcagatattatagcggaactgtccattagttgctgatagccaccatcaactttggccaataagataggaacttttttgtaagcagaccatttgatagcctgacgtaaaactgcatccacctcaacaatttcataactgatgcctttggaatcaagatatgaacgaactttacaacagaaaggacatgttcggtattgaaataaaactaactgtaaattacttgaatccgattcattaataattttgtaatgtgcctggtatggaggagcttcatttaaaaaaccatactctgtttttgctgcggaaatatagaacttgttgctataccggtttctttgaaaaccattggttcattttctgcttttaatttgcttttcaaactggaaagtgccacaagtactgcttcttcagttctgatagttcttgatccttgattaggtaacacatttatgtaatgattgaataacaaactggcgtcatccacttttagttgttcatcactttctaatgcagtttcaatgccctgtaagcctccgaatactatcaaagcatggttgtatgtgacacctttatttggtaggtcatcaatgggagtacctctgtctgaagttcccatagtcaaatcatacccatccttatatggagattgtgtaaatatttgacttaaattagttgcaatccttacagtgtagccccagtaaacacctgtttcagctcttggggttgctaggctcactattttaccttttaacttcttactgccttctagagcaggcagcattttaacagtaaccctaatgccagggtttaataatttgtcagaagatacatcttgtaacaatccaacattaacttgtgaccctctacctggttttacttttttattcattgttataccttccctgaatttaaaatcattggacattcttaagtgatgtggcgcatctagaggatttaatagtcctgcaaattccaaatctttgtgtataggaaaaaaatgcttcctaaggtactggggacattctaaatattgaagaatacgagctagttgcacgcaactttttcgagctatttttaatccttcagaatcttccaatttcgatttttttgtatctagtttgtctccgatatcatcgtagacaatgacttcatcaacacaaaatatgcaagcagctcgagcaatttgtcccgccaaatatgttcgcagttcggctgattgtgcattttctaaaattgaacctggaatagcaatactgattgttgatatttcagcattcttcttttctacttctgcttcttctttagctttcacttctgtttccttttctaaagctaacctcttctcacgctttataattttttcttcgtttctttgacgtttaattaatgcattaaaaatgtacacaatagcaatgataaaaattatttgtagtcacaattttaaaacactacagtgacgctacaacatcaagatcttcaaattttatttctagcaataaatatttttatcaacttaattgtttaattcatctagtattctagtttcaatgcaaacgcttatttcatattgcgtctactatgacaggttgcgaaatacattcaaggcacaaacaatatattacatctcggcgcattaaatataaaaatagatttcattttgattttgcggttacgtagtcatttatagactcctatgaaattttgtgtatattaacattataaagaggaattttataaagtaatctagaatacatttagcttaagtcttaagagcgactttctttatctttggtgttctcatatcaccgtgactcttgaagttagcgagctctgagtcgtgagctttcacgagcccgtagaggggggcgtgcccgttcctcctgtggtggccgttcatcttgtcatatccgttcatcttttcagcgtggccgttagctttatcgccaccacagttcattttatcgctacaaataaatttgtcatgaccattcatactcccttagcttgtccattctgatcgctgccggagtagtacttttttgaagttttccaatcttcttttagcgataagttgtacatagagtaggcggggtcgccggtcacttctttctctatggttaggaacttgggcaatgattctaacaacgcgtcttgatcgtacgcggcgctgtaagtttcaagcaacactaggccacgacatctgggatgtgtgggctgcctgtaaatgtccaactggtagtactggttgttgtatatgaagcagcggcgcttcttgaatatggtgaagtgggcgtcgtcgcgctgcggcagctggttgaggtagtcgcggtgcgtgagctgcgtgcgcacctccaccgactgcccgttcgggtggaacttcctcaccgtgtgaatgtaggaccagtgacccttctggccgcgtttgcgcagcctgacttgcgctttgcggaaatcactctgcaagtaattatgcaccacatcgaagtcctggaacggagggaactccgtgtccggtggcagcggagtcttgacgaggaacttgcgtttcttcgagttgacgttgagtcggtcgccggtgtcgatgccgatgcgttgacaaacgcaggcgatgagacggttcatcttcttatcgaagtcggtggagttgtcgatgacgtcgaagtacggatggccgacccacgccgcggccgcattgtaatccaattcccgcgctaactctacgccttcggacctgcacgcgtggtcctcggtggaataaaagtcctccgcaccattcgcagcggagaccatgtgaacaatttggttatatcggttatcgcgcagttcaacgctgttccagttattagcgttcaacatctcctcccacttctcctttgaaataaatgcactagcgtccatggcgccacgatcacagattatgaggcaatttctctggcaggttctccccaactcgaaaaacgtattctcaatctgtatcatagtcttcagtaggttttcttggaacttcgtcgcttcttctggactgagatctgcaaacttcacaccaccacttagtagcacggtagccgtttccggacacctgttttcgaaaaaagtgctaagacgggattgcccagttgttttacaaggtcctccagttaaaaccaatctatacacagatttctattcgccattttgatatacataaatacgaaaaataaaaactaaatacactaccaaatgtatttgtactacaaaaaattgttaaatgtacaatattacagcgcaaagcgcatcgcctgacaagtttattttttaaagtggcgtggctttggaaaactcacatatcgaaagcacaatacaatatgctgaagctatatattcgcagttttttttctccacacttgtacaggaagcacagggatggcccctgttcggatatttacaagcctcgtaatttggaatactggggtgatttagttatcagaactgtaaatattctcacaagtataagcctctacgcatcaccattcattgccttctatgcttatagaaaaggcttttatacaattgagaaagcacaagctcttatttctctaattaccggagttggctggctcacggtcatctcaattcttatacgggctgttggaagggtgaccaatccccaatatgtggaatttctgaaggaattttataatggagattatgatgcgagttatttacaatcgatgagaaaatatgattatgatttttattattggcctgtctcatatagtgttccacaaataaatcgttcctggctgctgaccaaccctttccgtcaaagtgcacaccctgagttgcctgcgtataaaagaattccacttcaattgttggcatttgtatctgtacacacatttggactgcgaattatctacccagggacacttttttttatatttcattacctatggagatacctaacaacaggcagagccgaacttgttgagacgcatggtggacttcgagcgaaattggtgactgctgacgggaacagcttagacaccatgttcgtggataagagattaaactcaaatggaaaaaccctggttatatgttctgaaggcaattcgggatattatgagataggtatcatgttcactccaataaggactggttactctgtattaggttggaatcatccaggatttgctgaaagtacgggcattccttttccatctcaagaacaaaatgcaattgacgtcgtaatgcagtatgctataaataaacttggcttcagggttgaagatattgttctctttggctggagcattggtggatacacagcaacttttggtgctgttacctatcctgaagtcaaggctttgttgttggatgctacatttgatgacattctgccaattgaaattcagtttacatatcacggtaatatgtgtaagtcataacactgttttagtcaatctagagatcatcaagtttgtcctgttggttatcgggttctccgtccgcagtgcgtttcttcgatgtgctggcaacctcactatgattgccgtcatgttgtcacaaccggtgccatcacccatcgtcgtcggcgctagacagtggtcgaacatctcttcacagatctgtgataatctttcgcggccctctgccagtcgagggataatgaagtcacatcttgactcgacataaagttccatatgccatcacacgccagtaccataaactggtccttggtggggtccaaggttttgacatccggcagagcggtgaccatttgttctttagcgtccaactctttgttctgcttgtaggagtgatcaccgatggcacgggacaagttgagaccaccatttataccgtcgtaggaaactttgccaccggcttttatgattctgtcgagttccggtgcatcttccggtttgtggtctatagacatgtctattgctttcccttctctgcatatgatgcaccgggaatcacctgcattagctacgtatagttcgtttcctctcaatatagcaacaatagctgtgcaaccactatcattgcccggtaaatcttcattcctcatcactggatgcttcgtaatcttcttcatcctcttcttcgcactcctcgacgactcttcaacgccattaacacagatgaaatgatctctcccccctcgaaggtttcgtcgttggagtcgctctcgtcgtcatcttcggacacagccgcggccggcctttcaggaactgcctgaacttgcaggtgtcactgagccattagatgaagtgatattttcaccatcctgttttgatcctgtcacctctccattacagttttcggtgcaaccatttgagcttttgacatttaacaatttccgaatttgttgatgaatcatctgcgttctccttatcatcatttgttgcaccatttttgctagaagcctatttcttctgtatttcacaaactctcctcctaaacccaactccgaacacagtttcatagcaaattgttcaggattattctctttctccgacatgtcccattcaacctgatcaactaacgaagtattcccaacatgtatattaagtttaattataactctttggtctgtctgctcctccagtatagcaggaggttcgttggggaacgcgtcaatctgttgagcgcaactcgcgcgtggtttgtgataattaaaggtgactctatttgtcactaacgacaccggcggcataatgtcaaaccgagcatgggttactttggctacgaacgactcgtatggtctgggagccctggtgctggcgcactcgctgcgccgcgccggctccgcctatcccgccgtcgtcctcatcacacccaccgtcactgacgccatgagggaccgtttgagtgcggtattggaggtggtggttgtggacgtgctggactctggtgacgcggcccacctggcactgctacagcgccctgagctcggcatcacctttaccaagattcactgctggaatctcacccagtatgagaagtgcgtcttcctcgacgctgacacattggtggtccagaactgtgacgaactgttcgaacgcgaggagctgtcggcggcgccggatgtcggctggcccgactgtttcaactccggcgtctttgtgtaccggccctccgcggagactttagcggcattaaccatatctcagtaggtccgggtgcagcaatggcggtgatagcgtgccggaagacagcgcaccacgtcacctcagctactaacaccatgcacacatcgcgttctaccactggccgcgatgactccaattctaacttctgtaacttgacaatggtagaattgttgaagtagaagggctgcagtagggctccgttgttacccgccagcacaactatgttgctccgtgcacaccatgagaaccaagcaccactgaatgaaacactcttcagagttttaagttgttttttttcaggcagaacttgtagtagttctataccagtcctatagatttaatatataagaaaggtggtggctgtgggatgatgcatagattacctggattagaaacttctatcaaatctgcttcaaaactattagatatacctttcactgccaaagtaagaactggggtgtaccaagataaaaaaattgcccatacaattattcccaaaatgtttgagtggggagtatcacttgtaactttacatggtaggtcacgagaggctagatatactagatcagcagactgggactatatagaaacctgtgcaaaagctgtggcaccaaaccccgtgtttggtaatggtgacatattaagttacgaggattatgtgcaaaaaagacaagtagcaccatcaatacaaggtgtcatggttggtcgtggtgcacttattaaaccctggatattcacagaaataaaggagcaaaaaatatgggatatcagcagtaaagaaagatttgaaataattaaaaaatttactaattatggtcttgagcattggggctctgacacacaaggggttgaaaatacacgcagatttttattagaatggttatcattcctgtacagatatgtaccagtcggtttattagaaaggccaccacaaaaaattaacgaaaggccaccaacatacctaggtagagatgatttagagactcttatggcttcaagcaattgtggtgattggataaaaattagtgaaatgttattaggtccagttccgaggcaatctctagaagcccgcctcgtcgccttatactacgacactggtatgtacacagaagcgttagacctggccaccgctctgctcagagaattgaagaagttagatgacaaaaatttgcttgttgaagttttgttgttagaaagcaaaacctatcatgcactaagtaacttgcctaaagccagagcctcattgacatcagccaggaccaccgccaacgccatctactgtccacctaaaatgcaggcagccctagatttgcagtcaggaatattacatgcagcagatgagagagattttaaaactgcttactcatacttctatgaagcatttgaaggttatgatggggcagatagtcccaaagctctgactgcactaaaatacatgttgttatcaaaaatcatgctcaaccaggctgaggaagtaggtaccatctgtggtggtaaggctgctttgaagtatgctggtaaagagatggaagcgatgcgtgctgtagcaaccgcatcacacaaaagatcacttgcagacttccaagcggccttaaaaacttacaaacccgaattggaggaggatgcagtagtccgtgcacatctgggggctttgtatgatacaatgttagaacagaatttgtgtcgtatagttgaaccttatatgagggtacaagtggaacatgttgctcgctcaatccgtctgcctgttgtacaagttgaaaagaaactatcccaaatgatcctggataagaaactgaatggtatcctggaccaaggggagggtgtactgatagtgtatgatgagtccccattggagaagacctatgagactgttctggagaccattcatcacatgagcaaagttgttgatacattgtaccagaaagccaagaagctatcataggcctcggtatatttgtagcttttaaaatatatatcaaagtgaatttctttaaaacatttttaagagatgtgacataaggaactcaaaaatagccattagtttccagttaatacctattaatgtttgcaatgttcagtatacattttcaaattttttttctaacttaagctgatgtttacacaattttgggatattttctgttggatgtataatttgtaaagtaaaatcacgttgtataatttctctcaatgttaaactgtttatattgaaaggttagaaacagtccaattagcagaaatgaagttgaatcttgaatagttaaactgacaagatgttaccaacttattttcggataaaaattctaggaatctttttctattcttaatacttaacttgtcctttgcttttgtcgaactcttttatgggatatggactaacagcttaggtcttatttctgatgcattccatatgttctttgacgtggctggccttgctgcatcccttgtgtccaaatggagagcaaacgagcgctattcctatggctatgcaagggctgaggtcttggccggatttgttaatggccttttccttttatttatcgctttcttcattatgagtgaagctgtggaaagagccattgatcctgaggtaaaacacgagcgtctccttttgatttcggtactcggtttcttagtgaacatggtgggcatatacgcgttccatcacggacacggacacggccactcgcatggcggccacggccactcgcacaaccacggccactcccatgacgacacggaggcgcccaccggggcgggctccgccatcatgcgtggcgtcttccttcatgtgcttgccgacacactcggctccgtcggtgtcattatatccgccatactgatgcgcacgttcggttggatgcgtgccgacccaatttgttcgatggcgatcgcgttattaatcgcggcgagtgtgatccccctagtgcgtgactccgccggtgtcctcatgcaacggactccaacgtcgatagagcgcgctctccccaacctgttggtcgggctggcgggcgtgcacgcggtacaggagccccacttctggactttatgcagtgacgtgcacgtaggcgcgatcaagctggaggtggcgcgccaggtggcagagcaggccgcgcggatattccgtgaggcgggggttaaacacctcacagtgcagttggactattctcccctttgaataagctaacagtcacaaatgtacatcttgtttgagtcagtcgtaatgagaggagcaacagaagatcagcggccgtcgcgacggcgtcgacgtcggagggcgtgcagcccgtatggtctctgtaggaccaccactgttgactgctattactggctttttgtaatacatagcttccaatgggacaataccaaaatgctcattagatggtgtataaattaaagccttacaatgataaagcaatgaaactttttctgcatcacttggcgatttcataaatgtgactttatcttcaatgtctaattcagcaaccaaatctgtcaattcaatataatgctccatgttctccaaattaataggatcaaacccacctgccattattaaatgtaccctattccaatcagattcactcaatgcatgttttaagtggtctaatgcatttaaagccaattgcagattcttctttctctcatatctatttattgacaaaaagataaacttatctaaacccaccggtacaacttctttcaatggctttggtacagtagtgttaaagtaatcagtattaatggatgggtaacatatatcaggcatgtctttaatgttttgaaatgcatcctggtacactctagctgtgtacttaccttgcagactctgatatgctatcttttctttttctttctgaacttttctgtgttgttacttgtgtggacacatctggcttggtagttgctaacacaaaatgtgcttctagtgttgtaccattgtagacaataaagactattggtttaccagttgtttcaaattgaatttgaataggtaagccaagtgcctccgcaaatgttaatagtgctttaaattctttcatagtaaatgttactgctgtctcttcacctacaatgtaactatcaaattcctcagctttaatatttatttgagttcgtataatttttgataaatcaatattatcatcaatgtaatttcgtaatagtattgattgtgataatgcttcaagtgtgacctggtcgtctgaactttggaagttgctaattgcttctgaaagaattctttgtgatgatgttattcgaggagaagttgatcctggacaagctggccaaggctggatccgctttcaagcctctttagtttttcttgtgtaattataaaatgaaacctcttatgctacaaggacacgagcgtgccattacgcagatcaaatataaccgagaaggtgacttgctattttctgctgcaaaggatgcaaagcccaacgtgtggtggtcattaaacggtgaacgtttgggcacattcaatgtcatggtggtgtcgtatggtgtcttgatgttgactggcagacgattaaccttattactggtggtggagacagctcttgcagattgtgggacttagaatctggtaaaaacatagcaactattaaaacaaactcttcagtgagaacatgcaacttcagttatagtgcataccaggctgcctacactactgacaaagcaatgggtcatccttgtgaggtttttataattgacactagaactgttgatgactcaatctctagccagtcaccaatcttgaagtgggaaattacagactcaaaggtgacatcaatggtttggggatctttagatgagactatcattactggtcatgaagcaggtgatctgattcaatgggatcttagaactggtaaaaaagttcattcaatcaaagagcataaccatcaaatcaacgacatgcagctctctcgtgatggaactatgtttatcacagcctctaaagaccagactgcaaaactgtttgacaccagctccctagaacttctcaaggaatataaaacggagcgtccagttaattctgctgcattgagccctattcttgatcatgtagtacttggaggaggtcaagatgctatggaagtaacaactacatcaactagacagggcaaatttgatgctcgtttcttccatttagtgtttgaagaagaatttggccgtgtaaaaggtcattttggtcctatcaacagtttggcatttcatcctgatggcaaaagctatgcttctggtggtgaagatggatacgtacgcgtacaaagctttgaccaatcttactttgattatacatttgattacaacagaggctagcattgtattttgtctctaaactagataatcagcaccgcttgcttacccggtactcttttacacacgtatttttcatataaccttctattattttgcctagtttctaaagagcagagtccgggcggccaccttcgttcatggcagttctccattagatcatctatgatatgagaggggcagccagattctgataaacttctcttaatcatcatctgcaggacgtcatcaggtgtcgatatcataccaccccagcgagtgacgcgcgcgcgcgccagcgagctcgcccagcgcaccacctcctcgcgctccatctggtccgccgcaaatggtgagaaccccgcaatatagtctggatccattgcattagttttcttacgtgccagttttgttgcaaatcttttatgtatgtgttggtcttctgttagtattggatattggaaatgttgacctcctttcggtgttggtaaactaaaccgtttacctttcgcagtgagaggtttacgtccattgatatggatgtgttgattaccttcatcatcaacacttaccgctactttttttaatgtagcatgcccacattttgaacaaaacaacttagtcatcacactagttgttttgaaacatgttgtgcaacgaaaaataaatgtacggagctgtctgataattctcccatctatagctgttacatttaagcctatttgctttgaaacattttgcatggcaaaatctgatgtaatacaagctacttctacatctttctcttcaaattctcccatctccatatctttcttcttttgtgccaagtttgttggcgtgatccattcctctccgtcgctgtcctcatcacttgaatcttcctcatcagaaactttaaccattacattatttaggtcactgtctttcaaatccatattttttatttgttcaacaatctcttcacccaatttcatctgccactttgcttggaccctcttcataaagtgaatatcacgcgcattcttggcagccaacgcttgctccttcggtgcccatcctaaggctttatatacaccgagcaatctgtgtaacttgcggtccgacttcttaacaagggcttgactgttgtgtgtcaaattctgcttataatacctcataagagacctgtgtccaacaaccataccggaaggaaggaccagctggtaatccaatccttccatggcaggctcctccacttcatcatcaacatccatgttttcttcaccctctttttggtcaggatatgaagagctataatcatagaaatctgcatattcggctaaagcaaggccttcatgtaacattttacaatgtcccttatcaaccatatgtcctcgggcagcttccaacgaatagaaagtacgtcccgtctcattacaccaaagacacatgtaaccttgtgaaatcttttcacccaaatatagtaacaatcctttgacatcaacacaatactccacatcggggataaagaaggaatgtacttcagacatgtgcttcaggtttttaaccatatttttactgtgatgtgtacaaaatagacaatccctaggcttgattagggaatcactttcttttatacggcattcatcccattcatcagaatcaagctcttcaatttccgaatcagtttcaatatcttcatctcccgagccaacaggctttacaacaacaaatttattcttaatagcttgcttgtcttcgatttttacaaaactatcagaatgattactgcgatcatcgtttccttcattttacttttttcttccgcttgtttatgccttttactattgagatgattgttgtaagcattctttgtgttgaacaattttgaacaacatttgcaataggctgattcatctcgtaccgcttcagcctccttgtgttctttagctcgttgttcaaattcttccagcgtaactggaggaatagatgcaacttttctttttaaattgtacctatgccaatctaatttataatgctccctttgtaagtcagctgttttgaacagaacctgacaagtgatgcacgtgtagcaatcaggcatttttaacactgttttatagaacgcagtaaatcaaaaaataaacaatcaaattcaatggtaaacgtaaaatattgtaatgtaaatctaatattgcgcgacggagaccatatgaaactgatggccaccatgtttcagaacatgttcccaactattaatataactacagtgaaactaaaaaatattagacgctgtgttctcatgaactataacccgaccacaaaactaattgacatgcgacattacgtcatacgtgcgatacctgttgggctcaataaaggcactaaaaagatggttcaaggaaaaatacccaacttgaatagatgcaaagatatgtcggagttctttgacaaagcggcgttaatgtcggagagtgagttcgaggatgatgccaacgctcaggtgacgttgccgcagagcttggcctcgcgcggagccgcagtagactctaagtcagccctacgactggtggaactaggacctaggatcactatgcagcttattaaggtggaagatggtctaatggatggagaagtaacaccaaactagcaaaaatctttgtttcaaattgttaactattgtcatttggtattcggtgagtactgccagtggcggtcccgaacctaatgagtttacagtctattaagtataaaagaggaagtttagaagttcttgaccaaatattacttccattacaaacaacttatattaaagttgcgggagttgaagatggatggaaagttataaataaaatgcaagtcaggggggcaccggctatagccatagttggttgcttatcacttgctgtggagttgcttaaggatgaaacttctgacaaaaagattatgaggcaagagattgaaggtaaattaaactacttagtatcagctaggccaacagctgtgaacatcaagctagctgccgaggaacttattaatttagctaacactctaagtgcggatgaaaatgtatcagcggaaagatttaaagaaagattcatcacttgcattgaaaagttgcttgttaaagatatagaagacaataaagcaataggcaagtttggttgtgaggctatactaaaacaattggaaggtgatactcaagtgagagtcctcacacattgcaacactggctccttagcgactgctggctatggtactgctttaggggtcatcaggtctctgcataaatccagtagactagagcatgtttattgtactgaaactcgtccatataatcaaggagcgaggctcactgcatatgaattggttcatgagaaaattcctgccacactgattgttgatagcatggttgctgcgctgatgaatgcaagaaaaataactgccgtagttgtaggtgctgatagggttgctgcaaatggagatactgccaacaaaattggtacctaccaaattgcaatagttgccaaacatcataatgtacctttttatgttgctgcgccattaacatccatagatatgtccctcaaatctggggacagtataaacaacaaaagtagttcttgtgcgcttatttaaattttaaaaagtagaaggtcaataataaaaacaaaaatgtttacccgttcaaaattcatgttatctagagttcttcctttaaagaatgtagctaaagaacatcgaaatgaagcaaaattcctctatagcatagctacgagacacagatctacaactccaattaacacaataataatgtttgttcctcaacaagaggcatggattgttgagcgtatgggaaaatttcacagattacttgaaccaggactcaatttactttggcctattgtagacaaaattaaatatgtgcagagcctcaaagaaatagctatagatgttcccaaacaaagtgccatcacctctgataatgttacattgagtattgacggcgtgctatacttgcggattattgatccatatttggcatcatatggagtagaggatccagaatttgcgataacacaattagcgcaaactacaatgagatcggaacttggtaaaatatcccttgacaaagtgttcagggagagggaatctctgaatgtgtctattgttgatgccatcaataaagccagtgaagcttggggcattacttgccttcgatatgaaatacgtgatataaaattaccaacccgcgtacatgaagcgatgcaaatgcaagttgaagcggagagaaaaaagcgcgcggccatattggaatctgagggagttcgtgctgcagatataaatgtcgcggaaggcaaacggcaggcaagaatattagcttcggaggctgagaaacaggaacagataaacaaagcttcgggtgaggctcaagctatgatcgctgtggcggatgccagggctcgtggtttgaagcttttagctggtgccctagcgcagcaggacagcaaatacgcggcatcattaactctagctgagcagtacgtagcagcttttaataaacttgcccggacaaacaacactctcattctgcccgctaacgcaggagatgtatccagtctggtgggacaagcaatgtcaatttatacaacgataagtgcacagaacaaacagcagcaacctagtcttgatgtatatgaccgctgttgaaaaagcaataattgaattagaaaatagctcactaactaatgctggttatggatcaaacttaagttgggaaggatcagtggaatgtgatgcttccataatgaatggtcaaacactacactttggagcatgtggtgcagtctcaaatgtttggaaccccattactttggcaaaacatttatggaagagtaccaccatgtaataatctttaggtagtgatctcataatttcagtttttcttttaaacatccatgtcatagatgttttccttgctatgcagtaatatctaagtctagaatttggaactccaatattagaagggcataaaagaaactcttgatattcaaattggcattggttcaatttatctataaaaatgtttcttactgttgagctctcaaaaccttaagtacgtgtaatcttatgtggacagggttttcgaatcatcggtaaaaattattgtaataacatgcctctttttggtaagtctcaaaagagtcctgcggagctcgtgagatccttaaaagatgccgttacggctttagaaagaggtgataagaaagctgaaaaggcccaagaagatgttagcaaaaatttggttttaataaaaaacatgttgtatgggacgtctgatgcggagccacagacggacatcatagtagcccagctagcgcaggaattgtacaacaccaacctcctactcttgttgatacaaaatttgaatcgaatcgacttcgaagggaagaaagatgtagctcaagtgttcaataatgtattaagacgtcaaattgggacccgctcaccgactgttgagtacatttgtactaagccagaaatattgttcaccttgatgaccgggtacgaacatcaagaaattgcatcgaactgtggcaccatgttacgagagtgtgctagatacgaggccttagccaagattatgttatattcagatgacttttataatttcttccgttatgtagaagtttccacttttgatattgcatcggatgccttttctacatttaaggaattgctaacgagacataagatgttatgtgccgaatttttagaagcaaattacgataaggtgttcagtcactatcaacggttgttgaactcggagaactatgtgactcggcggcagagcctcaagctgctcggggagctgctgctggacagacacaacttcctggccctgtactaatcggaaataaaaattcaaagtataactatgtcgcaaaacatcgatttatccacactacaaacaatttaaacgctcgtgtcgactactataaagttttaggtgttgctaaaaatgcatcggtaaaagatattaagaaagcatattatcagcttgccaagaagtatcatcctgatgccaataaatctgatcctgaagcttctaaaaagttccaagaagtctctgaggcgtatgagattctttcagacgaaaataaacgtaaacagtatgacacatatggcacaacttcagagcaaatgggcatgggaggtccaggcggcactgatggattcactcatcaatggcaatacaaatctacaatagaccccgaagaattgttccggaaaatatttggagatgctggcttcaaaagcgagagtttcagtgactttgccgaaagtcaatttggttttggtgcagcaaaagaggttgttctcaatttacggtttaccgaagcagcacgaggtgtcaataaggatgtgaatttgaatgtagttgatgtgtgtcccaagtgcaatggctcccgttgcgagcttggaactaaagcaatcaaatgtacttattgtaatggttctggaatggagaccttttccagaggtccatttgtgatgcgctctacctgtcgacattgtcatggtacaagaatgcttattaaatttccgtgcattgaatgtgaaggaaaaggacaatcagtacaacgtaaaaagataacagtaccggtgccagctggtgttgagaatggacagacagttcgaatggcggttgggaacgatgaagtgtttataacattcaaagtggaagagtctaattacttcaagagagatggtcctgatgtacacactgattgttcgatttcagtagcacaagcggtattaggcggcactgtcaggatacagggcttatatgaagatcacacactacagatagtgccgggcacatcatctcacaccacaattcgtctgtcacgtaagggtatgaagagggtcagccaacacggctatggtgatcactacgtacatataaagatacaggtaccgaaagtgctgtcagggaaacagaaggcattgatgtgtgcatatgcagaactggaggaagacaccccggggcaagtgcaaggtgtctcctttgacagagatggtaaaaaaacttcgatatcggagccacacgattaagaagctctcaaagaaaagaagacccagatgacgatctgaaagaatctaaagccaatacttggtggggttgtagttcaaattatttctcgtataacttactataagtattttttttttattatcgtaatgttaaattccatttattttattcagtaatgtttcgttgactttttagataccacggattaaaagctgtatatagcggttgattagtgtagtatggaaaataaatgtttaatactcgagaaatcagtatttgtgatatgtggtaatggtggatatgtgccatcatccactttctcattgaatgtccgtatgatagtctccagtctggcacagttgtataggataaatgcggcacctttgctacatccagcagacaggttaaagtttattttgacagcggagctcggctgagtttgtagcaattcaaatgtgacggccgactgacccactcacgggatccagcccaccacccagctggggctgcgggtgaactgactcaagcggcggatacggccgcacgtgtagttcaggactctaagcgctgttctggctccggcgttgctggttctgtcgatgttgcgctgcagatggctggcgacgcggtggcgcgcgtcgctgtactcgaggtgcaggccgagccgcagcagcgtggggttctgctccaccagcgacgtgatctccatctcgatcttgttgcccagcacttgcgaccgctggttggaggcgcggaactcctcgacgctggtggtggtgagcagcgcggccacgagctgcacgacgccggccgggctgatgaagttggtctcgacgttgacgaccctgagggtgctgttggcgcgcagggcgtcggccagcagctgcgccgtgcgctccgtcagccccacgttcacgaggcacagcacctccaggtgggtgttgctcttcagaccttcgaacagcttctcgaacttctcgtcgcttatgttcttaatattattccaattgagatctgtgagcttggggtcgttctcctgtaccctcttgatggtatcctcagggttcgtgtcgttgggagggtccattgggtacactttaggcttagtagctttggtgatgccgtcccatccgaggccaacgggctggcctttgttcagtaaggacgcgtggtactggtcctggttcatcatcgagtggaagccgaggatagcagccaaatcaatgatctcctcctgcgaggcagatgtgagggcctgttcgtactcgtctccgagatcgatggtgatctgctcttcagcatcacgcaccttctctggaggcggtggtgggatccacttcttgccacgtacaactccaggcacatatggtttcacttctggtcggtcgggtgtctctagtgcctgtttgttgatgtgctctatcaatttcttacggttcagagggcctgtcggatccttttcgcacgcgtagttattccgctgtgagggagggagaaagttgtcatcagggtctacctccttggcaagcatggtgagttcttcctgtgacaatttcgcgcataagtttttatgtaaatgattataacataaatcccatccatgctccaattaacagacttattcaagtgaacacaaaacgcaagcctagacaaatgagcaacattaaatttgtcaataatattgtaccagcaatgtgtgtcctaccaaatgaagtgcccattgtttcaagagattctattattgaatttcttgtgttccaccaaatgatgggtgtcaattactttacaatatatgatagcacaatatcagaggatgttataagaaggttaaatttattacctgatgatataactcaatggaatatacaatttttccctttgaactatccatttgtattttcgaagacttacagtatttttcgtcttgcggttgagttagattgcctcttcagacattttcgctatgataaagaagaagcagataaagcaagtcatgttattttactttcttgggatgaatttgtagtacctcgtgttcataataatattaaaagtgttcttggagattttgatcctatgcgatcgttacaaacacaactatctgcacttttattctgtctaaatcagcctgaggatgataacgctgtaattggatatccagatatactaaacaaaaggcattattacgacttgcctgaataaaaataggattaagcagaagaatcggcatgatgatgacgaggaattcgttaatgcagatttatcgaagaaaattttgaaagctgctaggaggcagcaagttgaacttggagacggcgaaggtggatcagttaaacatgttcttccactggaaatcaatgaagctagttctgacaatgaagactctgccgacgacttggagcctgataattattacgacaacattgaaatcaatgaggaagatgaagaggctttgagaatgttcatgtcaaatagaccagagaagacaaggacattagcggatattataaaagacaaaataacagataaacatactgaactgcaatcacaattctcagatgtagaaacactgaagctacaaaatattgatcctaggataaaaacaatgtatgaaggtgtaagagatgtcttacagaaatatcgctcaggtaaattgccaaaagcctttaaaatgattccacatcttcaaaactgggagcaaatactatatttaactgaaccaacaacttggtcagctgcagccatgtatcaggctaccagaatttttgcatcaaatcttaaagaaaaaatggcacaaagattctacaacctagttctattacctcgtgtaagagatgatttagctgaatacaaaaggttgaacttccatttgtatcaagcactacgaaagtctctatttaaacccggagcatttatgaaaggcattttgctgcctctattagaatcaggtgattgcacattacgtgaagctataattgtgggttctgttttggcccgtaattcagtgcctgtcttgcactctagtgcagctctattaaaaatcgccgaaatggactacaccggtgccaattcaatatttttgcgaatattatttgacaaaaaatatgctctaccatatagggttgtggattctgttgtttttcattttctaaggttccagtcagagtttagaatcttgccagtgttgtggcatcaggctcttctgacatttgtgcagcgttacaaagctgatatttctacagagcaacgagatgcactcttagaattattaagaaaacaatctcaccctaccatcacaccagagattcgcagggagttacaagccgcccaatgccgagatgttgaagcaaatgaggctgtacagaactgtatggctgtggaatgaacacaccaccatcacattcaatttactacttaaataaattatatcactaaagtccattgtaaagtttgttattctttgactgcttaagtatttttctcagtgcttctttatcctcttcggagaaatcttgtttcgggaaatcaatatcaaaagtgacatacaagttaccatggaggttgttattttcaaagttgggcatgccttctcccttcttacgcacccgagcgccagcccatgtcactttgtctcgggaaaccgacactttgtgtccatcaagatgtaccagctctaatgtgaaaccggtcagagcatcctgtaatgaaattgtgacatttgtgtacagatcatctcctcgtctgctgaattgatgatgcctctctgttttgaacacaatcaccaaatcacctgggtctccatccatgtgtggttcaccctctcctcttaacctagttttgtaattgtcaggtgctcctacttcaacctcaatttccagcaacctttcttcgttgaccaacttaacattggggcactcatcgcacactgtctgctgcatcatttggaatctgccaggtcccaagttcctcgtcaccatttcttgcctacagttgcatttgcgagtaccagatgctggttttataacaggcttatttctggttatttctataaaattcccattataaagttcttctaaagacacagtcaactccatgacaatgtcagcaccgcgaggagtctcatgttgctgaggctctcctccaaaatgaaagccaaagtctccgaaaaagctcgcgaatggatcattgttattcatcataccatcttttttaagacagtcctccccacacctatcgtacaattcacgcttttcgggatccgaaagagcttcatatgccgcgccgagatcttgaaatttttgtgatgcatctggatcatcctgatttttgtctggatgcaaggctttcgcaagttttctgtaagctttctttatttcattggtactagctgaacgagacacaccgagtatttgataaaaatcacgaccggctaaagttaacaaaattgatgatattaaataaatacaacacacgtatgccttattaattaacattttgattgtcctccccggaactgttcagaaaaaatttgttaacttgaactcttttacatttctctttgtttttatattattcttactgacaattattaactacttttaaaacaaaaaacaaaatggacgtagtgaaaacacagaataaatcgaacgcacccgatgttgcgatcacagctgtactggggccaagtcaagagttacctgcagaaactcctaccgtagctggctacgattgggaaaatggtactgattataataaaatactcgaaagttacactcgaactggtttccaagcgaccagttttggtaaagcggtctccgaaattaataacatgctcaaatgtcgttcagtacctttaactgaagagacttgcgacccttacgaagaagacatatttattaagaagaagacaaactgcactattttcttaggattcacttccaatatgatttcttcgggcttacgtgatactatacgatttctagtaaaaaacaagcttgttgactgtatagtgactacagctggtggagtagaggaagatcttataaaatgcctagcaccaacatatataggggattttaatttgagcggaaagatattacgatcccgaggaattaataggattggcaatttattagtaccaaatgataattattgtttatttgaagaatgggttacaccgttacttgacgaaatgttagaagagcaagtcagagaaaatgttgtttggtcaccatcaagactaatagctaggttaggtgagaaaataaacgatgagaactccgtttgctactgggcttggaagaataatatacctatctttagtccggctttaactgatgggtcattaggtgatatgatgtattttcactcttataaacgtcctgggcttataattgatatactcggagacttacggagacttaatacaatggctgtgaaagcaaataacactggtatgattattttaggcggtggagttataaagcatcacatttgtaatgctaatttaatgaggaatggtgctgattttgctgtatatgttaacacatctagtgaatttgatggtagtgatgcaggtgctagacccgatgaagcagtctcttgggggaaaatacgggttaatgcaacaccagtgaagctatattcggatgaaaatattgtaaattaaaaacattaatactattttttaccggatagataatggaggttatacatcaaaagttggcttttctacggctgaacctaaaattgtaccaaattgtataatgaaagcaaagtctgaacgtcgtcgccttgcatcacaaatagatgaatgtacttttctacatattaccttttcaaaaagggttcttaattaattgggatacccagaagactgtgtgggattttatttttagtaaagaatgttgtgtgaatttcagtgaagcccctttaattataacagaaccattgtttaacttttcgtctatccaagaggcaatgacggaaattttctttgaggaatatgaatgtcagtccttactaaggataaatgcgactgaccctatcactactgttgttgtagattctggttacagttatacttatatagtgccatatataaaaggaaagaaatacaaggatggtattagaagaatagatgttggtggtaaagtgttgacaaatcatttaaaggaaataatatcttacagacagttgaatgttatggatgaaacttatgttattaatcaagtgaaggaagattcttgttttgtttcccaagattttatggctgatatggaaattgctggttcagaaaacacaatagttaaggactatgtgttaccggattaccaaactttacgactcaacaatgaaagattttccatacctgagttactattccatccatcagacgttgggataccgcaaatgggtataccagaagctataatagaatctatacatgcatgtccagaggagaataaggagagtttattagagaatatagttttatatggtggatgcacacttttttctggatttagagatcgtgtgtataacgaagttagagcatttgctctcgatcattatgatgttaatgtaactcttgcccctgggaagaacttctattcaaagacccagaattttattcattctgtatgacaagggaagaatatgaggaatttagcatttgaacgatttgctagaaaatcttcggagtctcggtaggtggattagacttgtggaaatggcttcgaaggttatgattgctcctaaattttatacctaatgtttaatagcatttacatgcacaaatactaaagtgtaaaaattatgcaaaatttctaaatacctattggtatgtgaataattttgataccaaattttggctcatgacttttttaagacaatatggccacaccagcaactgtattgacattatccaagctggaccactttttaataccattctttacaatttcagcagatatcttatcttccattactcgggacatggcttctagtctttgtgctctctccttacttagttgctcaccgggataagctaagtcattagcttcagcaagtgtgcgcagatcaaagtaatacttagcataaacacttgagggcacatttatgttgaactgcaacatctctagaaactgtcgctccagttcattcatatcctcaacagtgatgtccttgaggatttgacaatagtccacattccaaaccgcttggtcgtcccaaaccttacttgctaataaaattgcacccagaactattcttttccaattcgaaggagcaatatctaaatcagcacatataaggagtctttctaagtacaccaatgtaataatagcacactctgctgttaactgcgcagcattaaataatgttcggacaaatttataaatttgtttatgctcagggttgtatctatcatagtcatcgctaaccccttctttactgagaggatgcaatttttcatcaaatatgtctaatctacgctcagatgttcgattttttatatggtaataaattgccaatgctacacatttaacagtgtttttcaagtttggctgggagactgtgctatcatctaagtaaattgtagagcaggaactacttttcttcaacttattatcagctatttgatgttggctacgctttctagtcataccattctcaattgaagctttggatctttccataaatatagtacctgctatggggtctatttgagaagattcatacggttttcttgtattccaaaaggagaaataataattaatgttgaaagtgactatgactgtggaatccgcagtggtgtaggctgcaaatgttgaacggataacgcgacaaagagaatagtgacatcacaaaagctatagagaataatatgagcgctggaagtgcgacgctggagcgagagctggctagcactaggcggttgctgtggggcgatcacgtaaaggaggatgtatttcggcgttgggcgcaggggttccagtttagtccggaggagcctagcgcgctgatccagcaggagggcgggccgtgtgcagctatcgcaccggtgcagggttttctcctcaaaatactgttgtctgagacacctgggcatagttttcaagacttgacatcggaaaagtgcaattctttgcttgttagggctgtgtgtacaataataagccagtgcctagtttctaagtacaatgtggctgtgtaccgcaaaaacgatacggaagcaaacactagcgctggcaacaatgtcagtgcagaagaacaatcatgtgatgcaattgaccattttcaccgtagaatggaagtacactcttttcaaacattgtctgaagtggaggctttctatacaagaaacatacgcattttaaaagataaatatggagttttgcttctgttatacagtgtcatccttagtaaaggagtgagcactgtggaggcagaactagctgaattatctgatcctctcatacactccacctatggttatggatctcagggacttattaatttaatgttaactggacgggcagtggcccatgtgtgggaccatgaccaagttgttggtggattgcggcttcgcggcattgagaggcagaatgatataggttttcttaccataatggagcatatgcagtactgcactgttggttccttctataaaaaccctaagcaccccgtttgggttctagcttcggagactcacttgactgtcctgttctccttggagcggcggctagcagcaccagaaactgcaggggaatctgctgaacggattttccgctcatttgaccctgaaggcaataactttataccatctgctgcacttcaagatgtattgtgtgcagcagatcttgtcagtgaaccggaatatgttgaattgatgcgacgaaaacttgactcggagaatttgggtataatattattaagtgcatttatggacgaattctttcctggttgcgaacgtggtgccccggatacattcacattacaccactacaatggattgctgagaagtagcccaggaggacgagtagtgtacaggactggccgtgccgcattgctggaatgcccaatgcacgcagccactacggaccctatgcttacttgcctgcagactaaatggcccagcattgacgtagtgtgggacgatggccagtcgccttccctcaactaacatcgtgctcggaacctgtgacacagtgaggagaatcatgtaactttacaagttactgaaaattccattactttattgtattaacttggcgcgccgcaccgcgcgctgcctgcagtggtgcgcggacaacaagtccaagctgcgcaagctcaactccaccatggagtttaacatacgtatacaggagttcatcgagctggtgcgcgaggacaggcggctggaggcggtgcgatacgccaagaagcacttctccacgtacgaggagggccagctgcgggacatacagcactgcatgggcatgctcgccttccctaaggacatcgtcgctcaggttctccgccgacgaggacgtaattttcgtagacgtctttcctgctctaactgagttttcagttcagaactctcaatatctttcttctggggaccagctgatatagggagcattttctatagcctaggtgtttctataaaaatgaatattatactatatgctccggctttattctttttttatttggttaatttgggtttaaaaggcactgtcaaacaaatattcctgtgtggattaatacagctagctcttggtttaccatttttaatagtagcaccaatttcttacttgagaggaagttttgatataggtcgtgtttttaatcacacctggacagtcaattatagattcctagatgtgaaagtgtttgaaaatacatattttcatgtaacattattagcaatacatatattgctcttactcgttggaaaatataacttgctaaatcattggtttacacgcgtttagttaaaaaactggtagtatgacgagtgcggataggatcgattttgaaatggaggtagaagtagagagtgcatcatcaggacctccggttgacgttccaaacccaacgtcaccggcacctccaacaccaggcggtaacaaaagtgtcgtggtcaccactgctactgcggggtcagttacagtatccctgcatcccctggttatcatgaacgtttctgaacattggactcgattacgtgcgcaagaaggttcaccacaaaccgtggttggggcacttattggtaaacaaaaaggtcgcaacatagaagtgatgaattcatttgagttggtgttcagtgctattgatggtgacattattattgatagagactattacaatttaaaagaagagcagtttaaacaagtattttcggatatggattttcttggttggtacacaactggtgaggcacccacagaacgtgatattgcagttcacaggcagatatgtgatattaatgaatgtccggtgatgcttatgctcaatcctgctggcataaatggtgaacaattaccagtagtgctatatgaatctgtgatagatgttgtaaatggtcgagccactatgctgcttgctccgctcacatacactctagctgcggaagaggcggaaagaattggagtggaccatgtggctagggtgtcatcaggagaggcagctcttaacagtttggtggcggagcacctgacggcgcagcggtcggccatcaagatgctggtgtcccgcgtgcgcgcggtgctggccacggtgcgcgccatccgggacggctcgctgccgccgcggcccacgctgctgcgcgaggcgcgcgcgctcgccaaccgcctgccgctcctcacctcgcagcagttccgcacacacttttataaccaatgcaacgatgttgctctgatgacgtacctgggcacaatcaccaaaggctgtaacggaatcaaccaattagtaaacaggttcaacgtgctgtacgacagacaggggatgggtcgacgcatgaggggacttttcttttagggcggtcgctaatattgaagaaaagttggactttgattctttttaaccttgaagaatttaagttaaagtttataatgttttcgccgtgcagcaggcatttctttttttctacacagcttcgacgattgcagagtactctcgtcctagcggaacacaataacgaaggcttactacctgttacacaaaatactttgagcgctgcgaaaaagatcggaggagatatatccgtccttgtggcaggaactaaatgtggaccagctgctgaacagatatccaaagccagtggtgtgtctaagattttggtagctgagagtgatgcattcaagggtttcacagctgaatctctggctcctctcatattagccactcaaaaacagtttagttttactcatatcttagcgccagcgactgcttttggcaaagccatcttacctagagtagctgccaagttggatgtttcacctataactgatatcattggtgtgaaagatgctaacacctttgtaaggactatttatgcaggcaatgctatcttaacattagaggcgaaagacccaatcaaagtagtaacagtcagaggcaccgccttccctcctgagccattggaaggtgggtcaactgcggtggagaaagtccccgaaggtgattacaagactgaccttgtggagtggctgtctcaggaactgacaaagtcggatagacctgagttgacaagtgccaagaatattgtgtctggaggtcgtggtctaaagtcaggtgataacttcaagctgctgtacgatctagcagacaagttacttttcgggtaacccgagcagtttccttacagctgatccataattcttaattgtatcttcattttctccatcattcatataactggagaccgcatccttataagcatttgcattagaaatattagatatatcataattcttataatcatcatctgttagatttatttcttgattattacaaagtaaatgccaattaactaaactcttcttagatgaattattatcccaattataatattccatatcatcttcgcatttatctttctcccattcttcgacattccaagattcatggtagcatgctgttaataaataattcacgtaatcaaaattctgtttcctcatcggacatctatctgctacaaaagtcacataatccgtcttttcatcgtaacaatcaccgaccaaccttataaatttatctttagcatgtttatctaagtttaaagtcgatagtttcactcttagattaacaatcctggctaatggattacgtatagttgggctagcgtgacagtaatccgaggaaataacttctacaggataatgtttctctatagcatcttcagaattgagtaacttcggccattccgtgcagtatttcttgatagcttcacattgtgttttgatagcgggtggtgttagatgtaggaagttgggtattttcatgagttcggcattagctttcttgcctggtggcgcttggccttttggaacatatccttgacggagaggtaatggcacagatgatggacagaggattgtgcgacatttgtatcatttatggatgttccactcgttggtgttagccctgaacataatcggagcgatgtcactaatgatagcgactgggagtttcacgatattcggtctatcgatcctgtactttgtgctgctgactcccttcagcttcgtctgctggtaccggccgatatacaaggcgtttagaagcgactcatctttcaactttatggtcttcttctttattttcctgttccaaatcattataacgacggtgcagtctgttggtatccccgatggaggctcttgtggcctgatgaccagtatatcggcattcaaagtgaacgtgggcgtgggcatcatcaccttgctcgtcaccatcgggttcatcacctcggtggtcgctgacgtcatgctcatggcaaaggtgcaccgcatctaccggtcgacgggcgcgtcgctcgccaaggctcaggcggagttcacgacggagatcttccgcaaccagcacgtgcagaccgccgcctccagcgcggctgcagctgccgttaatgcccagatcaacgccactgccaacagatactgatggactgcactttgaaaataacgctaataatgtagattttaatcacaacttgtagtgtttaatatcattgtggatagggttcaaaattgtgtgacgtcactaatcactttactaaacaatgaactttaaaactttttctgattacgtctttgctgccctacgtgcaacaaggtaaaagtataatgatggtatagtacgacgaacaagtattgcgaaatgtcccataagctgagatattattagttcattttccttgttaacaattgtatcaacaatcctctcagcaacatagtcggcagaaaatccagcagccgtacttgtatccataactccatgtggttgcccagaacctgtaagagcattaatcgaaactgcagttttgacatatccaggacttacaacacacacattaatgtcatgttgcttcatttccgcccgtaaggaatccgcatatgcttgcatggcatgcttcgaacctgcatatgctgaacgttcaggtaaaccgattagtccttgcacagaacttatgaaaactatgtgaccacttcgtctctcaaccatttttggcaaagcagctgacgttaatccaacagaccctagatagttaacattcataattttcttataaacatccagtttcgtatgaagtatagatccacgctgagagatacctccattattaaccaatatatcaatatgtccacaaagactgtggaccttgtgtacaaaatcttcgagttggtcaagttctccaagatctaattcaatgacaagaggctatactgtatcccattttttttaacataagatcttgctttactctgtccagttctgattttcttcgtgatgccattactactttacacccttgctcataaaatacatgggaaagagcctctccaatgcccgagcttgcaccagttatcacaataacctttccttgcaaggtggccctgcgtttacgtaaagataatttgttaaataacttatacaataccattcctagtgataaaggaatccccaaatattggagataccaaaaaacttcaatttacgtaatgagatatgaaaaattaaagtaacaaatgatagaatgatttccataatatggctaattctgtttggtttaagttaaatactttacgtcatgcatcagcagcgtttctacaaccatatcgtacaactacgaataaacatttcaatccaaaatataagaaagagagggcagcaaaatatttaaagatagatcttccgaaaatggatgaggaaggagaagatttgagcccggagaaaatgcgccagaaaatgaaagaaagaggaattttaccaccaagaccttggatggagcgaccattttatatctctgctactggtggtatatttgaagcatatatcccaccagagggagacggtaaagcatcaattgtatcaacaacacgtgcaaaacaaactgtacaactcctcgaaaagaaatccaaatcgatgatggcagtacgaaaaatcaaatcttttgaagaagattttaccacaaatgacttttgcagtcaagcacagaatatttatattaaagcacatgagagtctcgctaacaatgacaaagcttcactaaggttgtatgttacggagaaggcgtacccggagttcagacataatagttgggagaagaccatacggtggaagtttctggagtctctagagcctccgcgagtggtgcatgctcgctgcactgatattattagcaaggagaatatatttggtcaggtgactgttcgtttccatacacgtcagcagctggctgtgtacgatcgctttggtcgtcttctccatggcagtgagatcctcgctaaagacgttctagaatatattgtatttgagaaacatctctctaatatgtatggaacatggcgtatacatgcaaagattataccggactgggcaccaccaaaagatccttcaaagttaactatgatcagattggaagaacctgaacccaccaagagatgtatgatcggccgcgtactcggcggtgagcagcgggttggctgcggtgagcgctgcgtagttcgcgtagtcggcgtacggggacgcgtagatgagctgatgagccggctctcccggagacagcaggccggctgtacccgcgcctgtaccgttcagtaggcctgcctgtgcgccaggacctgacatacggggcgacagtatcagaggcgcgcctagcggcgcctgagtgcgcagagctacgctgcccacgccgcccgagggcgccagcagccgctgtgtctccgccgccacgcgcctccactcctcgtccgcgttgacggggacggccttcgcgcttgagtcgcggtatgtgccgttaatgatggccagttccatcagttgacgcttcttcagctcgtcttcgccgtccgcttggggtacaagcagacgtttgacttcgtcgacagccctggcgagtttgatcttcgccctattctcggtgtcttccactgtgagcagcacgtgcagatcgtcggccaggtgttcccagttgggcttgccgcggtttgcgtcctcctttttcttatctctcatggatccttttcctctgaccatgattttgcatcccgggagagttgcccgcgacgcttgtctgcgagctcgatccctcagatacgctgctggtttacggcgtgccgtaacacgacacgtttggagggaccgccttttaagtgtacctggtgctctgtgaactctggatactgtgtttatgtgttgtgacgatgtatatgtgctgattggtcctgttcccgtatatcgcctttcggatattcgacaacgcacccagttccggatcagctcagccgattagcgtgatgaaagtagtgagtctgcaattgccgtcggggcccagtatggagcggctgccgctgccattcagcccaacggaacttttatggcggtatccactaccgtgggcgccgccaccgccgtcacccctcggtgacacaaaggcacaacttcccgccggccttccgccagaaccaagactatggacacgtgaagatgtagcagtttttttgaaatggtgtgaaagagaattcgatctgccaaattttgatatggacctcttccaaatgaatggaaaggcactttgtctcttaactaaaactgatttgggcgaacgttgccccggcgccggagatgtcttacacaacgttctacaaatgctggtgcgtgacgctgcgctgctcggaagagttccatcgtccccggtgacgccgactgcccgcgccgccccctatcctccctcgccacacagccacccccccacgcctacctgggccgtcgacagcttccatcacttccatagcgcagcggccgccgccgcacagcccaactctgtcactctaagcccggcgccctcaatcgacagttctggaagtccgcaaaggggggaaactctcggctacgcgtcagcctatgcgcctcctgtccccgcccaggcggccagttcaggcagcaatcattctgactcagatgaggagaatcatttcgcgcctccacctcgttcaccgaaggagacgttgcccagtcctgcgccgcaaacacactcggcacctcaacacacgcattatcgggcacaacaccgggaattcttcccgaatgatatgcccgaatcaaacacaaatggaagattattgtgggatttccttcaacaattattaaatgaccctacccaaagatacacaaattacatcgcgtggaaaaaccgcgataccggagttttcaagatagtggacccggcaggactcgctaagctgtggggcatccagaagaatcacctgtcgatgaactacgataagatgtcacgagcgctcagatactactaccgcgttaacattttaaggaaagtgcaaggcgagcgccactgttaccaatttctacggaacccgacggaacttaagaatattaaaaacatttctctgctgcgacaacaaatgagtccaactcgtgtagcgccgcagcccgtagtgaaaactgagatgaaagaagaacgttgtgaggatgagcatgtggaagaggacatgcccacagatctgagcatggccgcgtcggagccgtggcgcaagcgcgcgcgcgtcgagcgcacgacaagcaccgcatcagcgccctcatcggcgacaccatgatgctcaaacgtgaatctgaatacaatcccgaacattacgctcttaatttaaaaagtgaaaaatgtgaacaatgatttacgctggaggggaacacagtgcgaaacgttttacgtgaataataactccaccctacagactctagtcgaattcctctcagaaatatttttagacatcatcaattgttgggagccaaaatgccatgtttgtacaagcagatgctaacatcataaacttaggattaaattgaacacattgaattggagctggatgatctccatttagtacacagactttgtacccagtatcagcattccagacatgcactctgccatcagtagatccactaaagatatattgagaatcggggctaaatgaagcttctattggtatgcctttgttgttcaaatgtccagtgaatgtttgtagtggagttccatgatatgcatcaactaaacgtataattgatccatttgtacttattaacatagtttttccatcccgtgaaaatttcaatcctgtccaatcacattccttttcttgattgagtttaaatgtgacaaagggacctttatcaaaggatcttaaatcatacaattttatgctttcagaatttactccagctgcaaatattagtccttcgggatcatacgctgctacaggccgtcctgatagatgcattaggccttgacaattaggtgatcgcagatcccaaagacgcaaggttttgtctaaagatcctgataaaaatgtatcttctacaggtgacaaacaaagcgtgacaacctttttcgtgtgtcccgggaaatatctgatgtatttattgtcatgtagagacaaatatcttatagtgtcgtcaactttagtcgaactgtgaatagctgtatttttggcatgtgtgaaatgtattaaatcgacaccatatttcttactatttacagttatcatttgggtgcccttttcacagtcatatataacaatttgatcatcctcgctgcacgatattaaagtctcgccattgggtgaaaagtctatactgtttattttgtctgtgttttcccgaaacacttttgctaccttaaaacttctaacaacttgatcgaccagtttcatcatttagatcgtaattaacaatcaattctctatttagtaataagctatgaatttataccctcggtatttaagaggtacgaaaatgacactcagtaatgtactagttagccggccgctctgctctccaaggattggttgctgtgaaatttgacaagagccacggtgctctcgttgagctcaactgtgagacagactttgttgctaagaatgataagtttcaaaagatgattgaggatgcaacactggcatgtttcaagtttgctcacactaatatgcaatcaaagggacctgttacaaagatggagttagacagtgagcaattgggaaacttatcagctgatgggaaaaagctttcagaaatattagccctgttcattggatcagttggtgagaatgcaatattgaggagagctgagtgctggaaagctaacaataaggatgtcaaaatcgccggctacactcaccctgcaccatcagtcaacagtgactactccgcagggaaatatggagctttgcttgcatataaacaggctaatgatcatgaagatattggtaaacaactctgccagcacattgtaggttgtgcaccgacaaagattggtgacaaagaagtggataaaccggctaaaaattctgatgatgaaacatgcctgatataccaagagtatttattggacccctcgtatacagtagaagaggttttgcaagaaaataaagtggaagtcattgattatgttagattttcatgtggagaagttgcggaatctatgccaggtgttgagaagcaaccgttagatacagtacagactgttcagtaaattatagttttaataatatcgttgtcggagtggccgtggttccacggcacgttggcgcgctcggcggccgcggcctgcgtgctgtcgggcggcacggccgcgcctccagcttgcgcgccacctcgctcaggcagcgcaggtcgcagctcagcaggtggtagccgtccgagtgcaggtcgcccgacctgatcattacctcgccatcttcattagatatcttttctaatagctgcttatttcgtttgatgatgtgggatttcttagcaactacagaagggaaatctaattcaataaaattagcgaccgcttgtgttgagtctttcaacttccaatagagagtgtcaaagccgcagcccaagttgataatctgacactttgttccacaccgctccaaaaactgatgaataaacatttccatagccttaactctggcgtagtagccgcgattaatttcaggagcttttctgtctacatgttttgcgaaatatacaatgtaatcatctttccaataacctaactcaacggcgcatcgtttgcactctgtagcatccgtgttagtcgcaatgatggcctcatcttcagcagtccaagatattatattgttcatgatggcgatttataaaatttaatataccataacgcccacgttatttccttatttgcaaagtataaaataagtacgactttgtcgataccaaacgcttgcaatgcactccaaagtcttcaatcttattcaagggtattgtctgatattccgatggctcttcattagctggtttataacccttgggataagttctaaaagcaccaaggcacacttttccagccgagatagttcttactgggtcaataacaattgccacgaaaggctcctggaaattttggttcagcatctgtgtcgagacatcaatcccagacaaccaacatccatagccagggtggctgtggtaccaacctatggcattctcatgacgaccaacctgtttagcagcctcaatataagcagtcatatactcataggcttgtgcctgagcattgaccctggtctccgtaccctccacaggcaaagcaaatgagtccatgactagcattgtgtttgcatcaactttaccaagtaatagacccatcacttccaaagtacctccggaacgagcatgcataaccattttgagtagagctagtgccgaaattttgatgtctttgaagaaatgaggatctttttcccatggcttagctgcaagtatatcttgctgttgctttttatcatagcgatagatttcatcgacgctcgatacagtttctatgttatttgccataacccacgttttctgggctgtactgctttgagaatcagcactcgttgatgccaaggaatatattttatccatcatcatcgacttcctcttcatcgctgtccgacacgtgaactgtcacctcgttagttggagacttgctccattcgaagtacagaccgaaacctatgtcgtagttgtcagtagcgaattcccagcataggcagcgggcgcggcggtgcgtgggcacccggatggtgacagtctcgccctgccccactgtgaggcggccgccgcccgcgcgagctgactccttgaacgcagacacctcaccccgagtccacatacgtgcctcctccaccgcggggaaaccgtcatcatctgagtcttttttttcatctgatatatgcgttttatccgaagtttgcattgacttatgaatatcatcaacttcattccgattatcatcaattaccacaatagaattttcatccttatttacgatattagaattagctaatctcttatcaacagctaactgttggatatactgttgataatgttgatcttgtaactggcgtatgaggaccgcttgctggtcaaagttgcccggaaactgttgctgtgcatactctaggaactgatcataagtctgtgcgtttaacgcatcttttattctttgcacttgctgttcggctcatcattatgaaagggaagaagaatgtcttactaatgatctgtccaggaaattgaaccaattgcatcaagagaaatgtcgcttagaacttacactggaacaggaacaagaatgtctggtcaataaattgatgcataagattgagaaattggaagcagagaccttagcaaaacaaactaatttagagagacttcgtagagagaaggtagaacttgaaaatacattagaacaagaacaggaagctttggttaacaggctttggaagcggatggataaattggaggctgagaaacgttcactgcgaataagactggaccagcctgtttctgaccccgccagccctagggacattaggcgggcggtcatcgttaaagatatccgtataaattattaaatgaaggtgctaaagtgttatttttatgaaaaagctgtagttatatattgttaaataatgatcttgctggagatcaataatagaattatagaagagactctaacagttaaatataaaaatgcactggcgcgcttaaaacctgaatcaattgatgtgactgttgcggacttcgatggagtgctctttcatatatctaatgttaatggagataaaaccaaagttagggttagtatatcattaaagttttacaagcagttagaagaacatggtgcagatgaactgctcaaaagagtatatggacctcttctcaccgaagcggaatcaggctacaatgtgtcagtactgctggatatggagaacatccccgatgactgggaggagattgtgaagaaagttggtctactgaagaggaactgcttcgcgtctgtgttcgagcgctacttccgcttgcaggaagacggcgatgttagtcacaagcgggccgttatcaactatcgccaggatgaaacattgtatgtggaggctcaagaggaccgagtgacagttgtgttctccactgtgttccgccatgaagatgacatggtcattggaaaggtgttcatgcaggaactgaaggaaggtagaagagcgtcacacactgcgccacaggttctattttcacacaaggagccgccgctagaacttcttgatactgatgcgaaagttggcgaaaatataagttatgttacattcgtactgttcccgcggcacacgtgcgccggcgcgcgcgacaacaccatcgacctgctgcacatgttccgcgactacctgcactaccacatcaagtgcagcaaggtgtacgtgcactcgcgcatgcgcgccaaggccggcgacctgctcaaggtgctcaaccgcgcgcgcccgcagcccgcctcgcgccccgccgagcgcaagaccatcacggggagaacgtttataaggcgagattgagtgttggtcgggcgcgggacgtagagctatgcctgtcgacatagactccgacaccgagttggagtgacgcgctatcccaccccgcaacgtgcgtacctacctaacattctatttattgaaagttatattcgtcacaacaaatgtatttgccaatattcagctcaatatatcggcgggacggaacgtgcacatctctcgagcctagcctagtgaaataatgttgccgtagtatttgttaacaaaattatgctttgagagttctatataatgatggcactgcgttcgtgattcgggttcctaaatctattgtgtaactcttcatataaagcatagaccactagcggccgtcgagtctagtttattacgtaattttgtataccgatcctcaagactaaaagtgtattataaaatgtagcctatgttgagtccgggagggaggtatgcacaaacttacgaatcacctctcgttattgctctatgcgatatgtgaacaataattattgtaaaacgtttatttctaggtaggccccattcaattattaatgtaagcggaaagtgtataaatatccccatagtaacttccatagagagtcggagtgaatcaaatggccttatttaaagattgttggtagtatcgctagtttagcccaacgtgctacgtatatggatcattcactatatcaatttgcatttatttctatttcgtatataagtgttttctaaaagcgttgttatgagtattgcaaagtttcgacatatgtagaacgtacctattattccgattaatacttaataattttatgtttttggtgtgtcttttcttcaatgagattgcgacttaggaaatcatggactgaatatcaagaggtttggaagttcaatggataaaattcttatgttttttaacatcaagtagtaacaattatttaaacaatgtagctaacttgaattttatgtaatttttatttgcaagatgtattatttatgtataataatgtaagttaaatgttgctttaaagtttgatcatttaactgacagtgcgatattatgtgaaatgtgaacgttatttgtgaatatgtaattattcttgtgatctaaaatccgtttatatttttttattttctagattaaagccacatgaccagcagcagcagcagcggcgccgcgcagcatgccgcgaacacgtccgacacaacgcgcgccggccgcgcctccgccgcacggaactggtgcacgatctccggcagcgggcctcgcgccctcggccaccaccggaccgagggcgttgacgtccttcccgaagttgaagtgtatgtcgcccagcggccaggcgatggggttggagacagcgctgtcgcccaggtacagtgtcagcgagtgcgcgcccgactggtagttcaggtgcttcgagatcgcgcccacgttcagttccaccctgtatgtcttggcgctgggctcagcaacatagatggcttccaggtctgccgcgggcgcgagccgcacgaaggcttgctgcaccgacaccgggttgttgtacttgtcgcgtacactgaacttcaaactcaccttctgcatgtgatcagcttggagaacctcagtcagcttattggggtaattgattgtggttatcttcggactggtggtgccatcaacatcacctatccccacctccaggctactaacttgaatctcaccgagcacagctatatttagattggccgtcttggagccggcactgagagatatcttgtaaaggccatactgagctttaatcttgccgaggttcaatacaaatgttgtaggctcattgggtttttgggttaatggttgtttggacaacacaactacgtcgtcagctaggcgtgtggcggactgggcgacgacttcctcggacttcagactgcgcaccggacgaccaatgagatcggttatagagaattctacagtgtctgactcggaggtcacatatttcttgcctttgatcacaatgcagataggagaaggctcgtcatctgcgagcgcggtggcggcctccagcagcagcgcagcaccgcggggcgtactcacagacctccccgacacatagttactgaatttgtaacgctgttcctcattcaaaggtgatgctttcttaaggcttttgaatgttcttgatatgctacccagtacaagtgcggttgcgggcagtccaccatcaaagtggagagcgcgcgcgtccgactcatcagctgctagcagcacaccttcagcatgtgaagctgtccatgcagcacagcccatgtgctcacataatgcaaatacatagccataattggcaggagaatcatctttcttcaacaattgtataaggttcttcagggagtcctctttatccatgatggtgcctttgcccatagccttcagggaatatactgcatagtatatttcttgcagcgtagcatctttcttatccaaagttcttgttggagtaccaaggagctcagggtttaaaatggtgaggcagtttgccagtgcagctgcatttgttacataaaacacttgctctaagtttgaaatgtcatatttcaaacttttcaatgcatcacagatttcaggtgttttaacattgatttgcttcaagcctttgatggcgaagtaaagagcgcctacatctttactcttcaaaccttcctctaagattccttgcagttttttcacattaacggtattctgaagaatagcttgactaagtgccaagaaacttataaaaagtaatattgatttcccgcatcttcttgtgtatggaccttccggtgctggtaaaaaaactcgaattatgtgtttgttacgagaactttatggctctggcgctgaacgattgagacaagaaacaatgcattttacaacaccatccaataaaaaaatagaaatcatgacagtaagtagtaactatcacattgaggttaatccaacggacgtgggcattcacgacagagttgttattatggatttggtaaaaaatgttgcacaaacgcatcaaatagactcttctggacaacgtgagtttaaggtagttattctaaatgaagtcgacgacttaactaaagatgcacagcacgctttacgtcgtacaatggagaaatacgttgctacctgccgtcttattttgatcgccaattctatatcaagagttatacctgctataagatcacgttgtcttacaattcgagttccagcacccacagaaaatgaaatagccgcagtattgcattctgtatgcaaaaaagagggtttaagtcttccatctgatttagcaatgcgaattgccaaagcagctgatagaaatttacgtagagcattactaatgtgtgaagcatgcaaagtacagaaatatccattcacagcggatcaaaaagtaccagaaccagactggcagcaatatattcaaagtcacagattttgattctttaaaaatataaaaccaaattatatatggtaaaatatgaaacactggaattaaaacaataacatgttctttcgtaatgttcggtccctgggagagctgacaatctgttgcaaacccgagcttagaggttcaagcagattaggatgcggacgtcttcaactcaataattcatttcataacgcaaggagaccaaaactcgagccaaatcctttagacaatctaagctacgagtcagctcctttaaacgctagaggattattaaaaccgtttctttttactattggggtctccacagcgagtcttcttggttgtgttatttgggaatatgaaaatctgcggagtcatgctgcctcattactcagaaaacctggtacctggttgaattctcaacaaaaaaaatatcattctaaatctgaatcgaatcaattaactaaatggtggaactcacttagacccagtgacaaagtattctaccctattttggcagctaatctcttagtgtttggtgcttggagaataagatccttgcaacctttcatggttaaatacttttgttcaaaccctgggggagctgcaaaatgtattccaatgctactttcaacattcagccattattcacctttccatttggcagcaaatatgtatgttctctacagcttcatgccagctgctgtggcgtctcttggcaaagaacagtttctcaccatgtacttaagtgcagctgtaatgagtagttttgcaagtgtactatataaagtgttactcaatcaaccgggactaagtcttggagcttctggtgcaataatgtctgttttatcatatgtctgtctgcaatatccggatacaagattgagtataatctttctaccaatgtatacatttgctgcaggttcggctattaaagctattatggctgttgacttagctggagttgtattgggttggaggttctttgatcatgcagcgcatcttggtggagctttgtttggaatagtgtggtgctactggggtagtcaacatatttggggaaacagagacaaattccttcagtattaccataactttagaaaggatgcaagataacatttgggaataaaggatatatatcctgttaaatccgaggtatatctgcttgtcactagacgcggagagtacgatgggctctgtctggtggaagtcgacagcattaacagaaccattgtggcccggcagcttgtataacacacggcgtgatgtcgtgtcccagatgtacagaaaacggtctgatgagccagctgccaccttagagccgtcagcagaccaggcacacctcagtagattcctctcaaagttgtgctgatgaccagacatgagtttgacgcagcgctccgcaggtgcgaacggtcgcacgtcccagatacgtatggtgccatccattgagtttgatagtaggtatgatccatcataggacagcgataaacctgtgatagtatctgtgtgtcctttgattttgtaagatatctgattatttctgatgtcccacacttttaccacattatctaaacctccagaaataatcttttcagctgtgtcattgaatagtactgaggtaactggataatcattgtcaaatgaagctataggatttcttttccttgcatcccatagtttaattgtattatcgtcagatgcggacaccaataattcaggacctcttcttgctcctgaaacactgttgacaaagttggcgtgtccttttaatttctttatcctagttcctgtaggaacatcccatacagccactgtattgtcggtggcacatgtgtacaagtgagatccatcgggggagaagcagagctccattatggctcctgtgtggcccttcatcaccatcacattctcacattgaccatggacattccatagatatatatgtctgtcaaaccctgcagacgccaagtgcttgccttcaggatgaaacttggcagtgaaaatctcaccttgatgcccctctagcaacattataggcgcgtacaggttggaggtcctcggtacattagaggttacaacagctttttctctcgttccaaccactgaaatttcatggcgtatttttttgccggcaccattgaaaaatcatctgcttttcgttttatctccatttcaggcatgttaaatttttagtgacttgttctaaatttctttcattttcgagggacaaaataatttgacttcaaaatcgtataatgctaacaaaaaaacctaagccggcttacaaaagatttattggttatactcttgggactgtatttgttgctgaaactattggaattgctatatcatacggtttatacttcaagttgaataccgatagagattttcgtctgtatatgcacaaaaattacaactttatcttagaaggatactacggtcttggggaatacattggtggtcacaaaactcgtgagttagatcaaaaagtgtggtcaagcgaaggcaagatataactgtttgacgaaggctccaaacatactgatacaagaaaattctcccttgacacaataggagtacttaaagaagcagctaaacaagattccgatttaaataagaagattgaagcattgttgaagaaatgaacgatagacattctgtactagaacggttgagtaggagagatgcacaacgcttagaaaaactgcaaaaggcacacaaggcaagggaagaagttgacgcttctaacgaaaatgaagacttcttctctggggcttttaaaatcagatccgagtatatagaacagttgctatcacaagtgccaactttggaaacatcagtactaactgcccactttgacaacatcaaaagagaagtcaatgaattgcaaaaatatgttgtcacatcatcgttcttcctcaaagagtttaatatgcgcaaatatttaggcattgtacagaatttacagtcaaaatgttatgaattagaagaccaatatgtccctcggaaaaaatttggcttcacaagaaaaaacttcccaaatcagacaaccagaaataatttggatgaacaggatggtgttaagattgatagcaataaatgggatgataaattatttggttttgattccaaaaatggacaggttttgttgctagaaaacgatgtgctatttcagcgagatgtgacaatgagaaatttaacgaattgtaccatcggtctgaaaggtgtaatgggtacattacacttgacgaatttggataactgcattgttctatcgggcccagttacatcttctgtgtttatagaaaagtgtacgaattgtacaatagtgacagcatgtcaacagttacgtatgcatacttcgaacaaatgcgatatataccttcatgtaacaagcaaaggtattgtcgaagattgtatggagatcagaactgcgccatataatttacattacgaagatttagaaaaacatttcaatatgtcattgttggataaaaatagtaacaattgggacaatttggatgactttaactggctagcaccggatgtaccctcaccgaattggtcagtcatggatattaagggtcgcgtaactgattggagtgactgctggtccaagattccatcataatgtaaaaaatgctttacattttcacaaaattggcaacataaccgcaaaagcgagcacgtcgagaatcgaggctaacaaagtggtgtgctatgctcacccagatgcaccccttattgaggattacagggctggtgacatgatatgttcagaatgtggtcttgttgtgggagacagggttatagacgtgggatcagaatggcgaacctttagcaatgagaaatcaggtgttgatccatctcgtgttggtggaccagaaaaccccttgctctctggtggtgatctgtcaactatcataggaccaggccgtggagatgcttcatttgacagttttggggtgtccaagtaccaaaacagacgtaatatcagtagtaatgacagagcactgatcaatgcattccgagaaatcaatactatggctgatcgaattaacctgcccaaaactattgtagatagagcaaataatttgtttaaacaggtccatgatggtaaaaacttaaaaggtagagcaaacgatgcaatcgcttctgcttgtctatacattgcctgtagacaggaaggtgtgccccgtacattcaaagaaatctgtgcagtcagcaaaataagtaaaagagaaatcggaaggtgttttaaacttattctcaaagcactcgagacgtcagtggaacttattactactgcggacttcatgtcacggttctgttcgaaccttggtctgccgaattcagttcaacgtgctgctacacatattgcacgtaaagctggagaattggatattgtgtctggccgtagtccgatctccgttgcagctgctgccatttatatggcgtcacaggcgtcagatgataagcgcagtcaaaaggaaatcggtgacatagcgggtgtggctgatgtcacaatccgacagtcatacaaactgatgtatccattcgctgccaagctgttccccgaagacttcaagtttgccacacccattgagttcctgccacaaatgtgaatcacttagtttgagtttaagttgtaagttactgtttttgtaaataatcttgatttgtaaacatttgacaataaaaattactcctttattttacttttttatcaccttaacactttacattaaaacatctgacaatcacttgaacaccatggtgtccagcatcgctcctagattctgcacaatgttgtttgacataagcacatcaactttctcttctaaatgcctcttagggtcttgtttaccaacatttttaatagcgagctgctccggagtcatcttctcttcatcctctaaagccttgttgtagtttttagctaactcaagcatttccgaaactgttgtctcattaacggcacaatgctctttgtagtctaacagggtaagaccgtccatccatgacttcttgtgtagatttaacaacatcttttgttcaagttcattttttctgtaatttatactaatagagtagtaatggcggttaagaccatgtatgagagcttgtacggaaggcttctgaagatgtcccaaatttgatgtggtctgtctaggctcttgaccgagaaccatcatgttgggattgataagacggaatgcatcaatgaccactttccccttaactgattgtatgggatccacaacaacagcaactgcgcgctccgatagagcctcaaatgactgctgagtgtttatatctactcctgacaaccagcaaccaaacccaggatgtgaatggtaccatccaacaaccatttcagggcgaccagtttgcttcaacatatctaacattttagcttgaaacacaggatccacggcctcaacagacacaccagtgcctgtctgaggcatcgcaaatacatcaatcacacgaactgtgtaatcatccacaaattcacctaacatgagacccatgacctccattggtactccagcccggccatgttttaacattttcaagagcgccagtgaagaaatgtaaacttgttcagccgtatcaacagccggcgcatcggtaggtggtggcgcttgggatagcccggtcatgcctccgccaagacgaagaagacgatccattgtttcttcgaatttacttccaaaatggaaaccgaactgcactaatacaatactatccacgaacttctaaaaagatgagcattttacctctgttcacttgcaatctaattaaattttgttcctcaacaatcttgagtaaaaaagtatactttcgtattatctcctcgagcataaaattatcagaaatccttttttgaatctaagttgtgccaagtcatattataatcccggaacacaactaaaccaccaggttttaaatatttatatatgtttacacaaatattatgacaattatatcaatagaaaatacaaacacattgcatctctttatatcgtaaaaatttcaatagcttttgatgagaaatcacatccatatacaaataaattagggtcttgactgtactgtaggataggaaagatagtgttaccaactccacaactcaaatatgtaacctttttcattacagttttaatgtacttttattatttgggtaaactctttcaggggctgaattctgtgaaaagccagtggcgatctttgaaaaatctattcttatcataaaatgcatcccaatgtttgtctgcattttcctctaaatcctttaaatggtcctcagtaaatgttactatagagtttttttcaaccttttcttgagcagccttttcttgttcttcgtcccattctacgttgtcccaagcattatgcttgaaacctcgcccacattttcagaaatctatttccaaactgcggtcttgtatcagtcggttccattaatttaaacgttttcatgttacgtttgtgtacacaatgagacctcacaagccgtacagagtgtgtctataaaagctgatctacaaacaagctcacaacggattcctttatcaacacaaaatcaatctccagtgatgctggacgttgatgaaacgttaggtgatgttattcatcatgaagttaaagatttgggcactcatattttagtatgtgaggtaacatacatgtccaattacaatacacttgcatcattcagaaaattcttcaaatttgaagttatgaagccattggatgtcaagacgaaattttacaatgcagaatctgatgatgtcttcttagaaacacaaatacagaatatcacctctggtccaataactcttgaacaagtatctcttgaaagctctcaacatttctcagtccagtcattgaatgaagtggataaagatttatcagtatttggttatgtgactttactacaatctcaagagagctgtcaatatttgtaccgtctaactccaaaggaaacaatttcaagtgaaactaaacttcccaaatttctcaaactgaacatcgctctgtatctttcaaataaagatttagtttcatccatcaatgttttctttaaactttcaacatctgtgtctgcacttggtggagccgggtccactgagctatacagactttttgataagttgtcatcactttcatttgcaatccaatttaacctttgcagtgcaatttgacaagtctcggcaacttcaatagcttcatcatgttgatatttttctaggatctctcggagatttggatcacctatagccccaagcgcctctccggcttcatggcgtactatggggtcctgcttttggctccggctcctttagcaccgttcctaataacctcatcctctgattactggaactgactttggtttcttcttcggctgaatgtctggtatccttagccagacctattacgtacgtatcgagaggaagaaggccgttttcctcgcgtttctgattgattttgatcccacctctttttgtttcttcacttgtcactattaactcatacctcggatcggatttagtaggtccatataaatcgtgtattggttcaactttatactcaaggtcgggatttatgtcggttaaaaagtcaagcacacccttgattcttttttctacaggctcgattaactcccatagcactttcgatttaatcatatttacatcagttaccccgactgtcacatgcctagtggcgcgcagagccgcctgcgacaacagaatcttatgcccattgtgtaatctatcgaatgttccaccaactgctacatactcataggtctttacattttcatctggtgatactctatctgatatttgactatcaaaacttttaactttacatccagtttctaaattatttaccgaaagcttgagctcttcattcccaagttcactttcatatagtataagatctatagcatgccccgtagatatcctctctcctaattttattggttttaacatcaatcttacatctgtgtttagtgaagatgcattactgtagatatgaacaatttgcttgcttaatataggcaataaatttgctgaactattaatttttatgtataatatatttttaactgacttaatggctttggagactaaattgtgcattttcgctatgttttcaacaaaaattaagccattcttagccattagtttgggtcgagatcttcgactatgaggcgggcgggtggctgcacgtggacccgtgcgagtgcgtgctggacgcgccgctggtgtacaactgcggctggggcactcgcctcgcgtacgtcatcgctgtgtcgcgtgacgacctgcaggacgtcacttggcggtacaccgtcaagcataaacaggtgatgcagaggcgtacgatgtgcgcggagtcggacctggtgtggtacatgatgtcgttgcggagtgcgcggcaggcgcaggtgtcgcccgcgcgccgggagtacctcgccaagcgcaccatcagggagctcgtgcaactcatgaaggaaaaagaactcgtagtcctgcatttctttgtattgcttgttttatttgttcatttgcatctttcacattctcggttgcccccacaactgtattggagatcctgtctatgtcctgctcttgttgaagtaccttttcagtaaagatttcctgtaattctgcaatatgcagcactttactctcaatttgcttcacctcctccgtcatactgtttaattcatttaaaagctgaacattttccgattcaaacatctgaagttcctcagaatcaagttcaccttcatctgacatgacagccatttcactctccgataaatctattttagttttaactacatctgtctcatccaattcagactcattgttttctgtttttttggtgaaacgattccgaacagtggacttatttgtaggaggttcgagacgagataacttacgaatatcaagagctctcttcacccttaaagctttaagttcactgtggattttgcaaacagctttcaagtatgcatcaattaagtctatcgctgcatccataaaatccctcatttgtggagtaacagctaccttacggttatcatttcggaactctttgagcaagtgtgaacaggtattaataattctttgagctcctgtatcgatttggtctctttcagcttcactcatttcatctccagtctcattgttaaagaaactcatatatcttgctctgtgctccaataaaaagtctcttaagcgtgtaatttggcaagtaatatcttgtgcggttaatgtgaattcgcttttcggctttgttctatgtaatctttgcttatcctcattactaggactttgaatgccgaatgttttattacgtgtctttactgtttttatacaagctttgaaaagtggtgttatatccattttgtaaagctgtctgtcgcggtacatactgcattgtgtccagacatctgaacctcctctctatatcaaatgctcgaggtaaagtcaacatcggtaacaaaaaccaaagagaacatcgcacagatgcaaccacaaacattatatatggagtaaacaacaaaaatgcatacagcaaatacgaggctgttttacctatcagaatggccaatgtgacaatttcagccttgctgtctatttcaaggtctcttgtattgttactatggagtatagcttcagtgttgagagcaaggggtatagcatagtaaataattggccagtcaactctacctgtctgtgccaaaaatgcaaacactacagccactggtccaaatatgactagaaccacaatatcacccagagctatatatttaaggcctattccgccagtgtaaagaaacgaagatgacaagccaccaaaatatacgagggccagataaatataaatggaaatcactgctacaactctgtatgccgctgcgagatcctcttgtgcaggtcgtcgtgcatcttctccacctttctggaatgcttcttgatctgctgctgctgctccgcgaacatatccatcttgtcaccactcgcagccaccttggagtgatgtttctctagattgcttacgtggtcggcctgcaggtggcgcagcttgagcagccgcgactcgtagtgctgcagctccacctttatagaggcgagctcgtcgacagtgaagttggcggcggcggccatgcgccacaagccctgcaccttcggctctacgaactccttgttgttgggacctttagcggcgatgcgatgtaggcgatcgtagccgtcacggagaccgcggtgcttctcgcgcagtaagttcgccttgtccaaaaagtccttgtttaatacctcattcgtttccaaattcacttcattgaagtttaccatttcttcatcattgatagcatttttaaatccttcatgtccctcagtctccacattgccgagcagatcatagtattgatcgatcttctcttggtgatgagtgtacacttggaaggtgcgcggtctctactcagtcttcttgtccttgtccgcggtctccgtcaccgccgcctggtcctcgtagttgaagagcgcgttgatgtcccccttgagcagcgcgagcgtgagcggcgtggcgaggcaggcgggcacgaggtacagcagcgcgggctgcgcgtgtcgccacacgtgcatcacgaggatggtggccagcagccccgccacgtaggccacgaaggtggcgcggaagtacagctccgagccgcgccgcagcgacttgtcgaagcgcagcagcagcgcgatgaagatgcccggcaccacgatgtcgcccagacccagcatcgcgaagttgctcgcgctcagaccgttcaccagcaggtcttgtgggaacaccagtttgataggtgcctcgaaggacttggcgacggtgaccatgacgttggtgccgaagacccagaagatgtcgtagaggaagagtccactgagcaggatgcagcccgtcacaacattgttaaggtgcagcagttccacgccgttgatagcgaatgcaatgccaaacaggttgttggcgatccagtgctttttaagcagataccaggctccgaggcaaagtgagatgaccagacagatgacgtcataggaggtgaatttgtagttgatcgcgtcaccgtcgccgcgggtgaagtgcacatggtacggcatgttggggatggacgcggggactaccagagctattatagggctaagaagatggctcaatgccaatacaccgaggaagaagaagtatcctgtgagaaggagattgatgtactccttggagaagaattgaaagaagatgtagagtgtgaagagagcacaggatgctatcagcgggaacatcaaggcatccttgttggacattgtctcatgccgctcaccggattccttctgctccttgaggtatttaacagaccgaaaagagccgaaaaatattggtaagacagccataatgaccaaacttaagtaggcgatcgcaatgccttcgatactcgtcggtggtttatccgtaacatttttcacagcatctttaacggtttcctcaatatttagcggtatttccgtcaaaggttctgccatataaatgtaaaactctcttagtaccacttcagtgtttcagtggtatttccgtccatcttactggtatctctgctattggaatgtttaatttttgtgcgatatacaataattctacgtcaaatgcccatcggtttacatgaagactttggaaacaaatatcagcagctttccttgtgaacaatttaaagccgcattgtgtatctttaatacctttcaccgtaaacaaccacactaggaaatggaaaccatacatcagaatattcctaaaaagacttcttgtagctaaagattccttttcaagatgagctctagagcctatagctaaaccaactttggcaccaacaatttcaggtgatgtgatttcacatttgatgatatcttttaatgccgattccaatttaactaaatcttcaaatttagacgcaccatctgcgtctgcaaataatattaatgcacctctggcattttgtatacccaaccgtacagctccaccttttcctcggttttcaacaagttcaagacatcttaatttttcatttccatatttcaatgcataattttgtgcaacttgcactgttttgtccttacttccatcgctgacaatgattatttcatatttagtgggatgatctttaattctattctccaagaaatccaatgtttcatcaagcattggtggcaatctttcttcttcattatatgctggaactataacagaaagatttaaagtggaaggctcattaatgcttggcagttttattttacttctagttacaggatcataaaatgtctcctcctctttatatctcttcacaattggataaggtttagttgtcaaatagaggaaaataaaacagaatcaaaagacagataaccgttcctataagatataacagcgaagtcaataataattattaatataattattataccgtattaaataaacatattttaacgaaaatactgaaaactttgtgaaaaaaaaaagatgtccaactctcagacacgtgagggttttgttgaccttccactagacgctgcagcctggcttctgcacttcaagactcaaaaccaattgctactaaagaatgaagatttaaagatatccaaggattatgtgtggagcaaacgagagacaacacctgcaggcgcaccactcgccgaactggtggagcagggcattgcgcgtgttaagtacgcctgtgacgtcattgatgcactcatctacgaaattaaggagctctcaaataataacaagtgtaaaacatttgtagcaatagatggatacaattgtttcttctatccacgaactagactcagcactcccactaagaaagttgttacaccagaagaagtgtctctcacaacttcatttatggacattacaaagaacgattggaaaaatggtgtgattgtggttacggtggaggatatttctgtaccgcgtgaccaccaagagagttacttgcctagatatttacttttcaagaagggatttgaacatttggacccatttgttccagtaaaagttgataggtattcagaaaaggagttccttacatgtgccagttactacagggacaggctgtggctgcgagggcctgaacaacttgaaagtgaactgaagctggccagtgcttgtaatccttataaatttatggagctctgtgcaccactgtagatcaaaaatgcaccgacaaatacaattctacaacaaataaattacatattatccgacagaaataaacttatcagacggacacaattgaaacgatcagaatacgatataatcggttataaaaaaacggaaagtaaaacaaatgacaatcttatccaagatagaaaagaaaatgatgaatatataccagaaatatttgatgatagtgacttctatcatcagttgttacgggaattaattgaatgtaaatctgcggatatatcggatccagtacaacttagccggcaatggatagcgttgcaacaaatgaggagagaagaatcaagtatgtagtgcatcttctttaacagccattgtctcgcctgagtatattatatccatgatacaagtgggccgaatcttctccatatctttaagaagtgctcgtgcatgccctctgtacgcgtttggtgcaaaaacacattctgtagagaagtataccagtttcttataatgtgcatacatcactatttccttttcatatgtgtacttaagtggctttactcttggtattgttccttcgctaccagtacttatggcagtacacctttttagccgagcaatatcacctctcaatacattcattagcacagtctccgctatatcatcggcattatgtcctgtagctatgcacttcacccctaacaatgctgctcctctatctaatgcttgtctcctaaatactccacaaaaagtacaattgttctttctaccaatctgtgctacaatttcgtccatagtccagccatacagatccttgtacgataagatttttaaagacatttcgtagtcatcgcgatttctttttacagtttctaggctgtcatctctatatccagtgataccttcatctattgacaataacattaaattcaagccatagtcgtagcgttcattgagggtcttcaagacgtgggcaagaaccgtggaatccttcccaccagatgcagcaacagctacggagcaaattacatacagatatttcgtgggacgaaaagctatgtttgattctgattatggatctgctgatgaatatttatcttacgcgtttcagaaatgccatagagatagtagaaagaataaaaggttgatcctaacatatcttataccagttaaaatgttgctaggttatatgccatctaaagatttacttgaaaaatatgacctaatgcagttttgggatttagttttaactgtcaaagatggtaacttgagaggtatagaccaagttatggaaatgcatgaaagtttcttcatcaaagctggcatttatctaattgttgagaagttaaagatcacagcatacagaaatctattccgtaaagtttatttaatagagaatacacatcaaattgaaattgcaagttttcaagctgcgttacaattggtaggacaagaggatgtggactccgatgagactcaatgtatagtagctaatcttatttattatataaattgtcaaacatataaatgttaaagattaaagcttagaacaaattattgtaacttctgtgattttcgtcctgataggcgctttattggtaaccttacactttggtttagataagaaaatagtttatagaaacttacaatttaaacatgtggtaattaccgggggttccagtgggatcgggaaggcagtagctgtggaggctgctaaattaggagcacatgtaactattataggccgcgatatcacgaaactcgaaagtgccgttaaagatatttcaaaatgtaattcaaatagtgaacaaaaaattcagtatgctgccttggatataacatcagattattcatctatagaaaaatgtttgtcatctctggaagcagatgttggtccaatatttatgctcatcaattgtgctggcatgtgcatttgtggtcaatttgaaagtatgaagatcgaagaaataaagcaaatgattgatcttaattattttggtactgcatatccaactagatatgtcttaaaaggtatgaaaaaaagaaatgaaggagtcattgtatttgtttcttctgaagcagcattgttaggtatatatgggtacagtgcttatagtgctgccaaatgggctgtccgtggtctagctgaatcagtgctgatggagttagttggcactgatgtaaggttgatgttggcatttccaccagatactgatacccctggttttaaagccgaggaacttacaaagccaaaagaaacaaagttgatttcagggtctgggggacttcagtctcctgaatcagttggaaagaaaatgctggaggatgctttgaatggaaaaacatactctgtgtttggtctcagtggacaattattggcaactttgtattgtagttcgatagatagttttgggcaagtgttaatgcagattttaacaacaggaatcttaagggctattacagtgccaataattctttcattccataaaatagtcaaagacggcttgaagaaagaaggaaaagatggttgctgaatattggttacacagtaataatcgtatcaagtgtcgtgtgtttgttcagtttaaatagtgcaaataaaaatgaatatcgccagaacaccgaagacaacaccaataactgatgattatgatatctcaaacacagtccttggtcttgggattaatggaaaggtggtcgaatgtaaagagaaaagaaccggagttaaacgtgcattgaaggttttacacgacagcgcgaaagccagacgagaagtggagctgcattggagagcgagtggctgcatacatattgttgaaataatagacgtatacgacaatacgtacgctggtaagagatgtctgctcgttgtgatggagtgcatggacggcggagaactgttccagaggatccaggataatagagaaggagcgttcaccgagagacaggctgctgagataatgcactcgatttgtgtcgcggtgcgtcacctgcacgactcggacatcgcgcacagagacatcaagcctgagaacttgctatacaccagtatggagcccaacgcgatactaaaactgacggactttggtttcgcgaaggagacactttcacaggcggacacgttgcaaacaccgtgttacacgccgtattacgtcgctcctgaggttctaggtccagagaagtatgacaaatcttgtgacatctggtctctgggtgttgtaatgtacatcttgctatgcggcttccctccgttctactctaaccacggcctcgctatatcaccgggaatgaaaaagcgaatccgtctgggtcagtacgactttccagaacctgagtggtccaatgtatccgctgaggcaaagaatctgatccgcggcatgctgtccgtagaccccgccaagcgactcaccatacaccaggtgatgtgcagcccgtgggtgcgtcagtacacgcaggtgccgcagacgccgctgtacacgcacgcgctgctgcgcgacgcgggcgaggcctgggccgacgtgcaggacgagatgacgcgctccctcgccaccatgcgcgtcgactacgaccaggtacaaatcaaggcgttggaacaaagcaacaactcccttctaaataagagacgaaacaaagtgggggcctgagtgtcgcacatcacaatgactttaatacattaattttaaaaatacttttctacactcgtttcactttataagttttctcaaattgactgtttatcaaggaaagtgaaactgagccattatattgtttcgaaacagcggtgtcagtacacatcgtaaatctgcaccaactctaccaaacgacaggcagagatacatacattggtttaaaagtgactcaaaacttgattcatcctctttctttaaatcttggtttaacatttgggctaatttttctaccttttgtttcaaccaacatgacaaagcacttgttccactgagctcacagtcctttactttgggttcctgtgcgtctgataagaatattgatttatgctgagttagtacattaaacagatgtattctgtgtaactcgacaacttttcttaacaatctctctgacgattcactactcttggcatcttctaaagctttttcaaaccaagcatttctcgcttttaaaaaatgcaaatgtaagccatcagatattgtatttttacttcccactgataatttgtcttcttctgttgatttaaacacagtgttagctcttcttaaataacctaggatttgcaaacactgtggtaacggtaaatcgtaatgtaactgattgtacaagtgatacaatgtttcataccagagtgtcataatttctgatgacgtattctgaacaattggtatctcagagtacctttttgacagattacgaacaaacgcttttaagtacttagaagcaaaaattagtttagtttattcctcaaaaatgttggcaacgtgaatgcagctttgtggatattgctgttgtaatatttaagtttcatcgccctttcctcttcttttgtgaatgtaatctgtggactgtcaaatttgacatttggatccaaagatcctataacaaaacctatcaaaccagacgggtaagtaggcacagaggtgtaagcatatgcaccaactgggaattgatttttgcagtatttcaatgtatttgccacgaaatcgatattattccagaatgttccggcttgtgagcaaacgataccgttcggttttagagcactcttcattagagagaagtagttctcctggaataaactcactgcaggtcccacgggatcgctactatctgttaagatgacgtcaaattcgttgctgtgatttttcatgaactcgaaaccgtctccaatgtgtagagtcagcttttcactgttaaaccctactgacatatagggcaaatactttttggacacttcaacaactcttgcatcgatttctacctgaacaatttctttgaccttaggatgcttggagacttccctcgctacacctccatctccgcctccaacaattaagaccttctctggattcttgtgactgcacagtgctataaatgataacatttcctgatatgaaaattcatctttctcagtgcactgtatgattccatccaagagcagcacacggccgaagctcgttgtattacatacaactatatcttgatatggtgatttctcttgatgaagaatttctttcacttcaaacgagaatgtacctccaggccacatttcacatgacgatggcatcaaccgaactgctttacgagaaattaaattgttacaagaattgcaacacaccaacctcattggattattagatgtatttggacagaagtcgaatgtatcactagtgtttgactttatggatactgacttagaaataatagtaaaggatagcaatattgtactttctcctgctaatgttaaggcatatactattatgactcttaaaggactggaatatttacatcaaaattggatacttcatagagatttgaaacctaataatttacttataaatcgtgaaggaatattaaagattggagattttggtcttgcaaaagcatttggatcaccaaccagaattaatactcatcaagttgtgacaagatggtatagatctccagagttattgtttggtgcacggcaatatggaaccggtgttgacatgtgggcagtgggctgcatactggccgagttactgttgagagtgccgtttcttccaggagagtcggatttagaccagctttcccgcatcttccaggtgtttggaacaccaagtgaggaaacatggcctggtatgaagaacctgacggactacaagcagttcccggcgcagcagctgcggcatatcttcagcgctgctgcggatgacttgctccagctgctggatcgcctgctggcacccgcccgcgcgctgcgactgcacgcaggcgctgcagatgccctacttcagtaataaaccagcaccaacagtaggtgcgaagtgaaaattactataacctaaacaatttggtagattccaatattcattataacattgtcgcgatataaccgttcgtaacgggtatccgttattttgcaaaaccttattatgcctcatgatttaaaggaactgggtgtaaggaaagctataatggctcccttgtcgccaactccatgtgctgagatcagtgatgatgagctggtctccatttcagtgcgggacctcaacaggcagctcaagatgagaggactgacaagagatcagattgtaagaatgaaacaaagacgaagaactcttaagaaccgaggctacgcggcctcgtgtcgaatcaaacgaatagaacagaaagatgaactggaaacagaaaagagtcaggaatggcacgatatggaagctatgcaagaagaaaataccagaattcgtgatgaaatagtggctttaagaagtaaatatgatgcgctgaagagatttgctatgatgaagagtattccgttgcccgctgaattggagatattgccatattgcaaattactgtagaatttgtatgtcaatatttcatacaatatgttgtatgtgattttatcaatggaaaacaagaatagttttcttagaagaagtcgccgccatctgtttatctcccgataaaatgtcgggcgatcacaaaacatttttgaaggggagcccttcgcagtatgtaaagttaaatgttggtgggacattgttttacacaacaataggaacgctgactaagagtgataatatgttgcgaaccatgttcagtggcaggatggaagtacttaccgattccgacggttggatattaatcgaccgatgcggcaaacatttcggtactatattgaactacttgcgcgatgggtcagtggctttaccggagagtttccgtgaaaccatggaactgctcgccgaggctaagtatttcttaatcgaagaacttacagaggcctgcctgcaagcattgaataagaaggaaagagatgcagaacctatttgccgagtacctttgattacttcacaaagggaggaacaattgcttataatgtccacatcaaagcctgtggtgaagctgctgattaatcgccacaataacaagtattcatacacaagtacttcagatgataatttacttaaaaacattgggatgtggctgtagtcctgctgttctacggactgtacttcggagtgttaggccgagacgtggctgaatactgtactgataaaatggcagcctctattgggtactacacaaaggaaggtattcctacacgacaactagagagcaacgtgtgtgcggtgtgcggcaaccagctgctggtggatgtcaacgaggagggcatcctggagaacacatacaagctgccgtgcgggcacgtgttccacgagttctgcatcaggggctggtgcatcgtgggcaagaagcagacctgcccctactgcaaggagaaggtggacctgcgccgcatgttcaccaacccacgtgatttatcagattagctccggatgattcaacattataaaagtatttattaggtttagcttcccaattgaactctgcttcaaactgattctcttccaattctgtgtgttcgctcttgggccattcatctggtttggggtacaaagtatgccgcatcatattatcaggatcatactcgaatgaaactcccgcagttggattccatttagcatgctcctttccgaaccctttcttagcataagctctcagtttcagttcttgtcctttacgcaatttaataataagaatctcatcgatttctccataatctgtctgatcttcgtctctgtggcgagaagtgacaggaaccactctgggatcacttgattttaaatcagcagttgtaacatgcctagtctgatcatctgtacattttacatctaatgtaaactctacactacattctgtacaaaaacgagtttgccagtgggaggtttagtcaaagagaccgaagcccatgtcgtcgtcgctctcagactcctccttttccttcttctcctcctccttcttggcggcagcagctgcagcggtcggggctgccactgcggctgccgcgaacttgctcgggtccttgatgaactccttaatggtggtggcctccttgaattcgacgtcagtgacggcggcgagggcaagcaggttcttgaagccgttggcgagggagtgcggagcggaggccagcgtggggtagccggccgccagcgacagcgccgccacgttggccacgccctccatgaacttggcgcgcaggtcctccggcttgatgtccaggattgccggcgcgaagatggttcccgaatcgtacacctgtttgacaaccagaccatacgagaagggggagatgttcaacatgttgaggagtgtagcttcggaggcgcccaccttgtcgccgggcttcaggatgtgcacatcgttgatgatttcaatagtacccttggaaatcttggtagggatggagagggcctggaagaaggatgtcttctcaggacccagaccggtgttgtgcgcggggatgacgacggagagcggggcgatagcaccaggacgagcaggtgcacggaccttgttctccagtagtttgtcacgcacctccaccaaatctccgcgggtgaacacaaagccgacatttcccttgatgtgtggcagcagcttctcaagggccggattattgtccaaatggtccttgatagccttgcgcatcatggtgttcttgcccatcaaaacgatgctgtgcccgcgcagcgaaatacgaatctgctgcatctgggtcgaacccacgttgtctgctcccactaagaagcattttggatactcgtctaagagttggatgattttggtgaagtagttagtcttccaagtagccttgtcctccctacccatcttgatgagaagtagggacttcgaagaaatttaaggacaagaccaaacacaaaacgcacaagacttgtgcgaatataacaaaaaatatgaagaaaaatattaatacaccaaatactttaaacattaaagctctattattggttatgttttggaaatatcttaatatttctctgtggccagcttcaacattcatttctgcttcttgaatattagcatcaatcctcccaattgcttcatcttgttctttgaccatgtgtgctagttgctggaatataccacctaattccactatagtgctctctatattgtgcattgtctctgctctttgttgtacatatgaatctgtgtcatctctcaatgccaactgttgagtttggatggaagcttcacctaaatctatactcacttcatctggctgcaatatagatggtatttctttgaccacaggccctacagtagaaaactgctcccttctattattttgatgctttaaattttcagatcgcacttctagaacctgtttaaactgattgctcattgatgccagtcttgattgtagagctaaaaccacactggaagaatgactatgcatactgcgacggcctttaggcatttctcctaacctggcaatttgttggtttaatgagtttaaatcaccctttatgatatatgttaactcatgtatctccactggtctatcgtcaaacaatgatttcttcttagccaacattgctagtttttctaatttagcatatgtactggtaatgtttttactgataacttttgccatactcataaactgtgtataagtttcaaggacttctgcttttcgcttatctctaacaactggctttgcttgagtcctgctttgaagactgcgaactgttgatataaactcgtttgttctatctcgtgctgccatgactggttcgaatacaatatcttcaagaaatacagtatcgaattggtacaacactgtttcgtgtattttccggtaaatgtgatccttttttatcgagtttgttgtacgaatttattcttctaacaacggtgtccgttcaggaacaccaacgttacgacgacgagggtgcattgcattctaggaactataccaaccaaggagtttttcagatcaataaaattacacaatctgtcttgttacaagttgaaatcttttgaactatggatagatttgaatacattgaagcccgattatttgaaggggaaaactatttaaaacgcgagaaaaatgtgaaaatatacgatggcgatgataagacacaatatgttgatggcgaagttgtgctaacaacacacagaattttatggggaaagccaggagatataccaaaaggactaacttgtttatctctaccattgtattatgtgttttgtttagaagaagagagtagtggtgttttcggccttggtggcccaaaaaggattattttgcatttaggtcctgcacttccaggtaaaaggcctggtcctgcagtagtaagtccataccactttgttaagttctcattcaaggatggaattgaccctcctttttataaagcattgtctgatgctgtaaataccaaagcatgggaaagatcaacttcattgacatccccactcagagtccgcagtagcatcccaagaccaccagtggctcctgtgaactcaaagattcggtcagggattgttggcattgaaagaagtatagaggaacagcatcgagctacagatgaaagtattagtgtagcattccaagatctaagaaaacttatggagaaagctaaagaaatggtgtcaatatcgaaaacaatatcaactaaaattagggagaaacagggtgatatatctgaagatgatacagttagattcaaatcatacctcatgagcttgggtattgatgatccagtcaccagagatacattccggtctgactcagattactatgtaggcttggcccagcagatttcagatatgatggtggcagtattaatggactgtggtggtatcatgtcactagcggatgtatggtgcagggtcaatagagcaaggggtttggaacttatatcacctgaggatttattaaatgcctgcaaattattacaatctataggtgctccaatgtcacttcgcaagtttcccagtggcgcatgcgttctgcaactgaacagtcagcgagatgaagaggtggctagaagtactagtcaactgcttgaagaaaatggaactcttacacctgtgaagttatctcaattggccaaagtgtcagtgttgctggctcgagagagactgttcactacggaacgacttggcctagcatgcagagaacgacacgtacgagcacgaccgctccggcgttatgtggatcgtcatgtagcagccatctttggcgactccattcatggagtacccgcaggggtcgaacaggtagtcgtcgatgaccatgcccgggattatcttatctatgcccgactccttggtggcgtggtgtgcggaggcgctgtgcgcgcgcgtgaagatgctcataacggcggggtcgaggtcggacatgaggatctcgatggtctggtcgggctcgcagcccgcacacgcgctcgcctcgcggtgctccttctccagcgccgccaccgtgccttcaagcggcagcagcgtgtagaggtaccagcagtccttctcggggcccatgatgtacgcgcgcccgtcgccgaagaacgagtccaggagctccacctcggagtcaaagttgtcgtgcggagtgagctgggcgtgcgggcgtgcaaactccctgcgcgagtagaagacgttgtggacacgtgcatggccggctgtgtcgcgcgccagcgccagcactgcgcgctttcgcagtgtgagtccatataaatgttataagttaaaatgtctcgtaatagatgtgatgggttgctcgctaaggtcgattttcctctttacaccctcgagacccttacaaatcgccatgtactggtggcgggaggtggtggagcttcaaacacaggagtggcaaatgggtttgaaatattcgagatatcgcacaatggtaataagtttgtcgcggaggaggtgatgcggcacgagacaggccctaacgtggtgatgaactgctccatccgcaacgcccaggggcgcacatacctgtgcgccgggcaagaaagccactgccaactgtatcgagtgaacgtacgaatggtggacgtagcggagatgcggcggggcagcttccgcgctgagaacggcctggtgcgacgacgtcggcgcaccgtctccgaaaacgacaatatatctaaagcagacattggcacagtggacaagcgaatgtcttttgagatacgtccatgtgatagtgttcaaacagattttagtgatgacccgctccagagggttgtaaggatcagccacaatggaaagctaatggcgacaggcggagtggatggaaaggtgcgcgtctggagcttcccacagatgcagctactgttccaattggagggtcatactaaggagttggacgacctggacttcagcccatgtgatagtcagctagtgagcattgcaaaagatgggctggcgctagtgtggggagtcggggccgcaagagagccgctgcgcacgctgacctgtcagccgcccaacggcaccaagtaccgcttccggaggtgcaggttcggtgcgtccgcagacgtgatgttcactatagcgaacccggtgtcgcgtgcgggcagcgggcgagggctgctgcagcagtggtcggggcaagagttgctgtcgatagagcgcatgcgtaacatgaatgaagaagagcgccgcgtggagcagcgcatcaaccccaaactggtcactaacaagtccattaaagggaaatacaagttcctacagaagtattaccacagaggcgcgttctacttggacaaagaggatgaggtgtataaacaagacttagggaataatgaattaattaaggcggtgtcataaagtttgggcatattgggagtaaaggagcacatactccagcacaccaggatacttatggatataatatcataacacagttgtatggaagaaagcgttggatactgtttcctccggaaactgaaaccaactagagtgccttatgaagaatcaagtgtgtatagtgagtaatttagatagttttaatggtctgaggtagaactgtcagcgggggatgcattagttgtccccagaggctggtggcattatgtacaaaatataggatgatatatcagagacacagaaagttgatcaaagaaagtgccaaatataaagatcatattattatatttactacaatgattggacacaaatacaacatgaaagaacttttgctggatcttaaaggtgaaggaataaaacatactactacagaattttgccaaggccgtgttactcgatggggcatcgcttggacttatcaagattatgatctatataatttaggaagaaaagtattccaataacatttgtattccctgaaatacctactctaccatataatgtagaacatattactaaaaaagttcaacaactctttgatggcctaaatatccaatataaagttaatacgaaaaggcgaaacgaaacagtactggattttaatgcaataacaaatacatggacaaaccaaattaacgatcagcctcatcgttgacatcaatatccggaatatcatttaaaatgcccataatgttcttcagaactttcctttcacttgcgtactccgcgtttttgatctctttcgtctgcttttgtagaaccttcttcaggttgaggtcgtgcacctgcgggggtagttcctccccttgtaacagtgagtccagcgcgtgcagggtacaggaggtactgccgtccaatcccctgtcaattgatgtcgctatgttaccaataacgttgttctccaaaaagttagctttggcgggggcatagttgttgacgaggtagcagatgaggaaggcggccttagtacgcacgcggatgttggggttgaccaactctgagagcaacatgccccccccattttcgaacagctggtcgcaagcaggctcatagccgcgacacatgttagagataccataaagacagctggcgagaaagttgccgtccgcggtattggttagctgcagcagcactttcagcaggccagcttccagcgcttgctcctgtccgtccgggttgttctggcacatctctgccaggatagtgattgcctccatgcggacctttgcattctcactgctcaggcagacaggaaatattgcaaacccacctatcttcttgaaatcatttgccacatctatgtcacagacaaactcctgaatgttgaagaaagctacagaaacctcatccggaacttcctgaccgagctgtatgctgttaatcttctccgcatctgatagaactttgacagcatctactagcaccttagatacatccactgacatgctttttagagcttcctccaaaaacttccttctctcatcatctatcggaatgaaatatgatgtaccaggagcgtcttcactctttgtagcctccatggcaaagcggagcaggccctgtaagtctttcggttgcccgggaactggcaaaacatttgtcgggcgtcagagctccagacaccggccggtgcctcttttttcaccttcttagctggaggaggtgttttcttggctgctggcttcttcgtcttcttggcggccgccagtttgaggagcttctgtcttctctcgcgtaacttctccgctttcacggctggatcacttgatggtaacttgatacctctcttctcagccaaggcgagggcacgcgcgttactcttcctctgctggtcgaggacagctttcctcctcaacacggcagagtacggattcaaacgtaacatcgcctttgtgttggtcagcgggttcagtttgcgagtcgcacgaatcacacgcttattgggcgctctgagcaccttgcggatctcctcagacttgagcagacgggtgaggtctgtgttggccatcttcggctgaggaaggttgaagttcttcttttccttggatggcgtcttccatgaaccgaacagtgggtcgagcctctcaaaagcagacttggtccagatgatgaagcggccaacgtgaccgcctggagccagcttcaggaggttcaacttgtctaccttcagcatatcaacgccggggatgttgcggaacgcacgagtaagaccctggtccttgtggtagacgatgagtggtcccttacgctggacgcgacgacggttgcgcattttacccttgccggcgcggaggcgttgagatttgtacaccttgagtacatcagaccaggccttgatgcgtctcaggaagataacagcctgcttggtcttgttgatctcttgcaccttgtctgacacgacaagtggcagctcggggatcttgtcaataacatggcctctagcctggacgagtgcgggtactccggcagcggcgagcgcggcggcggcggctgcgcgacgctggcgtagattgacgcgccggtgccaacgacgccaaggcttggtgggtgcgaacatgcgaccaccacgacacatgttaccgaacgcaccctgaccagacctatgggtaccaccaccacggacacgtgggatacgcgcgacagcacgaccggtaccccatgactcagcactggtttggtgaccagcttccttgctcacgctgtacggctgtcttgagttcttagacatagatacatggacatcgttaacgaggtctgggcggatgggcgccttgaacacgaacggaagagcgatggaggagccctgctccacttcgctcttctccgaatataccgacactaaaggtcgggcaactgatagactcatttcgctgtattagcgaagcaattcctccaaaacacactataagcggtggtaatgaccatccgccaaacttagctccattcctcactcggtcttcattaaactgtttatcaccacataggaacttgactaaaccatcctcatctggatctgtccatttcaactcaatatccttagggtcagtaatctcaggttccacaaataatctcctagcgttagtataatcccagtcctcaggcggctggtacttgttggtgtcaatattgtgcagtacatcctctatggagcgatgctgcttgatcaattctatggcccgctttggtccaatgccacggatggaaccgcagtagtcacaaccaaggagtatgcacaaatctatgaactcagaatgattcaattccagtccttttagtacttgatccagatggaactcctgtactggcatcttccttgcctcggagaatgtcaggtgacgtaacaggacgttagcaccaaatgttaatgcgtccatatcttctgttgctgtcgcgtatactttaccagcttttaccagtgcagcacattgcgcctcagcttcacaaggcgcctccacaacaggcactcccatcagtttaagaagctccctcgcttcctcaccatgctgtcttgttactttgacaagacgacgattgaatttttcaattgatgcttgatcacctgcatcagtagctttctgtagttctttttcagcttcttctcttctttccgctcgcttattcagttgatgtgacttcatatctggtggtttaccatcaaatacatagactggctttataccgttctccacaagcctgatcgtgcggtagaatgtacccatcaggtgagaagtagtctcaccatctacagacgttagttgagctccctcgctcctcacagctattaaaaactgatataagctcatagatgcatcgatagcaacttaacagcttgaggcgctatattctgcatttctacgatctctacgaaaatatgggacgtaagcagataccggacttgaaggctataatacccgaggtgaagagcaaagtgctggcgggtgtgagtctggtgttcagcgggctcgtgcccactcaccagaggctggagacctcccgcgcgtacctggtggcccgcagcctgggagctgacgtcacacaggatcacgcgccgcaagctggaggaggagcgccaccgcctcgtgcagcgcatgcaccagatcaacccggagttcaagccgcccccggactacaagccgcccatcatccgcgtgcacgacaaggtgatgatcccgcaggaggagcatcccgacatcaacttcgtcggtctactcatcggcccgcgcgggaacacgcttaaagcgatggagaaggagacgggcgccaagataataatccgcggcaagggctcggtgaaggagggcaaggtgggccgcaaggacgggcagccgctgcccggcgagcaaaggatatacagcttcttgtgtacaatgcaatgtttccttataatcaggttgtgggttgtgcagaagtgtgtaccaatctgacagagcttttggagtgcacacaaacaaagctattgagcctgtcggaggtagtactagcaaggcagctagtgtgcctgtcactacctctgtgaaggcacagatatgctgcgctattacaccaatagagtgacccacacaacagtttatccaagcaatgtgatccattttcatgacacagtagccacattgcctgcagtgttgtatcctttacaagttgtacagtactgtacctttgaaatatccattcattttgcactattacaagatattgtattgtatttcatatatatacacgaaatacagcctaaaatggctgcagtagccttatccgggcatttagccaataaagtaatagcaaaacatggggcaataagtattatttacataaagtcgtcatacagcaccggtgataaatctaacatcgccgcttacaagcgaggaactggtggccgcagtagtttcaatggaatcgtagccactgttttcggttgcactgggttcgttgggagatacgtatgcaacaaacttggcaagattggtacccaaatgattttaccatacaggagtgacttctatgatgccaaccgacttaaagtggctggagaccttggtcaagtccttttcacgccttttgacattcgtgatgaggaatctattgcaaaagctgtcaagtactctaatgttgtcatcaaccttgtgggacgtgattatgaaactaaaaacttctcctacatggatgtgcatgttgaagggcccaggcgcattgccagaatatgccgagaaatgtgtgtggacagattaattcacctctcttacttgaatgctgagaggaatccacagccattggtaatgaagaaaccatcaatgtataaaatcagcaagtatttaggtgaatgtgcagtcagggaagaatttccaacggcaactatatttcgcgcatccgatatttatggttctgaggatagattccttagatccatagcatcaggctggaggtctcatggtaaccttttgcctctgtataagaatggcatggcaacaataaagcagcctgtttttgtgtctgatgtagcccagggcattgtgaatgctgctcgcgaccctgacacccgttgccaagtctaccaagctattgggcctaaaagataccttctggctgacctaatggattggttctacaagttaatgcgcaaggacagggccggctacaggcggtacgacatgaagtatgatccaatattattctccctgcgtgtggctgctgcaaacatgctgtctcccgcttatccatttggtggactgcactgggaaggtttggaaaaggaatcaactactgacagacctgaaaaaggtgtgcctactttagaagacttgggtgtagcattgacacaaatggaagatcaggtgccatgggaactgaagccgttccgagcttaccaatattacttggacaaacttggggagtttcctcaacctgcaccaccatctataaatccagtctagatggctgtcgtaatttatctgtttgtagatacaaactattaaatcttacatatttttggggccatgggttctcgacaaataacggagaaatccttgtcaataataagatcgttgccccgaatttccgtcggtaatatacgcgataatccaggttcaaaagttacacaaaaacgaggtcgtggtcaacacggtggagacaaacatggtgcgggaaacaaaggttcaggtcaaagacagaattatatgagattgggatatgagacaggaaacaatcctttttatcttcgtatgcccaaagaaccctattacaaaggacaccaccatagaagagaatatcctccactgtcattattacaactacaaactttaattgacaaagatagaattgatgtgtctgttcctgttgatattgcaagtgttataaaatcagggttgtataatttgtatccagagcagaagcagtttggtataaacttaactgatgagggagcagatatatttgcagcaaaaattaacatagaagtgcaatgggcaagtgaacaagtgatcgctgcagttgaaagaaatggtggggtataaccactgcatattatgatcctcatagtctatttctgttgaaaaatccaaaacagttttttaaaaccggagcagccattccaaggaggatgattcctccaccagatgtcattgaatattatgcaagtgctgagaccagaggatatttagctgatccagagaagatatcccaagaaagactgaaattggcacaaaaatatggttatgatttaccacaactagaaaacgactctgtttataagatgttgtgtgaaaggaaagatcctcggcagattttctatgggttagaaccaggatgggtagtaaatctgaaagataaatgtattctaaaacctacagatgaagaattattaaggttttattcatcatagtgtttatttatttaaaaactaagaaaaaatgcaaactgaaattatagcctgtgtgtcatacagcaggaagccgctgaacactatcaagccaccgtacaggctgagcgaatataaccctgctccaagggcagtagtgggcggcaggaacatgctccccagtgaggccgcgaacacggcgcccaggcccatcgcgagcggcgcgcgcaagttcaggaactcgcccgaaggcgcgcacaacgctatcgtgctcagcccccccaccacaccagccgtgtacatagccgcacgggtcagtataggtccgccgaggaagcacattggtgcaatcacagcgcccataataccagtgtgcacaatccaggctagctgcttaggtccaaatcctggtctgtattccatgccccggaccaccattcccgacccaatcataaggccaagtgtgataatgatagacatccatccattacgtgcaactaaatttagtaaagcgggagttctgaacactgcgatggcacttccggcagtcagaactagagagccagcaatataaccataagtcgccttgatgcgatcttttacatattgtggccaaagatgtgactcctgtaatgtgccaggtttgactccagatccatagtagcaaagagcgactatacccacagcagaggcacccgccaatgcacctttccctaagctgaatgcattagggccagctggtgccatgatcctttcccatagtgttggcgatctagtgctaactcgggaacgggattcacgtgcgtaattcctaatgacataattttttggaacaaactttgttggtagaggagttcttaatgtttgttgtacatttattgtcgaacgaagaacgcacattcgggacagcatgatgcaataagctgtttttttagttaatcaaatttagaaatattgatacattttaatattatgtgataataattagtagattaaatatgaggtttgttattctcgtctttttggcatcaagtgcagtggcatgggatgatgaagattttgaagtatttgacgtggttgaagaagtaaaccagaatttttacgaattattaggagtaacgcaggaagcctcgcagcaagagattaaaagtgcattcaaaaagctaactttgaaacttcacccggacaagaacagtgctccagacgcagatgttcagttcagaaacttagtatcagtgcataatgtactcaaagatccggggaaaagagagaagtataatgaagtgctcaaaaatggtcttcccaattggcgatcagccgtatattattatcgacatgtaagaaaaatgggcttagccgaaggatctgtgattttatttattattattacatttggtcaatatgctgttggttgggcagcctatgtggaaaagaagtttacagcggagcaaatattaaatagcaggggaaagaaactaaaaaaaagtgggtttgacactggtttggctgaaatattagagaaattaccaaagccaagtataaaggacacgctaccgttccaaataccgaggtttctctggtggctggtgacggccgtgcccagagcaattgtggaactgaagagacaaatgaaggagagagaagaggaagcgaggagacagaaaaagaaggaggaggaggagcggttgcgagcagagcgtgaggctgcgtcggttttcttgaatattctttttagcatgttgtttgtaagtgaaatgcaacaagtgttaacgtatttaccgtccctatgtgtaaatccacaaaaatggtttctgggtcgacgagggtgattcaagtcaccaatatcgctccccaggcgacaaaggaccaaatgcaaactctgtttggttacctaggtaaaattgatgatataagactgtatcctacgatcagagatgtatcgtgtcctgtgcagtcacgtatatgttatgtgaagtattatgactctgctactgtaaatgtagctcaacatatgacgaacacggtctttattgaccgtgcattaattgtgatacctatgcagtcaggtgaaataccagatgagcataaagcactcgagatgtcaagcaatgggacactagtgcccggcttgagttctgtggagccacggttaccgtcacatgtggtgaacaccttagaaggtgttccaccaaatcaagttatccaaagttacgaccctaaaatggcaactgcaggagttccgggatatccacctgattcaatcgttatattcgagtacaaaatccaaataatgaaaaaggaagaagttcaagaaattttccttaaatttctaagagaagaagaggatgtttctgccggcgtggcagcaataagaactctacttacagtaatagaaaactataaagtggcaactgtaagagaactggatctgaacctgcagctggcagtggatgcaatgcgtcactgcgaccagcctgtggctgccatctcctctggctgtgagctcttcatgagattcatcacttttgccaaactcgatgttaagtcatttgaagaatgtgagcaaatcatgttgcaaagaggacatatatttttgagagcattacttgaagcgagaggaaaagtggctaaacaagctttaccttttattagtgatggttgtaaaattctaacacattccagatcaagagtagtgctacaagccatgttggaggcggctaaagctaataagagatttcatgtttacgtcacaatgtcaggccctgataatagcggagtattaatgcacaaacaactagttgcgggcggtgtggacgcgacgctgatcttggacgcagccgtcggctacatcatggagcaagttgacattgtcatgctgggcgccgagggtgtcaccgagagtggtggcattattaacaagatcggtacatacagtttagcaatgtcagcgttagaactgaagaaaccagttcatgttttaacagagagttttaaattctcaagaatatatcctctgaaccaactggacctgccaaatgaattcaaatatctatcaagtgtattgaaaaacagtaatttatctaaagaacatcccttagtggactacacacctccagcttacatcacactgctttttacagacttgggaatattaaatccttccgctgttagtgatgaactaattaaactgtatctctaagaacgttcaacgtgaacattattatttcatcattctattctaactaattataatgctttaaagaaacaacgcaagatgccgttgtcgtgtcggttttaccaggagaaatatcctgaggttgaggatgtggttatggtaactgtgaggtctatagcagagatgggcgcttacgtccatttgctagaatacaacaatattgagggcatgattctgttgtctgaattatcgagaagacgtattcgatccatcaacaaacttattagggtcggaaagactgaacctgttgtagttatcagagtagataaagaaaaaggttacatagatttatcaaaacgtcgtgtttctgcagaagatatagagaagtgtacagagaggtttgcaaaggcaaaagctgtcaattcaatactgcgacatgttgcggaactgttgcactatgagagttcagaccagctggaagagctgtatcagaggaccgcttggcattttgaagaaaaatataagaagaaggcgtctgcttttgatttcttcaaacaggctgctgtagatccatcagtgctaaatgaatgtggacttgatgagaatacgaaacaagttctgttggaaaacatcaaacgtaagctcacttcacaagcggtgaagatccgggcagatattgaatgtgcatgctatgggtatgaaggcattgacgcggtgaaggcagcacttaaagcaggcctcacactctcaacacaggaaatgccaatcaagatcaacttgattgccccacctttatacgtgatgacaacatcaacccctgagaagacggacggcctcaaagccctgcaggacgcaatagacaaaatcaaggagacaatcacaatatctggcggagtgttcaatgtacagatggcgcctaaagtggtgacggcgaccgacgaggcggagctggcgcggcagatggagcgcgcggaggccgagaatgcggaagtcgccggagactccgccgacgaggatgaggaccaaggtatgggcgatgccggggatgatgagcctcagcagaatggtgcttccgatgaggaagaagagtactaattttaattatcataattaatcatcgccgattgcaccactgaatactaagtttatagctgcatttacatcacctgagcatatgactagtgcccggatgttcaaagcatcatccatgagtcccatttcgtgcatgtgacttatttgagttgcataattgccttgattttgtgatgacgtaggacttgtctcaggagcggctgtactttgttcaccagctctcgacatagcctcagtcattgcttcattgaacatttctgttgttataataggagttgcactactaggtgtactaggttcagtgctagagctcctcgctgtacccctactttcagccgctgcgtctaatatcctaattaaattctctctgctctcgcgggcgtttaatgcggcttctgttgcagcctgtaaagcagcagtcagttgttctcttgttatagtattcctttcgccgccttcttctgtctcctcttcatcaacatcctcatcctccgacagagcctcaagtgaatatgcaaaacctgatgttggtatttcattagaagcagtattacgtgaacgaaccagtcttgttagatgtcgcaaggccgcgggtaaatcaggatgggcgtctgcaccgcgcctcatcgtctccacggtagcacccaatgcagcaaggagttccacttcatgcagaattgataatgccacacaatcctcattcaacgaaggcaattgatcaacaacttctgctagggtaccttcatcattcaacagctgcattgctcgtgtccagcccggtgcatttggtgtacagccaagcgttctcaatgaagtgtttaactgttgtagttccgcatcagaaaacgacggtgcaggagaagacttcaccgggatcttttttttcacaatatgtaccatttcaccatatttaataccacaatcctggagtgtagcatcatctcgaagaattttgccatggtgtattgcttctaaggaagatgatggctctctcactctcttctccgcctccgcttttagatttattaccttgttttccaacgtaaaattatcaagtttgtagcgttcaattggcccggattttacttttacacccaaaaatacatacgattgattttccaatgaatccattattaatttaattttatttaaatgaggtaaaacatttgaaaatgacacatccagcccatttgataatatagaactgaagactttaaacgacatggaaatgctggcacaagtattgcaaagggattccacatcaaattgcccagtccaaggtgtacccgaacactatacaggttacacaaactgtgcaacacaggcacaaatggaaggtgcttatttacctaatccttacgcacagacaatacaaggaccaaatgcaacatttgcatctccacaacagtaccctatgtccaatgggtattacatagctcctgaaaatgcttgtgagaatataccattagataatatatacatgccaaattaccagtactatgtgccagcaccggctggtcttgatttatgttgtaacccgggaccaacagacacacaagttaataatggttcttttataccgcacccttactacttccactaccctcagactccaatgacgggtgtcaaatgaaccaatagaacaacagctagctcacagaacacaaagtctcggtcacggagtgtacctgatattgttagagaattgaatgaggaattagcctctgcaaaattaagagccagtgaaagatcttgcaatgcaagccctgctgtttcagcaaagccatcttcaattagtgaaaagaaggaacggaggaaaaaaaaagtcttagattaccaaacccttatgaacaatttccaatggcaaagaaaaaagacagtatttaattactcatatcaaaagcaccgcatatgatcatctgtgtgcaaggctactcagtccgcgcgtacgacgttgcgccgctgcagcgcgagagcgaggtcgtgttgcagcgcggctgtcttccgcgccacgtccgccggcaccaccgacctcagaccattcactatgtctttcgtcttaccaaaataaatatcattcagtgtgttccttatcttgttctccatgtcctcaaccatccggccgatgttagcaatgtgtggggtgacatcactcactgcagagtcttgttcagcctgtctggttaagcttcctcctagattcatggtgccactgccttctttattagtctgcagccacagcatagcagtagaggtcaacttgtaatgggcattcctgcctgaactcttctctactacttccacaacatggattgagtcccagcaaccttttatcttttgggaaccatcaccagctttctttataagtattacacctgcaaaaccatgatccatgtcccataaataaacagagctaactccgccttcaaaatacatctcacgatattgatcaaatgcatgattagcgtcaatttccagtttcctcaatcgttctgaaggcattgaaccatcttcaagtggcggatcgtatgtattggaccaaggtgaacggtacgagtcgccatcacggttataatcgcaaagaagataatcttttccgttgctacgatcttgagcaattttcaagggttggtctacagacgacaacaagtcttcgcaaagacttgggactaggtcaattaaatcagttagatttttctcgatttgttggggtggcagccggcgcattaagtccaacgcacaatccatctgttgctctgtcatgttttattaaaattgtaagttaagaaccaggtgttattttaaaatttgtaaattataaaccctagtgtccactactcccgtgcaaggacttttacataatgaattcagttttatagtgctagcggccgccctcggcgtggctcttggtcaagaatccttcaaatgtcccgatgacttcggtttctacccacaccacgtgtcctgcgacaaatactggaagtgtgacaatggcgtcgccgaactgaagacctgtggaaacggactcgccttcgacgcctaaatacctgacagaaaactgcgactacctccacaatgttgactgcggtgacaggtcacaacttgaacccccaatctccactcctcactgtcagagactgtacggtatcttcgctgatgagaagaaatgtgacgtattctggaactgctggaacggcgaagcctcccgctaccagtgcagccccggacttgcctacgacagagaagcgcgtgtctgcatgtgggctgaccaggtgcctgagtgcagatcagaggaagtagccaatggcttctcttgcgcgaaccccggtgaggttgccaacgctggctccttcagccgtcacgcccaccccgaggactgccgcaagtactacatctgtctggagggaaccgcccgggagtatggttgccccatcggcaccgtcttcaatgacggcaccggcttgaccgcttgattttacttcgaggtaagctcccgcgaccgccagcgcggtgggatgcaggtcggcgagcttggtcttgtcctccagcagttccttcacctcctcctccgaccggttcagcatgacgctgagggtggccacgctggccgccgtcgcctcctcgaacccgcactccgacaggtagctaaccgccgccgcggctatagtgggtttgccgatggtggctgctttgtgtgcgacttctgccagtacttgcgggcgcgctggcactccagccgcctgctcgccgcacagcctctccagcgcctgcgcaacacgctcccatccctcatccgctttgtccggtacgtccgagcataactctattatgttacacatcgctgttgctgataacttttgtacgggtgacctttcacccacctctttctcctcagccatttgtccaaacttaagaatatcgcctgcagcgaaacgtatctgcgcttttatttcatcgtcttggtagtgatagcagttgcagaaggcgtccagcagtctctcgacgaggcgcacgcgcttggcgtgcccgaacaccacgagctgcgaccacgcctgcgcgaggcgctcgcccgcgccgcacgcctccagacgctttattatctcttccataacagttggttcaggaacatatacattaggcactaatgtgtcgagaagttctagagtcttttcgattggagcatgcctgcaggcgacggtgatgtagtgccggtagtagatgctctccttgtaggcgtcgcccaccagccggtagttgttccccttcatcaccaacttgtgcaacctctccgccaaacttatatcctgtaagtgatcgctgcacacgcccattgcagtaataaagaagttagtatcgttggcgtcctctggctgcaaatcttctcttttctccaaatcgttaaggatagttgttagaatatctattttagggccacgttctttgcagaacaagcagagtagataataataagctgatagtccgggctggagacccatcttattgaactctgctaccacttgcagggcaacttgttgcagcatttgtcctccaccccaagctgatatggaccgcagacatgagctgagtgtgccctggtctggtgacagaccctgttcattcatttgtgccaacagtgttttcaatgcctcaattcttaaagcggtcccctcttttaggaatccaacacaacttattagcgaattgaacacaccggttgagagaggaatgcctttttccatagcttcttgagctaatacatgggctctttctgcttgataatatttggccattccttgaattatagcacaataggcctccggggtctttggttccatagaagtaaatatactgtctgcgagaccacccaacttccatgtagcagaatgtctgtcccttgtcttagcagcaaaccatctctcttctaaccactccattgctagtggttccttttcattatagaaacagagcaattgtaggaattctattttcagttcctcactaagagcttgtacaccgccgagtagttcaaaaacttttattgcatcttcaactagtgcattattaagtgtgtatttgaagtcttcttcagttaccttactttcatcattatatattggtttaggagcgaacgcatcaatgggaggatcagcattgaaatatggagtcttcttcttgccaggtgggtcccactccctcattgagaacagatcagcatgttcatctctaatccaacctgcagcctttctaccagcttcagctgatagtgcatatgaccgtttacaaaagaggtacaaattacccatatcaatgttaggtgcgtgtgaaaaaagtttacgatgtgcaaatgttgtaggtgttgtgcatgatgtgtctaataaatggatgagggacagcattcatcaagatgtgataagcatgttgaattccgttggaaaaataccaagctttttgatactgaataaagtggatcaattaaaatctaaaaagcaattattggcaacaattaaaaatctaacaaatggagtaattgcggaagagctatgacaaattcagagagatctcagaaattgcaacggggctacagtcacttctctgatgtgtttctagtgtctgcattaacaggggatggtgtaggtgctattaaggaatatcttatatccaatgcaaaagtttcgagcctgcaatattctccggactattggacagaccaaaccccagaagcactaatcgaggaaacggtgcgagcaaagtttttggattttcttccacaagaaattccttataacttaaaaacatgtctggaatactatgatgaattggaagaagatgaaaaagtggtgtgttcagttgttgtggagtgcccttcggacagaatagcgaagttaataagtggtgctggaggcgggagactgcaacagatcaaatcctatactagaaatgatttaatggaattgtttaagaaaactgtagttatagatttacaattaaaagttaaaaacaaatctattgatgaaacaaataatggttaaatctgcattcatgatactataatctaacatgatatgacactcattacaagaaagaatcacaaagagtttctgcagtgacaatttgccgaaaaaggaactccacataatgagaataagtaacagagttacaacattaagttaattagtcaattttgtattttccttgtttcctaagagttcgtaccgatatctcatgtacataactctcattctgtcccacatattttcaaaagagtccattgctggcctgacatcaaggagagcaaattgatatttgttgtcaacttcccctccatcatagtagtcaatgacatatcttacatcttttccacatctgtctacaatccagtcatgacgatcaaatggaagttcataccccaaccaagaccgaaatctggcccttggactgtaatcagttgctttccctccaaaacttttcaatcttggatgcccacactctttagcatggagtgcttcccatttcaacacttcttgccaagcttgctcattgtttgcattgtgtatgtgaataatgtcatccatatctttctgctttatttcatcatccttccagcgccatcccttgcgtagcatagcattccaaaacatttgttggcttgggtaaacccaaaattcggtagagccatctggcattgctcttggaatagtagacacctgtcgatttgttggaagaggaaatggttggtctggtgctggctgttggtttgcaggaggcatcatgttgtatggattaatatcgttgttatgttgcactggacattctgaaggtgttttggctttcgcgtttgtcttattatgcataggacattctggaggaggattttcattttgattttatatgcactgcctctgctgagactttgttacccatcttagtaatacagatgtaatgttttatatcagttattgagaagggtttcagggaccttccagctctaaaattcaggattgaataagtcaactattttctagttgatccaattatcataaatacaggaacatacaaaatttacatgaaaacaaaaatttctcggtcccacaactcatttcaaaatatcaatgtaccacacagaattgtttttaaataataacattttatgcaatttttgcacgaattgcagctctcttgccagtgacagcctggaatccagattttatactagcgacagagcaacgtgagccacatgtctcacactgaaggaagaataatctggtgtccttttgcaatatagtatctggggagcgacatgtgtgacaagttacatattccttaatataccgacgtaatacattttctatttgtttctgctggaaacgacctttgatgatcaactgactgttaccatcaacagacccactggtacccaattcagccagtaaaaagtctaataaatgttttggctgtctgtgaagggttttgcaaatttctgtaaagtttgcaaatgatgttttcttcgttccaattctcacaacttgtggcggtctcataatgaacttttgttttttaccagagaccatagctgggtttttctcgcgcataatatcgaatacccgttcaaggagctcatcatatgtatagtcacggtctgtactgacccaatcaccatgtaaatcttcggcattctcttgattctcgttattctcctcttcggcaaccaattcgtctaagtttttcttccttctctttttctttgtttttgagaaatctatctcaagatccagatcatcgacaagatcctcctcttggggctcaggctcttcagcaggtggtttttcttctgtcgtttctggcaatgcactatctaactcctccaaattaaagaaggtcttcttttttttcttctttttgtgactgtgtagcacaatatctgggatatgaagatttcaaagcagaagctgcgattgtcaattattatcatttgagttcaactctctcagcccatacagatcattctgagattaacttggaagccccattgttctcatttagttttggtcagtctgctatatttttaattggagggaaagaaaaaagcgtaactccatcagcaatactccttgagagtggtgatatagccataatgtctaaagaagcacgcctctcataccatgctgtaccaaaaattgtcgcatcaccatcggaaccatggaacaatctagattctttaattgacgataaatctttcaaatacatagataagcaccaactaataaatatgataaaaaaccacgccgccaaactttaccccaacgcgtacatcataatggttattgtcggaacattgaaaggcaatggagctggttttactaagctaatcgagcgcttggtgcgcggagcgtggacacccaccgctatggaaaccatgcagcctagcttctacacgaaggcatcactggtggcttcagtgatcttcgtcctggataaaaagacggatttaatctcagcgccacacgctctcgtttacttcggcattgtcattttcttcgtctactttaagttgtcatcgattctgctcggcatacacgatccattcgtgccgttcgagaatctcttctgtgcgctgttcatgggcggcatctgggactcgctcgccaagctgctcgggaagggacagccaaaggaggagaccaaagattctaagaaaactaattagtgggaaataaattgacaccgacaatacagatcgcgactgatatataaaaaaattgaaaaatatttaaacattaaaaaatggcacaacgaccaatgattttttttttaattttagtgactagtcataatatttacataagctattaactttgtgtgtgttagttccttatcgttataaagccaagccaagcttgccatgccaaattagattaaatatgctctgtaattacatttgaacttgcttacaattgtatattattacatatttagttattgtgttaataattcgagcattgaatttttattttaagttattttacattaattacgataattttattacagacgaaacattaatattatctgtaaaaacgaaacacctgatcaatccgcatgggtgcaagcggtgagagacatgcgtttcgaataatttggaggcctgtccatttacaattcaaaccatgtgaggagcagataggcgtttgctcctttccatcggcgcatgtgcagctcacaagacgcaccagtttgttaatgtccggacaaccatatcggataaaactggtccttgaaatgccggagacacaaataaacaaagacttaggtatgttcatggtatgcgcgcaactacgggctaaaggcggagtattcgtgtcgtcatcctgtcgctctacgatgatacgacataggtcgaagctacaccatttgataagaacaactgtgttctctccgatgttactcagtggactggaggaagaaaaacaacagatacacgttgagttgttcagcgactttattgatgaccctgagttgtcagtgacggacgcgtacgtggaggtgcagtcacgtttcgctcaggtgtactcatgcgagctacacgtacaggcgcacttctccggcctgcggtatatcatgtactattggccgaggatatctgcactaattggaatctcaacaaatcttttcttcgtgtctctggtgtttatcctgagctggtatcatctacaggaagggctgccggaatttattaagagtaaatttagtgagaaagaaataaaaaaagaagaatccattagcaaaatcaagctggaacaagagagtaaatttccgttctttgaagacgaagcgttactgcaagaattccagaagttagaacagaagaaagcttagaagactgttttatatttattttaatttgaagtgatggcgtgcagcgcaagtacaggaggcgggcgccgtacctggcatctgagtgtaatgacctcccacaggcagagaaatggcggctgcagattgttagggagatcgctaagaaggtttgccggtttgggtgaatttaggattcgcgatttaaacgacgagataaataaattaatgagggagaaacgtcactgggaggtgcagatcaagtcgctgggcgggccggaccacgcgcgcgtcggcccgcgcatgctggaccaggacggcaaggaggtgcccggcaacaggggatacaagtacttcggagccgctaaagatctaccaggtgtgcgcgagcttttcgagcaggagcctcccccgccagcgcggcgcacgcgcgctgacctcatgcgggatgtcgacgcagactactacggataccgagacgacgacgacggcctgctgctgccattggagaaggatgccgaaagacaggcaatcagaaactacaaaaggttgaaatcacactggccgactgtcttgcgtgcagtggctgtatcacttccgcagagagtgtgctggtcactcggcagagtcaggaggagttattaagagtgctatcagagcgcaagtacacagacacaagagggaacaccaatgaggtgggcttggtggtggtgtccatgtctccgcagccggtgctgtcgcttgccacacgctacaagctcagctctgaggaggcggttaagaaactagctggttacttcaagggtatcggagtagacatagttctagacatgacggtagcagatgacctttgtcttctggaggcccagcaagagttcctccaacgttaccacgagcagcaaagcgatcctacatccaaacaactgcctatgctctccagttcttgtccaggttgggtgtgttacgcggagaagactcacggcaacttcatcctgccgtacatctcgagcaccaagtcctcgcagcagatcatggggtcgctggtgaagggtgagctggcgcgccgccgcggcctgcgccccgcacacctctaccacgtcaccctcatgccctgctacgacaagaagctggaggcctcccgcgaggatttctacagcgacctgcttgaataacctataattttaattaatcccacataaaatcttgatttatcgacgataattcatgttatcatgaaaaacgtagttctacaatataaccattttcaacttgctatcacatctcggaaattaagtattattccttcagtttacgatggggaagatccaggccctaaatttttttcgtcaggcatccaagcgattctaaaacgattgactagacctgatttctcaaaggtatttcgcaaaaggacaaacagcaaccgacctgttcttaaaactccagaatataaatttttaacaaatgaggaactccaaagcgaattctcaaaagccaataagactgctgctcgattgctacagatgccaccggttgtcaaggtacatgagccaataaatgaagttctatctaaggacccagctttagttggttatgacaatacaaagtatttgttcaccgacatcacttttggtgtaccaaatgaacacagacttattgtagaaagagaccctgatggaacactgcaaatgagtgaccatgatacaagaaaaagactcaaccagatatactttccaattcagggtcgcaaagtacgagaaccgatgatgtttgctgatgttgaaaaatttaatggtctactggaggcagagaaatatgaatacatacttgatcgagcttgcatacagtacgaacctgatgaaccgtcttaccagaaagtgacaagcattacttatcagcatgttgatatgaaaactaattataaattgttaagatcaacaaggcattttggtcccctagccttctatttgacatggcatcattcaatggacaatttgatgttggaattattgcaaacgggtgttataagagaagctgtgctgttaatgggtctaaggcaaggtattcacgaggatattgcatttgctagtgacctcaatgcgttggtacagcaggttcttcctatgccagtgcaagcaactaaacctgatagtttatcggaagatgacatccaacttgataacaagtgtattgattgtgttgtcaaatatatcgcaagtaattccgctatgaagagtcagcaagaactcgctttacaaggtttcagagaagattatcagcaaatggtggagctcagtcgcggcttgaggaaggctcacggagaagcataaataaatgtttttctttaattaccacttagctttctaataaacaaattatttaaaaataatagtcggtacaaacatgcttttattaaataaagcataagttttaatctactacaaaatgccgagtcaggaagttgtaacgacaaaggttgtggtccatcctttggtactattgagcgttgtggaccatttcaaccgtatgggcaagattggtaatcaaaaacgggttgtaggtgttttgttaggctgctggagagccaaaggagttctggatgtttcaaacagttttgcagttccgtttgatgaagatgacaaagataagtcagtttggttcttagatcatgattaccttgaaaatatgtatggaatgtttaaaaaagtcaatgctcgtgaaaaggtggttggctggtaccacactggacctaaactccaccaaaatgatgttgcaataaatgagctgatcagacgttattgccccaattctgtccttgttataattgatgctaaacctaaagacctaggtttgcccactgaagcataccaggctgttgaagaggtccatgatgatggcagtcccaccactcggacatttgaacatgtgcccagtgaaataggtgcggaggaagctgaagaagtaggagttgaacatttactgagagatatcaaggatacaactgttggtagcctctcacaacgtattacaaatcagttacttggcctccgtggtcttcattcacaattaagcgaaatccgtgattacctcattcaagttggtcagggttccttacctatgaaccatcaaattatttatcagttacaagatatctttaacctattgcctgatattgctagtgataattttattgataatttatatatcaagacaaatgatcaatctcttgttgtatatttagctgcactggtaaggtctatcattgctttgcacaaccttatcaataacaaaataacaaatagagatgcagaggaaggtaagaaagatgactcaaaagataaaaaggagaagaaagatgataaggatgacaagaaggaagaaaaagtaaaagcagataaaaaagaaaaggaagaagcaaccagctcaccacctcggcgagaagtgcattccaatctttttcctctggatttggacaaagtttttcatttgttgttacaaattcaaagtgaagccgccatcttaatgaaacttcgttaatgtcaaatgctggtgtgatatgcaaaggtatcggaagtatcagctcggaatgagtcaaaccaagtgtcacttcatgatacctggccaccgtcattgatctactactagattctttgttaacattttttgctggtgtttttgattttaatatttcttccggctgtagtgatacagaaacctgcatacatataacattgccaacagagaaatcaaatgttccaactatatcttcacccaatttgtaagctgacttaaacaggcagaaccgaccaactttgcctctagtattgttatcatatatgagtttggactccttctggcagtaagattctgtagaacctgtaatgccatagtcaaaggtgtctctactttcctttcttctgaaaatgggaaagtgtatactcatcttttgtgatattaataaaagctacaaaatgttttctacaaatccgaattatacgaagctcaaaactcatttaaggctcgctataaaccgtcttaagttactcgaaaaaaagaaaactgaattagctttaaaggctcgtaaagaaatagcggaatacatagctgctggtaaaactgaacgtgctaaaatccgagtagaacatataatcagagaggattacatagtagaagcaatggagattgttgaaatgtactgtgacctgatattagcaagatttggtcttgttactcaaatgaaagaattagacgaaggtttagctgaagccatatcaagtcttatatgggttgcgccgcgaatgcacactgatgtacaggaacttaagattatttcagatttactgacggcaaagtatggtaaaatctatgcagatgcttgtcgcagtgaggatgtaaacacaataagtgataaattgaaacacaagctgtccgtacagagtccacccaaaatacttgtggagagatatcttatagagatagctaagaaatataatgtagaatatgaaccagatgaacaagtcatgagagaggaacaaggccgcgatgcattactaattgacatcaatgatagcctcattgtttgtggttagtacgtgaaggaatatagcctttactctatgctcatgaggaagttgaacaacaggtcctgctaagtgcttgatcaaaacatccaaaagcattgtcgctacaccagaccgtctatgtgatcggactacacctagtgacaaaatataagctacaagtgtgtcttttaatattttgcataatatgtacatattacactatattaaggcactttatcaactgttctttggtgtggtgtggagaggtgactgtgtggccaactgtcctctcatcattaaatatttcatagtcatttcctcctggtgaggttttgtccccaaagaaatgtatctcactgaaactttcttctgaaatgtgatttaggcaataagttttatcccatcctgttggaaatacatcaacactgatctggcctcccaaagcaaatgacaatttggaatctttgaactcgttttgtaaggcttcgacaaactttgctctgatcttgtgctgcatgtcgaagtgggagaactcctctctctccgcttgactgcaggaacggccgactggacagatgttgatcatgctcgacctgaactctacaaagttacctctctttgctgggagctctaaattagacatatatccgagcgcaaagtttataaccctctgcaaagtctgctccccaatgtaagtcaaaatgctttctgttttcttcaattgtccctgttgataatgcactacaccattttcgcagaaaacatggtcgaactggtttgttgtctgctcgccatccatttgctccacgattttgctataatcagatccactgaccaaacctaccttgacccgggatttaacttccttcagtaaaaaagttttcaggtcttcggaaatgcgttgtcgcggcttcgtcagggttccgtcgacatcaaacaagtataaaatatttttacggttacccattgccaacctttcttctgggtcacggtagaagaacaggtctactacaacatcccagcgctggtcacgtgggagcataccacgcagacggagaacttcacgagccaagagccaccacattaaaccaattgagtgtgatgacttagtgttgcatgggattgcaatgtccacgaatctgagtggagagtcagtgttgcagaaggcaataactggaatgttgacataagaggcctcggtgatgggctggtggtcttgagcagggtccagtacaataagcagacgtggctctctgaaggcagcttggatctgattggtgaaggcaccaggagtgaaacgtccagcaataggggtggcaccagtatgttaaacttgacttaatttgaactctctctgttgctgcattgtgatagagtttagatgatgcaagattctttcttctattctctctgccgcagctagtgtcagaactaatgtgtcatgtttcaacattgaaaacacattcaaaccataaaccggcattatgttgacatgtggtagagaatccgttgccactgttatatttcttggagctatgtcagtatcatcaatgatgagtacagaaggtccccaatttctattttcaatcaaatctgccagataatttggttcatctgttggtagttctaaattgttaacaacatgtaaatcatcttgtgcaagcttcactgacaatgttgatgttagaccttggattcgtaagtgaaatggcagcatgaagaagtgtgttttacctgatctcggcccatgaactactccaccacctcgccacagtggtgaacgtatagagccatgacgggcccggcctaaacccttctgaggccaaggtttcttaccacctcctcgcacttcagctctagttttagtatgtgcccatgacacccatctatacttcgtttgccatacaaagttacggtggataatgtctatacgaggcattgccgcatacactgcaggatgcaactcaaataggcctaatttcttttcttcgacagtatctaagttctcgatccatacctcacgaggttttgtgtacacaggaggaaacttccattctttctgggttacacttactgaattagcagatgtaactgcagacgaagaaatagcattaatttgcggtatggataaattgagccttttaaaggcattaattaatacagaagtcattacaaacttataagctatgtatattctagcgcggcacatcacaaggccaataggaagtgtcgcattcacagcctccttgccagttgatgttttgataaaatcagcgcccgcaaacatagaaatcattgaggctttgtacacattttcataggaaccaagttcgccaactcctagaataacttttaagtgagcttcgccgcaagcttgtctcatttgtaccacttcatcatacaatttgtcccatttgccggtcaacactaggcttctgtccaatactacatcaatttcagtagccccttcactcactgcaaatgttatctcttccagtctactcaccaatgagtacaatcctgatggaaaacctgttgcaacagatgctattttggtgtccaaccccatctgtgatattatgtcatgtgcatcacatactcttgcagggtatatacaaactgcagcagttctaatgtcaatgcccaatttttttaagggatttgctgccttctgacacaatctaatcacattagatcttgtgtcatctccagacaaagtagttaagtcgatcacagatattacttgcaataaccatggctttattgtttcattttccacaacgggatagtcacttaatatacttccaattttattttctaaagagtttctattgatataaacattgtttatgaactcctttggaatccataggtaacgttttattacaatatatttatgcaagaaattatttaacaaaattcttatcaacgcaactacaacaaccacaacaacaacaacaacaactacaacaactacaactcttagtagtgttacaccaatacaatcggccatccataaaatggtaaaacgaatgatctcgaagaggaataattcaacgaaagattatatttgccacaactccagtattgtccctattggtaaaacatatacatatggtcactatcaagaaactataagtgtaagagaaccaatatcaactattaatataactggactgaattggttacaacatggggacttgctcaacttgcaagtaaagtacacaggctccccgccttttgcctattgtgctttatacaaagaaggacaatataatgtaacgggaaatgagacttgtgtttataaatcatcaactcttactaacgcatttccgttagtccactatttctcggattctgatcagcatacagttgttgtggtagtcgagaatgatatgggcaagactgtatcgagagcaacaatcaatatttataaagctactgtccacgcccaattatcagtaatagtcgtgcctgtggtattctgcttgtgacttatgtcattttgtataaaataacgtaaaatgatcaaataatattaaaatgctatcgcgactaattcgtcagtttttgtttattcttgttcattttgttgttaacgtacttgttgcaattcaaaatgtttatcaccggttatgggttagaagagaagttcttgatgatgaggtgacgaaaagtgatgttattatgataatggagcacttaccaaaaatgaagaaaagtttaaagcatttagtggttcttgttgatacaaatcatcactccatgagtgatttagcacggttggtgatttggagtctagtcacaggaataccttacgtcagttttcacgatatcaccggtgaattgaaacaaaatgaagaaaaactatttttggctattgagaaaaagaaaaaaggaataccaggatgcataaaatggtcgaacaaaccagacttaaatggctacacttatgggatgaatgcaaacaatgtatttattaatatacttagttataaggatggaaggccacaaattgttgaatgtataagacaaatagctaaagggtgtattaattatgaaaagaaaaccaatgaatttacaacggaagagtttggaaatgttttaattcaattgtacaaaaatattcctgaaccggatcttattttatatactggacctcattgttgcacttacggtctattaccatggcaaataagactagcagagttcattcaactctccttagatcattgtgtagatatttctagctatataggtgcattatataaatataataaatgtgatcaaagatttggtaagtagctatacaggcctatgaagtttattgtggatttgtaatagtattttgctgctttttaatttaatgtacatattgtgatgccgcgaagcgcacgctcgagtccccgccggaaggtgtggtgaccccgcagccctctgactccgaaggcgaggaggagtgcaacaaacgcgcgcgctgcgagcttgcgcgcctacttcttggcacgccgccgcctgaacccagcgcgcgtccctctgtcataatgcgtgcgcacaaggacggcacctgcagcccccagccactaccgccgcccgcacacttcaacatactcaaaacgctcaaatttaagatgaaccgtggccacagctactcgcaagtgaaatacatcgctagccaagcccaggcgacacccacggtgacgcaggccccccagaggattgacgaagctcgcgtgcccgcaccgcacccggagtccgcgcccagggaggagccacgagccgtggcggcggcgcctgggtgggttccgctggcgccacgtcccgcgcccgccgtgcttgtgccgggcgcgctgctgcctgcggcagctctgtggctggtaacacccgcgccgaccgcgcgccgacgcctctacgaatgttcttacccgggctgcgacaagaactacttcaagtcatcccacctgaaagcacacgcccgcacacacacgggcgagcggccgttccgatgtcagtggccaggatgcgaacgccgcttctcgcgctctgacgagctgtcgcggcataagcgtacacacactggcgaaaagaagttcgggtgccgcgtgtgcagccgccgcttcatgcgctccgatcatttggccaagcacgtgaagcggcacgccaaagaacgcgcgccagcgcccgcgctgcgcctgctgccttcgccggcgcgcgtgcccacgccgcccgcggatcacggtgggcagctgtctgctggtagggccatcctgtactctatatttagctgcggcttctggataccttccaacatcaatcttgccaaacttcagattatccagtccatagctagcagagatctccgcaaacacagatgcaaagttaacacaggccggatgccaagccgcatacagacagatcacccaggttgtactcttgtgtctcttcagctcatcttccaaggtctggaggcctcggaaatagatgacattttctggacctgagtatgttggctcagggaggaggagcgctgccagtattaggatggcaccatatggtaagccatatcttatatggttcgcaatcttagtataaacgaaagaggcggataggtaattgaccatggtcacactgcccgccttccgagtcctcagcataacgactataattaagaaaaataggatttccgatcagggaacaaaaagttacaaattaatccagttctctttaatatattaatccaataataaggctttaataattgcttcaaatcgctacgaaacgacatgattttatattttcaagacatccaccttgtccagtggctgcaagcgcaggcagagcaccgagaagtacttctgatccgcttcccctcacttcagtgatgcttctagaagctgaataaactgtgcttgcttgctcttcaacctgtgacaggctttgaccaatgccaccagcacaccagagttaccacaagacattatctcttcaaacttttggcttagctcatcaaacattggctcaaactcctccttaatctgacagttatctatcaacctttgcactgtgaagttcaatgtcttgacggtggcgagctgaccgatgcggttgatgaagcatttagcgtatatttgtgtgtacatcttctttttagccacaaataatgctgcctctaacaaccttacagctgcttccgattgaaaaacaggaggcaaattactttctcttctttattatctttctcatcatcttttttatcatcagaaccttccacccaatcatcaggtgcgaagctttcatttaataatttctttattaaatgctttgttaaagttttgtcagcgttcttgacagcaactaacaggacttgtaataatgctgatgtcttattttcaaatggcaaatctttgaattgaggccaaagtgataaacgattaccaaactctttaactatttctttaaaatcttccggaacattcctgtatttaacgtcactctgatgaggtggtatacctttattttgtaatattggctctttgaacaggtttactttaggcttctcgcccggtaaaaggttgataccacttagacatttgagtaccgttctcaccatgtgatttgtatttgcttcccaaacaaaatcttctaaattattcaaaatgtacttggacatttttacaacaaattcatgacaattttttacatgctcttccgagtatttctttttttctcttcttgggtacctcatctgtttcttgcaactgatcacattaattgactgagcatgcagctattctaacaatatcggaatggttcttaaatctatcacctatggcacaattcactctagactcagtcatctttcctaggtagtttgaaatataacgacctgcttcgatcaatttcaccaaatccacatcggtatttactccaaggccatataaaaagtataccaaatcctctgttgccaggtttcctttggccccacgagcgtacggacatcccccaagaccagagatcgatgaatccacagttttgatgccgaattctaagccagcaagtaaattggagagaccttgaccataagtgtcatgaaaatgcaacgctaatttctccggctgtgcaaccttgagcacttcacgcataagtttttgaactgagccggctgtgcccactcctattgtatcacctagagatacctcatagcaacccatcccaagtagctcttccgttatcttagctatagctttaggatgaatagggccatcatatgggcaacccacaacacatgatatgtagccccgaactctcaaaccatctttaatagcttgaacagctacttctttaaacctctttaagccttcttcaactgagcaatttaaatttttctgtgaaaatccttctgaagcggctggaaatatagcgatctcttcaatgttgcatttaatagcagtttcatagccttttaaattaggtatcagtacaggatagttcactcctgggcttcttttgatagttttcatcacatcaataccatcactcatttgttttatccattttggacttacaaaacttgcagattcaatatttttgatgcccgctgcaacaagtttatgtataagttccactttcatgtcagttggtacaaatttggactcattttgtaagccatctctaggtccaacttcgtatattcttatatcgggcaccgtgctcatgttcgttcgtattttacttgtgcttaatcaatttttttatgaatgcattttaaaacgctaaaaacttctattgcttataaccttaacagtttcaaatatgaaagacgtaatagatgtaatggctctccaaagcagtagacgtgaaaggagattgcccgattatcgcagtatatccggtcacagtatggccacgaactttatatttgagtgcggcattaaacttggtttgcagccagctacagtcgcaaccgctgcaatattttaccacaagttttttaaagaagctgaaaaaaatgattacgactgctacgttatatgtacagcttgtctgtgcgcagcgggcaaatcgcgagatgaaccgattcgcctgcgggacgcagtgaacgtagctcataactgtatcaatcgtggagctggacctttggagttaggagaagaatattggtcaatgagaggagcagtagcacaggccgaactgttagttctacgtttgttgggcttcaacttagatgcgccttcgcctcatcgatatttgttgcattatttacgctcactgcaggaatggtttcccgcctcacaatggcgcagtgcacccatagctcgcacagctatggccttcttacaagatttccaccattcccctgcaatactggactacagagcaccacatgtggcggtggcttgcttgacattggcactacatgtcctgggagtgtcagttcctttggcctccacactggatgatgatgcggcttggtattctgttttcactaaagatctgcaaaaggaaaagaattgggaaataatggagaaaatgatgcaagtgtatagcagagaaccagaacctatataataatataattgcatgttttgttgattggcgcgcccgcaccaatggcatgcggacgaggcggcagtgcgcgctggcacctgcaccttccccgtcaagtatcttggctgcgtcgaggtgttcgagtcgcgtggcatgcaggtctgcgaggaggccattaaagtgctcaggaactctcggcggcgacccatccgcgctgttctgcacgtgagcggcgacggactgcgtgtcgtcgaggaggagaccaagggcctcattgttgaccagaccatcgagaaggtgtccttctgtgctcccgacaggaaccacgaaaggggattcagctacatctgccgcgacggtacgacgcgccgctggatgtgccacgggttcctggcagcgcgcgacagtggtgagcggctgtcgcacgcggtgggctgcgcgttcgccgcctgcctcgagcgcaagcagcgccgtgacaaggagtgcgccgtttccatgagcatcgacgctgccagccatgccttcaccaggcagggctccttccgcaagtccggtataacacggcgtgcgtctgttgaaagtacatttgatttgaaattaagttgtatctctgacatttcccaaagtttccgagccagttcgacatcgcttgttccgtcattttacagtccctgaaatatttaccagtcacgtccttcacttccggcgacactgctagatatatagtagtttgtgaaccttcccatcgatttttaaacaaaggtttcattagaggttttattatttgtacatatttaaaatctatttcatatatatcaactacgcccggatgtagactgttcgttgtcaccttactcccttttaatcttttacttaattcgatagtaaataatatattacaaagcttagagacagcgtatacttgaccctttctgaatatgttcagatttatgggccatcgaggagacattaataatgcgactcggagctgaaaatttaagcagagggactaatagacaagttaacataaatggtccgaagtgatttgtttgcattcccagtagaagtccgtcttcagttcgcacgttcttcatgccggcattattgataagtatgtctagtcttttttcatctcgaataaactcttcgacgaatttcttgactgagattaaggaggcgaggtccaaatgcctatagtgtacatcaatgttacctgtggcagcgatgattttgtctctagcagcggtaccgcgactttcgtctctgcaggccagtataacacgagctcctctttctgcaagatccttcgcggtttcaaagccaataccattgtttcccccagtaacaataactactttaccgactaaatgcttattacatttacaaatacctgatgttaacttcgtaagccgaaaatatcagtacatggtgttccgtcaaactaaatattgccattttctctgaccttccacttcgatttctttcaatttattttcttttgtgagtttttttagatgatggttgacattataagcggccgctggccacaaatgttccggagtatccgtgtatataatcttgaccagatctatttctgtaagctgcttgtctacattactctttaacgtttccaatatttgattctctcttaaatttctatgagctatgtaatattctattttctgtataggatcctcaacaatattaccatgcccaggatatatgacatctgggttcaaatctaatattttattcaaactattcatataagtatataaatcttcgaaaaccgctgtaccttcacccaaaatgcagtctccactgaacaagatattatcttcaagtaacgttagtactacatgatcagttgtgtgacccggtgtgtgatgtattttaattgtagcaccttcaacttcaatttgttgtccatcagacaaccaatttatgggtacagacaaagggtcatctttattatcctcttcacttcgcttgtgcttccatattttgggttgtttagcaatggttccatataagtcttctacccctccgatatggtcatggtgccaatgtgtaacaactatgtgctcgatattgacttgctccgtctgtactacatcttgcaaatttttctggtactcggaaacatttttatcacctgtgtctaataatatgcgatttttgccggttccaattaaatatgtatttgtgccttgtagtgtcatgggcccaggattacatcctaatatccttattattcgatttgagagtctggtcacagttggaatcacagctgacattttcaaaggtttcatatactcactatccaggtcttgtctaaagatgcttctatctcttctgtctgccatatactaattttaatatctggatccactgatgttattctctgtatagctaacattgccaattctattgtatcatttggtaactgttctggcaaataccatggactgaggttcttaaatttaggcatccagtacatcattctccaaaatttacgtaatggaatacctcttctgccaaatatattcataagcatttcttccatttctgaatctggcattacactgttatcttccatttgttctaacaaatcaacagcacactgttgttgtttaggataatgcaagaattcagcttgaaaaatatttgttgggatgaattttcccttcggtagtacatccactaacgctttatatacttccaaatctttttccacaccaaactctttcattcgagctaatgaagcatatataaattctacatgtcctcgtcgtcgaatatcgtgaccctcgaacatttttataacttccaaataggtttctttatttttctgtggttttgttacgtatgggtcgtaaactgttagttttttttctgagctcttccccctcattattacaagactagtagtagtacgccttaataaattcccaagcatttttgccattctactatattttatatgtttttatgaaaccgttaagctttgttaagggattaaagagttacgtagtatcttcagaatgaaataggacctgtaaataagtttcgaaaatggggaagaaaaggaagttagcagccaataacgactttgaatatgatcctatacccaaacatttagtaacatctcatataaaaaagcaagaaaagcgtttaattgtaattttggagaatgctcagcttgaaactgttaagaatggcaacagttttgagctcttaaactgtgatgatcatgctggtatactgcgcagaaacgatagagatcctggctcatgccggccagacatcactcatcagtcattactgatgttgatggactcacctttaaacagagctggccttttgcaagtttatattcatacagaaaaaaatgtactcattgaaataaatccacaaactcggataccaaggacttttaaaagatttgctggactaatggttcaacttcttcataaatttgcgataagagcatctgatggacctatgaaattgttaaaagttataaagaatcctataacatcacacttacctgtaggggtaagaaaaataactatgtcgttcagctccaaaatggtacaaacttgtcgagatttggtaccaaaagaggagccaatagtacttataattggcgccatggcacacggcaaagtggaagtggattattctgaagatgttatctcaataagtaattatccattatcagccgccttaacttgtgcaaaattgtgcacagcatttgaggaagtttggggccttctaatttcttcaagcgcaaggaattcttcgggcaacgcaagcagcgcgagtttatccccgacaataaaaaggacgatggctactgggaccgcaggcggcgcaacaacgaggccgccaagcgctcacgtgaaaagcgccgttttaacgatatggtgcttgagcagagagttgtcgaactttccaaagagaaccacgtactgaaggctcagctcgacgctatcaaggagaagtatggcatctgcggcgataaccttatcagcatcgaccaagtcctcgccacactgcccacgtgcgaccaagtgttgtgcggctccaagcgcaccaagctgtcgaccggcgcactcttcccacccgcgccgccgccgccaccgcctgcgccgcccgcatctcctccttccccgccgccgcagcgcgccccggaaccctaccaagagcgactcccggcgccagaggcgtactacccccacccggcacactacgagccaccgggttccgttcttaacctgtcgcggacgcgtttctttcaattttgattactcactttgttttattacaaatatttataaattacattaaaaaatgttcctgactcgttcggaatatgaccgtggtgttaacaccttcagccctgaaggtagactttttcaagtggaatatgctattgaagctataaaacttggctccacggccattggaatatgtacatccgaaggcgtagtattggctgtagaaaaaagaatcacttcgccacttatggaaccaaccaccatagaaaagatcgttgaagtagatcgtcatatcgcgtgcgctgtgtcagggttgatggcggattccaggaccttagttgagcgtgcccgtgttgaatgccagaaccactggtttgtatacaatgagcgtatgacggtggagtcctgcgctcaggccgtgtccaacctggccatacagtttggtgatagtgatgatgatagtggcaccgctatgtccagaccgtttggtgtagctgttatgtttgcaggtattgatgagaaaggaccgctgttgttccacatggaccccagcggtacattcgtccagtatgatgctaaggctattggctccggtagtgaaggggcacagcagagcttaaaggaagtttatcataaatctatgaccttgaaagaggccatcaagtctgcgttgacaatactgaagcaggttatggaggagaagttgtccgagaacaatgtagaagttgtgaccatgactccgggagcaatgttccatatgttcactcgggagcagctgtctgaggtcattaaagatatcccttgagtttgtgacaccgtgcccgacgacggcaagctcaaatccgagatgatgctcaaggacaaccggcgctactacctggacctgaaggagaactcgcgcgggcggttcctgcgcgtgtcgcagaccatcacgcgcggcggcccgcgcagccaggtggcgctgccggcgcagggcatgatcgagttccgcgacgccctcaccgacctgctcgacgacttcggcatcgacgacggcgggtacaagggcgacctgccggagggccggcacctgcgcgtcgacaacaagaacttctacttcgacatcggacagaacaaccgcggcatctacatgaaagtcagcgaggtcaaaagtaatttccggacagcgataactgtgccggagaagtgctggtcgcgcttccgcgacatcctggccgactactgcgacaagatcggccgcaccgcgcacgacccgctcggggccggcagcgcgcagccctctagcaatattgacaattcaccagcacacccccagccggatttgatgcgcgagcgcatctgtacatgtgataatgaaatgatactaaagactaattttcgtcagtacacactttttgatatttgtaaagatcccggattgaaagacgatgcaggcaacgaactgcctcgaccttttacaaaaaaccaaatgcgaaaatggttaaaaaaagtgcgatgggaaaataataaacaaggcaaacgtactaaagaaaaagcgcgtgcaaaagaaagaagaagacatgcgcgtattgccaatattgacctagggccaagtagaaagacattaaagaaaatgaagttagaaaaaccaaaaaagaatattggaattattattgaccttagttttgaccatctcatgattgaaaaggatagatttaaagtgataaaacaaattttaagatgttactcagtaaacagaaggtcagaaacaccactgcagtttcatataacaagtctaggggagaaagcaaaaagtgatatgtcacggcataatggttttgagaactgggatattgaataccatggacaaccttatttagaaatatttccaaaagacaaactggtatacctatcaagtgagtcagacaatatcattgaacagtttgaagaggatacatattatataattggtggtttagtggatcataatcaacacaagggcctttgtcataagattgctggacagatcgggacctgagattttggctggtggcatagttatagtatcttcaggcactacaaatcctgctttccggaaagatgtccgtacatgccaaggttccagtgtccagggttcacttttactcatagttatttgtagaaccagacgtgacagacaacccatagtcctttgtacatatggtgaactgaaattacttttgtcttttggcttgttctcatcaactttaaactttgttatattctctggtgtagcatacactgccaagcctggcacaaggaagttcttgtaggctttagcaggacttatggtcaaaacatctccagtctctccaacaccctcgacaaattgatttaaaataatcttcatgtctggtttctttactacttctgtgtcctctactaagtcataaacaaagtgcctccctctcagtttggcaggctttccggttttttgtgtaacggtggaggccatcttctccgtaaaatgaaagtatttctagtttgattaattaataatttagaagttgtggctatgttgcaaatagcgcgtattcccaacaattgcaactgatactctatcttaatttatttatgatttatttaattataactcaaagtaaactgagggcgacagtgcctaaacatgggtcgtgtgattcgtgctcaacgtaaaggtgccggttctgtcttcgtttcacatacgaagaaaaggaaaggagctcccaaactccgctccctagattatgctgaacgtcatggttatatcaaaggcgttgtaaaggacatcattcatgatcccggaagaggcgcacctctggccgtcgttcattttagagacccttacaagttcaagactcgtaaagaactttttatcgcgcccgaaggtctttataccggacaatttttgtactgcgggagaaaagcaactctggaagttggaaatgtaatgcccgttggatccatgccggagggtaccatcgtttgcaacctggaagagaagatgggtgaccgaggtcggctagctcgtgcttcaggcaactttgccactgttattggccacaaccctgatgccaaacgtaccagagttaagcttccatctggtgcaaagaaagttctaccctcaagcaacaggggcatggttggtattgttgctggaggtggacgtatcgacaagcctatcctgaaggctggacgtgcataccataaatacaaggttaagcgtaactgctggccatatgtacgaggtgtgagcatgaaccctgtggagcatcctcacggtggtggtaatcaccaacatattggtaaggcttccacagtgaagagaggaacatcagctggtcgcaaggtcggtctgatccgcgaacgcagtgtgctgcaggcgatgaccgcattcatatgagttttttatattgtgagagtgctgtcgtgttcttagtttcataagtgtgtacaaaaatgctgcataggtgaactattcaaaaacatagtgttgtgattgtgctattctaatctccttctaaagtaatcataaaagattgtaaaaatgccttgctcagcggtaactttgtctatagcgaccattacagcaatcgtggctgctgctttgatggccattgcattttcaacagacaactggttatatatcgaagttaaacggagtaatattcagtcgtacgtgacgagtaacacggacaactctcaggcgatactggagagtctcaacaacaagtattacttctacacacgcacacgtggcctcttccgagtctgttaccccaaggagagaccgcctacagttgagatctacctatcgccggtggagacgcactgcagcaatgtggactacttcatacccgacgagaacaacgagactaaaggattctctgacgacgccatgaacaggctgcacatggcgaggtcgacggtagcgcttttcatagtggcgttcctcgtgctgttcatcgcgttctggacgggagtggttggctgctggaagcgcagtccagggaacatcaccgccaccgctatcctcatgcttgtaacttgtctgctgtcagcgggtgccatggcatattatttattcagtagtgatttttgttgcttagatgcctttttcattttagccttaaatttatttatatcaatggtagcttcatttgtaactggtacattgtttttttcttgaggtggtatgtaatctttcttcctttcttcttctctagctttcttattttgcaattgtttctcttctttttcatgttttcttttagctctcttctgttcatccttgaggaagtattcaccactggctagttgttggtcaattttactttccggttgcggtggtgggaatggtgtataaggcttcttcttgaccttttgttttggttgctttctcggtacatttttactcttgaatttaggcaagaacctatcccaactttcattttttagtctagggtccttcattaattctcttttgatcattaaacttttaatattgtacattggatgaatatttttcatagtgtcctctacaatacgccttacctgtactaggcctttatatggaccaacggctgaaacagtattaccttgcacaaggacataacattcagttaacagttctatagatttaagtgtcacaccatttggaccaataagacgttgacgtctttttaaaaatgtttcctttttgcgaacaaatgagtttaatttaataatgtcacacccaatttcatcatccagcactctggaagcctgctcaaatggcacacttcttgaaagcagtttcataaagtctcttagaatgtttagttctggaattgaattcactcatccaaatgagcgaggggaatatgaagtggcagaaggcatatcagcgacagtattccgagctatcctggagtactaccgtggtgggacaatccgctgcccacccactgtctctgtgcaggagttgagagaggcctgtgattatctgctggttccttttgatgcaaacacagtgagatgtcagaatctccgcgggctgctacacgagctatcaaacgagggtgcgcgccgtcagttcgaatcgttcctagagcggctgatcctgccgctgatggtggagtctgcgcagcgaggtgaccgcgagtgtcacgtggtggtgctcctggacgatgacgccgtcgactgggacgagcagtaccctccgcagatgggcgacgagtacagccaaactgtgctctccacacctctctaccgcttcttcaaatacattgagaacagagatgtggcaaagcaagtgatgaaggagcgtgggctgaagaagatccgaagtaattggttgttataagttatatttattcgacttactaatacgaccactatgaacaaaatttttaatatatgttctactcttccaaagaatacaaggttgatttcgacaacaagtaataatctaaacgccgatgatggatggttttcgaagttgctggtacgaaggatagaaccgacgaaagagtctcatagtcgtatgcttagcgacaaggagattgtatacgcactccatactcataatatacgacccgactccgtcgataaatacctgaaaaattacaaaacatcagtagagtttgtggaatcaaggaaagcggatcttggctgtgagctggtgggatcatggactgtgtcagttggagatatggatcaggcattgcatttatggcgttatgttggtggtttcgagaaaattgacaaggccaagattttatttagggaaaacccagattaccgagcactggagaaggagcgtggtaactttgtgaggtcacgtcacttgcagtatctgcttgcgttcagtttctggcccaacggcgagcctcgccaggccaacaacatctatgagatcagatcatacagtttgaagccgggcacaatgatcgagtggggcaacaactgggcgcgcgggctgacataccgccgctcccagaacgaggccttcgccggttacttctcgcagatcggacgcctctacaatgttcatcatatttggtgttacaagaacttgcaggctcgtcgtgagacgcgcgagagcacgtggcgcaacccgggctgggacgaatgcgtggcctacaccgtgccgctcatacgcgagatgcattgccgcatcctcgagcccaattctttatcattataaaacgttataactatgtcagcacagactgaacaagtagacattatgcacggattaaaaactgttttaactcaaatagagtccgctgtagcaaggaggagcaaagatctgccacaagtaataccaagattagttgctgtatcaaaaataaaacctgcaacattaatagtccaagcttatgaagcagggcaaagacatttcggtgaaaattatgttaatgaactggcagataaagctaaagacccattaatattggaaaaatgcaaggaaataaagtggcatttcattggtcacctacaaacaaataaaataaacaaacttctcagttctccaggattgtttatggttgaaacagttgattcggaaaagctggctgataatttaaataaacagtggttgaaatatagaaaagaagaggaaaaattaaaggttatggtgcaaattaatacaagtggggaagaagtaaaaaatggtatagaaccattagagacatgtcatctagtggagcatgttctgaagaactgcccaaatctcgaatttactggattaatgactattggccaatatgactatgatttatcaaaaggcccgaatccagatttcataacattggtaaagtgtagggaagaagtttgcagcacattgaacttggatataaaaaatgtagaattgtctatgggtatgtcaagtgattttgaacatgctattgaagttggagccacaactgttcgtgtaggttcaaatatctttggtgcaaggccaccaaatttaccttaagtattataattgagaaagtatgtttaaagtcgcaagccaaacacttgaacttaactctttgccttatctggttcacactggcaccatggcgtcaatgttttattacacagaagtcgaacattcacaactgtgataggcaatgagtctattgtcacgttataagtcttgtcgatctcgtagtcaacactgtgcaaacctgtcaccctgtccctacgtctagtgacctccctttgattaaaacatttcctcatatcacgctttctgtatgtcttgtcgtgtatgtgtctaaaagtattttcaatgccagtatcaatattttcatgtcgcttaactgataatcctgcatccttcagtcttacgtagaattcatcatcttccaaaccccatccccagtaattatttgacataccattgaccatttcataatgctccttctttactaataaaataccaccaataaatgtatcatagtggtacttcggatgtgtttgtggtgatgatatatgtagtggtccatataacggataatcatattttaaattatcatttaatggtaacaaatcaacatcgtgcatcgcgatgtaatcaaaatggtctcttgtatataaaaatccaacgtttatgagcgatgctcggttgaaacggttgttatctttttgttgtatgacaaatatttcgaatggtatttgttgtttgttgagaaatgcatacatgtgcggcacaaactctaacagctcctcgaatcggtctctgaacggtactattaatgctaatgttttgttcctttttgtgatatttcgtattgtattgacttttgaagtgggattggtaacgaggctaaaaagcagcccataataaacgttaatcccaaacaaactgtgagacattttgagctgctaattcggtgccccattaaatttatacttctgtcatcaataaaaatttaaggcacagatgcatcgagtagtagcggttgcaccggtaatttagttgataattcaataaatcaagatgaattaataatgaaacaacaacgagaaatagagaaggagatctcagagtcgataccccttgttggcgatctcgaagttttgtcgtcactagaaaaagaatacactgaagatcccatatatcttttaaaagtcaaagatctatcttcaaaatacaaatatattagaagaacacgtcctgacggcaactgcttttttcgggcattctcgtacgcatatttagaacatcttctaactgataaaactgaatacgataagttttatgatatagcaaaaaattcaaaggatacactggttgcactaggattcccacaatttactgttgaagacttttatgaaacgtttatcgaagtagttcaaagagtaggtgaacaagcaggaagcagttctacagggttggatttgatgcgcgatgaactgcatgacaagttcaacaaacagggctactcagactacattgtggtgtacctgcgtcttgttacctccggccagctgcagatgcagcacaatttctaccagaacttcatagaaggctccagaactgttactgaattctgtagacaggaggtagaacctatgtataaagagtctgaccacattcacataatagctctcagcaatgctctaaatgtgggtgtgagagttaagtatatggaccgcggagagggaagtcaggtgatagcgcacgacttccccgagggtgtgcggccgctggtgcacctactgtaccggcccggccactacgacatactgtacgcgtgatcaccacctttttaccataatacatttttaataaaattaattctgattagattgatatttgcgaaacttttctgctataaaattccaatacttgcttctgattttgtcatatctagttgccaacgcttgacaaagatctaaagctctttcagcattatacaatgagttagtttctccttttttaattgcctcatcacatatatctataaaaaaggccagtaagtatggtgaacgacatttatccgagtataattcttcacaaaacaatgtcacttcagtattaccgcttaatccttttgcatcatgcagtaatacacctcttaagtaattccatgcactttcattgtttttcacaaatttaatcttttctaatgtataagaaatttctttctgtacattgatatccgaccagccgaggtggttgttcataacaaagtagcgttggttccacgctgaattgttgcggacatcgtcagtaatgaggttgtcaacaaactccatttctttctcaaataacccaaaagtcttgatagcccattgtctatgttgccatgcatggtaatttttaggatcttgtaataatgcatcataagtcagttccaactccatatctggatatttcagccattctaccagtactctccggtgatgccatacttgataattttttggtgattgttttataaccgcttcaacataatctagttcagatcttaggtctgtacctaatgcttggagcaaatcccttctgtattgccagacggtataatttgctgggttcaactccacagcatctttagtcaactgcagagctctttcagacttttcatttgtttgcaaaatggctcggaaaaagtcatacacatcttcaaatttctcagaatgtgctattacgacgactggtttgggaccatcgttttcgggtacaggagtgacatcactccattctggtcggtccttgtaaagtatccaagtaatatcactatcgccactgtcagacattgcaataacactatctaaaattacacaatatatacccaattcttaaagtaaacaactcagtcgcgataaaacattgattatccttgtgactcaacaaaaaattcagacaaattagtttcaagtaatggatgaacgattttggcatggcggctattagagcggattccgaaataacaaaaattgataaatattccatcttacttcctacgtacaacgaaagagagaatttgcctatcataatatggcttattatgaagtatttggataacagtggctacgattatgaagtgataataatagatgatggaagccccgacgggactctggaagttgcaaaacaattacagaaactgtacgggaccagtaaaatagtcttaaggccgagagaaaagaaactgggactgggtacagcatacgtacacggtatacaacatgcaaccggcaattatattattattatggacgctgatttaagtcaccatcctaagtttataccaaaattcatagaactgcagagaaaacatgattttgatttgatatctggcactagatataaaggaggaggtggagtacacggatgggattttaaaaggaagcttatatcgaggggagctaattttataacacaattactgcttcgacctggagcttctgatttaactggttctttcagattgtacaagaaagatgtgcttctaaaactgatagacagttgtgtatccaagggctatgtatttcaaatggaaatgataataagagcaagacaactggattattcaattggtgaagtaccgattacgtttgtggaccgtgtctatggtgaatcgaaactaggaggctcggagattgtgcagtttgctaaagcgttgctatatctattcgcaacaacataatatgattttatagtaataacatttaataatatatattttaaaaaaagtattacaaaaatagagataccaaattataccactgagcagaggggtcatcgattagtgtcagctgactcaatatgatggacttgtccaggacaagctttatttggctgtgcttggacaagtttttgatgtgagaacacggctcctcttacaactattttataggtaaagatgggtctagagcacttgttactgggaattttaaggatgagagctctacaaaagatcatgttttagatttatcttgtaatgacttatcaacattattaaattggcggcaaacatatagaaaaatatttgttggatttttaaatggccgatactatgatacagaaacaaattacttaaaacaattcaaaaataaattagaagaatgtaagagaaagaaaatctcaagtatcctccatgcaacattgcttggaatgaggaagagggttcaataaatatgcaagttacgaagataaattcaaattattcatgggtgtgatagcttctacagaggacaagtctacaacatcatcttcctcagcttggggtgttacttgcactgtttctttttttggctcagcccttggaaaatctagtttactccatgcaccaggttctgctttcttcaatttaatctcaactttggttccaagcattgaggcactacttcttcctacatcaattacccctcgtaattcaagatccaattcgaaaacagcactcccttcttgatggaaaaccagtttagtgtttaatcttattggatttaatttgacatagctttcaacgggatcatatttctttgcatatacacttacaattacatattccggagtctgatgccagtcccaacgacatttgactgcacctgctgttgttgtctctttaaaccatttgtgcgatccagttgtgcaaccaggttgtgctaaaaatgtgttgaaatctgttgttcgtttttgacaacatgaccaaaacttaagtccttcatggaagatcggacagccagggtgaaaagtacacattgtgtcatttgtctgtggtccttcataagcaatgttacagcctgcattcttacaagttgtacctactgctattgtgccatctgattccactacagacttctgcgctgattgctgaatagtatttttcagagattctgcaacttgtggtttcaaagtgactaaaagagtctcaaatggaggccttggcaattggggacccactactggtgctctgacttcaatcacttccttcttctctagctccttatctaatgctttcttttcaggctctggtggtttcacgttagaatgtttggataaagtacatccttttatattaaggaattcagtgaaatcaacacttttcttattacaacaagaccagcctttgtaagcatcatgaaacactggagcaccaggatgatgactgcatacatctttgtcgttttcattcggatcaaaaagttgaccacatccacgattataacattgtactagattttcgggcatttttatgttacacttaaattattgagttgtaaatacaagtacaatcatgttgaggcattagaagttgatactctagtcacttttgatagaggtggtgtttcttcacatccaaatcattccgcagtgttttatgctgttgcttttccataactaactttattttgtgtattaagtttgtaaataattttatttaaactactgggcacctagaatattccgaatataatcatcagcagccaaatcaagcggtgtattgccttcttcatccttgagtgaagcagcaccatactttattaacagttttgttgaactaacatgaccacaagaagcagcgtaatgcaaggcggtttgaccgctgtcgtctgtagcattgatattacaaccaccctcaacagcagcagtcagagcggaaactgcatctctatctgccgcccagtgcaatgctgataaaccatcttcatctttttcatttttaagctctggagagtcaaaagatattttactctatctcctagatcctctctagccgcctccaagatggacaattcattatgcactagttccggttctggactgtaacggagtgatgaaactgccacccatgcttctttatcacctttcttatcaacatttccacattctgggtcatatttttcaaccaatgcaacatatttctcttttgcttcctcacttggcatatcttgtaatgttttccaagcctcccactttttacgtcccctcccatctaaccaacctggcttgggagtgttacatttgccttcagtactttgtttaaatcatacaattctaagagctggctattgttaagttgtgaggttatctttcttacatggtctgtggctttgttaaaagatatatctagcagaataaatcttcatcggagaagtcagagtctggatattctggtagtgcctcggccatgatgtttttgtcttgaactgttaagatgtagccttctattgtgtgaagttgcttattgattgattggcaacagcagatgtatttgaaaactctataaaaccataacctttgctgatctatcaaacactactttagcactttgtactggaccaaattgagcaaagtattctcttagttgacgatgactaactgtccagggaagagctgctcttgcggtactggccataccctaaacagaatcaagtaaatgtaaggatctgtcgcctatcctgtagtctaccccggagctttcactcaatgaatctaagtccaatagtgaacctttcaatccccacttctttagcagagcttctattgaccaatctgcgctcctttcctcttgtatcaccgttacttgctgatttcccacgaaatacaaatttcttcagttgaccacttacagggcgaccatcgctcattgcataagcatattatacagaaggaatttatagaaaaatagtgatcccggctaagcttaaaaattttgatgatgacaatgatttagatgttgaaagaccttctaaagtatgtgttaaaattgaacatagttcgaagactaaaatagctttagtaggcctccaagtatggaggggagcgttcctattaggtgacctaacatttaggattaaagggaagttgaacgacaaaactgtactggaattaggagctggcactggatttacgagttttgttgctgctttgtatagaaagttatttgtacagatatagatttaggtggaatattggatttaattaataataaaatctcaattgacttcaaggatatagaaattaaacaagtcgatatcgtgattgcagctgatcgacgatgacgtgacagcggccttcatatcaacagtgcagcggattatgaatacaaatccacctaaagttatgattgtaatggagaagagatatgttttcaccataatagcgccttgctacgaaactttcctagcactattgcataaagtgaaaactgactggactgtggaacaactgccattagactttcctagaaagagggttatttatttgataaagaagctatcttagaatacataattgccaagaaaacagaatacacaagaaaattaaaacagtatgagaagcaacttaaaaaagacgaagctgagaaaaaggaactagcggatgctgaaaaagaggctaatttaataaaatttatgagcagagagaaaaatatttctaattctggctctagtagtcaaccttctacatcaagttcagtttcaaatcttgcaaatggcaaacataaggagctgccaagtttctgggtgccttcacagttgcccgatgcaaaaagatcaaaattagagaagcctgaccctacggtgtattgccctattagtgaaaaacctcttaaaatgaaggatttaatagaagtgaattggacgttagtaaaagacccggatgacaaaaaatcattgattgctaaagagaaccgatacatgtgccctgttacacatgacatactcagtaatgctgttccttgtgctatcatcaggactacaggacatgttgttacaatggaatgtgttgagaagataataaaaaaagactggttacacccactcactggtgacaaattgaaggagaaagatattataccactgcagagaggtggcacaggatatgcacttactaatcaaaatctggaaggaggtctacactctttccaaccacagaagagggtcaaaaaaataaacaagtcgaatttcttgatgtagggtgtggatatggtggactcttagtgacattgtcccctttatttcctaataacttaatgttggggcttgagataagagtaaaggtatcagactatgtgaatgatagaatacaagcattgagatctcaacatccagagcaatttcaaaacatcgctgttctgagaacaaatgcaatgaaatacttgcccaacttttttcataagggacagctaaaaaaaatgttttttttgtaccctgatccacaaagcggtccggcgtgatgggggagccctcctcttcgtgcaagtctggaaggcggtcgaggccaaggcactgtcggcgtagcatgtctacctcggccttcagcggccggtagtcttcatgtaatcgcgacgcgttcgttagctttcggcccatgctctcctctgtttgcttaatcactgtctccatcgcatttatgtctgcatgtatttgtcgtaattcttccacatggctcattttctcctgctggagcagttccatttccctcttgtactgtgccaggcatcggccctcctgatcaccactgcgcacttcattgacgatacttcgctttaaacgctccaatgtaattgtcttattgcaccatgtgcagcggcaggtcgcggccgcgccgcacctcgccctcgcccacctggatgttctggatctccgtggcatccctcgcatgcccctctgcgcaggcgcacgtctccacgcgcactagctgcaactcgatggacttgatcgcagccgcacactcctccacgcggatcttcccggtgagaggctggtcgaggggacagacggtggaacataatcggtacatctgtatctggtacatggaagaaatacaacataaaacctgttgctaaaaggaaatggaaagctaatatggaaccgactagaatgaagaaatacttcgacttcctcagcgctggcagcaaccagaagatgagaactgctccagagacaaatgcagccatcaggacaaagagccactgaagccacgacacctggatagtccaaaggattgccaccggaatgtagattgacaaagagtatccatagagacagaataatgacatcattgttggtgaagatgattgctgtgtctcaatttcatctccatcaggctgagtggtccacttgagtgctgcccacagtgccaacggtaccagccatacgtaagagaatatcgcggacgccgcgtacgacacaagatggaagtcataccgccagtgtaccaccttgttagcactttgtaaatagtttgcgatgttaccgctcactgcgattgtgaagattaaagtgactgaaatccatatagggccatataaatcaggttttcctttgatccgttcatcaaagtagttgcgagagactttctgcggcaacaccgatgatataatccgttccaccacctcattggtgtgaacatcaaaatacttctgataatattctattgtccaaaagttatggtttttttgagggaccgcttcttcaagagtttttggctcttcaaaaccatagtttggagtcgagttattgtattgatttgtgtgaactgcttcgacttcgatacgcgcacttcgattgtgctctggggaataatcttgaaaatttaatagttcacccgtgttaacgttagacatgatttaatgtaattgctcaatactattcgaaaagcctgatcttctcatgcgcggcgcccctgcttgcgttgctcacatactttggtattggcaattaaaatttgggcaacagaaattataaactaaacacaacattaatgctatgatgttatgacatgctgtcaatgagggatgctctcattgttgatgtgatagcggtgggcttagcatcatttaatttgaaaacactctcaatcacagatatttcagtagatgtagtgtccatgccacaaaatgcacaccagtcattgaccaccatcccggcggccaccacttcactgcccctgttcacagtgcctgccaccaagggcacttgcaggagggaggagagttcgtcttgatcctgtattgtggttttcggatgtacaagcccccctcggttactcagtgctatataagaccctacaagtacgttgccggctaccgtttgccggaatacttccacgtcaagcgtgtctgctaaaatctcttcagtgtcacggtcgaggtccgggtgcactagagctacgtaatcgttacaggctatgacatttccgagagcgcttagcctttcctcgactcgctgcacttttacgctgtctggcaaactgtttctaatgtgttgcagctccgtatccgtcgtagatgacggtaccaagaggccgttcttgttggccactgtcatgcgaccgatgatccggcagcccgctatactcacatgcacgacaggaatggcttctgataattccgcttcgaaaacgctgtagaaattctctgaaccgccgattgcgaccatacaataagaatttgttaatttactaaacactcccacttcgttattattttcaaattgtacgcggaccgccatgtttttacttacttgtttgatgagtaaaaatgtatcacaaagtatttcaattcacgtgcaactttatttactaatatttattttactatacatttaatttgcctcaaactactcaaaactaaatatattatgcttatgtccattttccaagcatcaacgataaaaaaacaacatttaggcaatctgtacagcttgaatagtgatggggtcttcaataacggccttgtttttagctttatcgtatgtatcgttgacgatagtctgcagcgtggcgatggtcttttccagcgtgagcgtgtggtgcgcccaggccaggaagagcgctgcgaacaggtctcccgtacccgtgtacgtcgcgtcaacgcggggtatttcaatcttgtagcacgaacctggtgtactagcgatctagttccgtactgtcttatgcccttgtcaaagcacgtatcgcttcttcatgccagttatcgttcaacctcaattgatggctaatcctgccattgtggtatgggggcggggggcacacaacacagcggcggtagagaggcaagaggtgaggtcgcactgccactatgagtggtacgccgtcacgtacgaggccgggaacagcccgcgccggtgcgctatctcgccctgccaccaatgctgatcggagcggtcggttactgtgatgacgtcaccgcgtctaaactccagctctcccgcctcctgaggcgtgaagtcgtacaacgcttgcaccagcatctcttcgggtacaacatctcgtaatttaacatcctgcaggcggctgactgaggcggtgcggtggtagtctacgagctcgttcagcgagttgaacttcaccacccataggaaaaatttgcttgacgcatcacgcagtactttgaaatgctgaacaccatctggacattttacagataaagagaaatcaccagggcttgattcactgatccttatgagaaatcctccttctggtttatttgctaatagtttttctgcatctgctcttgtaattctaccatagtaccaactatggcttttcatttgaatgtagttactaggaataaggccttctctgccgtctaattcagccctgtaccaattcatatcgtcctccatgtttagtattttaagtacttgatttttcttaaaactcagctcatcatcagcagttgcagtgaaatcgtgttttgctatagcctccatgttcaaattaggcacttcactatgtcactggataccaaaataactcacaaagtatattgactgattacagcacttgaggtcagggaagtaaagtaatcataatgcatgtatttttaatgaataacattaacctcaggattcaacgaaaatacgcgaaacaattttatatgaactctacacatcttccaataaaaatagttaagtattagttaatttaaatttcttacttgacttgtaacgtaggcacataaatgtaacgaatcagataaaatggctgattttatcaaaggcctacttttatcgattttatccgaaaaatgctatgacgagtatttccttgattacaacttttttgatgtgccatgttttaaaagcactttgagtaaagctcttgggatcggcattattgccggatccatacttgttaaggtacctcaaattttgaaaatactcggcagtaaaagtgctgaaggtatcaatgtatatggagtttacttagaactttttgctattactgcaaatttttcttacagttatgttatgaattttccattcagtgcatggggtgaaggaacattccttgctatacaaacagcaatcatagcagtccttgtgttacattatggagggaattcattgaaggctgcaacatttttagctgtttatgttggacttgtttctgcacttgtcagtggttacactcgaaaagatgtgctatggtcaatgcaagccattaatgtaccaatcattgtcattgcaaaggctatacagataatcaccaactacaagaatggcagcacaggacagttatcagcagtaacttgtgccttgctgtttggtggcagcattgctagaatattcacttcaatacaagagactggtgactccatcatcattctgacatactgtgtgtcgaccgccaccaatgccgctttggttctgcagctcttctggtattggaatgttaagaatacaactactaagaacaagaaaaaaaagaagcgcacttaaaatttttatttcgttaggatgaaagattttacagatacagacttgctgagtgactatcgcttgttagaggaatgtgcaaggtttgtttacgcagtcaggagagatgaaaaaaagaaatttacaagaattgacaaggatttacctattcatttatttaaattaaaaatggcagcaagaaacagaggaattgctttacagttcctggcccaaaatttcacacggcacagtatcaacacaacaagatatcattataagacaaacatcatatcatggagagttgagtggatttttcctaacgttgacacaaaaccattaaagtttgtggatgaaaaatgtcctgaacaaaccaagctgtcaagattgcttgataaatatctcaatcccaatgcaccatcttttgaaggttcaaaatcactggctttttataaatctgctggatttagtggcatcaaaatattgttaaaagctgagaaaataaggggatcggcaaagaaattttttgaactggatccaacagaaactttaggtgaaaatctgtcaggaaaatgtatagttgaatttcctataatatttattgttctcaaagaccatgcatgcaactttgagatcataacaccgctttaaaatgtatatatctattatcgctacatctatttggctcaatttcaaaacagtttctctttgtctctaaactttgtcttgagagaatacaaatagtggtcagctttgaggctggcaattctctaagctgcaatttaacatcctttgatactgtctgctgacttattatttcaccaacatcaaagatattaggttttattttcattagtgtccagtaacttggtcaccatgtagaagagtataaatagaggcagaagacttggatgaacattaaccattcccaaaggaaattttataagtagatcatcgcaagatactggctaattcacatggattattggcaaataatagctaatagagtagaaattgctacaccattaaattcctggaagaggttaattgagggtgtttatctttacgataataatataaatccatatgaaggcgattctttccacgaatccccattaatgttgattttctttcattatttcatgaagagatttccttacattttgcccctactgtttacaatttttgacctgatcacagctcatcttttattcaaaacttcaaaatcatttgcattgttgttcaagaaagcacaagacaaaataaaagatgaagttaacaaggattcaaaaacaatgcttttaagtaattcaggattagatgaagctccagattatgttttgtcagtttatctttttaacccttactctgtactgaattgtgctggaatgacaacaacagttattcagaatttgttagtagcggcatcactatggggtgctacaagtgggcaaagaatcctggcttgtgcttttattgcccttgccactcatcaggcattgtacccggttctgctgatagttcctatagccatactattagcagacattaacaaaggatgtaataaatgctcatacattagaaccttattggtctttgtactttgttggggattcttaatctatatatctgcattcataatggatggatcttataaatatgtctataacacctatggattcatattgtcagtgccggatttaaaacctaacattgggttgttttggtatttcttcaccgagatgtttgaacacttcagactcctgtttgtttgtgcattccaaataaatgcactggctctgtacattgtaccacttacgctgaggtttaagagagaaccggttctattggcaactgtgttgattgcattatcagcaatatttaggtcatacccatgtgtgggtgatgttggattctacttggctttgttgccaatgtggaaacatctgttttcatttatgcaacagaagtttattgtcgcctgtgctttcatcataacatcagctctgggccccaccgtttggcacctttggatttactccggctcagcaaatgcaaactttttcttcggagttacactatcttttgcaactgcacaaattttccttataaccgatcttttgtttgcatacattaaacgagaatttacattgaagaatggaacatctagacagattgacgggaaaccagctaaattagttctagggtaattttttaattaattatagaacaaatttattccaattatcatttatatggatataatataggacattgtaattgtaacctattaaaatgagagtaaaactattgctatttaaacgaccgtacacaatttgctacatcacgaaagatgtttttatgctgccagatgaaaaacggcgattgttatgaataggaacactaacaatacgaaaaaaagagtgaaatatagaattaatgctttatttttacaagcttttctaaaagagtgtattatttttgatacatacagatataacgtaaagaatgtttaccagaaaagtaaaaatcaaaatgaaccgatatttttaaaacttattttggaaccgcctgaccaagaaattatcgattatgaatggaatgacagaatgaattatttgatatggactagggttgaaatagaaaatgccttctcctggctgtcgacacttggaggtgcctattcagcattgggggattatttcgaacattgtgctgaagaagcaggaaggatatctttaagacagtacaaactttcacgactactgggtgatgatggactggcagctcggagtaagttgtattcctcaattgcatatgctcagagaggaaagctgaagcttgcaagatatatagtaagagacatagccgcttttgcgagagagactcacgataggagacttaaccgtatgtgccaaggtgtttgggcaaagctaaaatatttaaggacatttgaaggtgatatgttagaacaatctgtaatgatagaaatccattaacatttgactgagattccatttcgctattaaagtaccgagatatacaacaactagtatgggcagaggtaacaaaaatactcttgcattttgcagcattggtaaattgctataacctaagaatgtgatgtatagataataaattactgaagccagccaaaatgtattcgcaactagacacggcacgaacccgtgaccctgaagaagatcattaaatagaatgatctggaagcaatgtaacagcgagagaggcgggaagaaggcattgatatgaacatcaaatgtgtatccccactccacttctaacgcagcggggtcacgttttagatatttgtttattaaataccaaaacatagttgacacaaatataccagctccgataaagtcaacaaagactacaaacaggacaaacagcactagttgcccccagttcaggccaattgccagcgcaaagcacactgatgataaaaacaaccacacacacagcagtactagaaatgctggatcatctcgtgcaaattgtgattttgtatgttttctataattaaaacttctaaatactttctgtggggacacaaataaataaaccatttgccatgcagcaaattcaaagtccatctgatcgaatttgtacagtcttcgtaagtatttgtaacgctttactgcagcacttgctgttgtaggttggtagttagctggtgctggcaacggtgatgtactcctcgggtagtttggagtaggagatgtggagtgtttcatcagataaacacacttcaagttcataggccgcacggaattatgacttaatatatttacttttaattaaataaattaattggcagtagaaatcccgtcacacattgcagaactggagaaacaaaggcaagcgatgttacaaagacagaaggaaattgaacaacgtactctagactcttcgatacggagtatcgggcttctgcacgacagcgaaacgattggtatcgctacagtcgaagaattgacgagacagcgagaacaattgcagaacaccaaccgaagattagatgaaatcaatacaaatcttcattacagtcagaaacatctgaatggcattaaatcagttttctatggattaaaaaattatatatcgggtaaatcagatcaaacacctccaaggagtcagacctcaccggatattaattcaaaagctgggactagcagtaaattagatgatactttagataacacacccaaacttagtgctgaagatcgcttcaatagtcatccatcggcacgactaagaggcttaaaccaggaacaagctagtgctccaatatcagatagccagcgtatcaatgaaatgttggatgcaaatttagatgagatggtccagcatattactagactaaaaggactgggcagtgctcttggtgaagaaatcgactctcaaaacaagcttatagacacaatacaagacaaggttgaagttgcagacatcaaaattggaaagcaaaacaaacaaataaacaaaattttaggaaaatagttaattcagcatatccagcgcgccaccgcttctatggcggtactccgtcaaccacacacgttccgtcgtcaaccctggctactgctggagggtagatgaaaatggatacgattcagagttacgaggcggtcctctgggaggagatgtgtacaaactacagcagtggcactgccactggggcgccgcggacggtgagggttctgagcacacagtggatggccgcgctttctccggtgagctgcacctcgtgcactggaacacctccaagtacaacagcttcaccgaggccgccggacaaccggatggactcgccgtactaggagtattattgatggttggttcaaagcacgaggagctggagaaggtggtgcgtttgcttccgttcatccagcacaaaggcgacaaggttacgatgtcggagccgctggaccctgccgagctgctgccctctcgcgccgcctattggacctaccccggctcgcttaccacgcctccctgcaattatttttattatatgccgcagcttgaagaaaaaccaagaatttacctggaagagtatcgattaaagaatgctgcaaacgattatgggatggctgatgagaagtggaatttcaaaaagtttgtcaagaactttcgtattgttattgtccgactggacaattttgaaatggaattcgacttgattggtcttcagccagcgtttgctaatgcttttcgaagacttatgttaagtgaggttcccagtatggctattgaaaaagttatggttagaaataatacatcaataatacaagatgaggtactagctcatagactgggtctaatcccactgaaagctgatcctaggctatttgagtatcgtcctgaagatgctaccgaaggtacagaatacgatactttagaattttccttaaaagtaaagtgcactgcagttaaaccacagcccaaggactcgtatagaacagaagatttatatgaaaatcatagcgtttattcatcacaaataaaatggcacgcaattgggaatcaagcatctgttcacaaggaggctgatatagggccagtacatagtgacattctcatatctaaaatgaggccgggtcatgaattagatctacaattaattgcagttaaaggaattggaaaagatcacgccaaattttctccagttgccacagcttcttatcgtttattgccagaaatagtattgacacgagaagtggtaggaggccaagcagcactcctacaaagctgcttttctccgggcgtcattggaattgattcggagggcagagcatatgtcaaggatgcccgttatgacatgtgtagccgaaatatttacagatatgatgacattaaggatgccgctataatgagcagaatccgtgatcactttatatttaatgtggaatccgttggtgccatggctccaaatgtcatatttgttgaagcagttaaaatacttagagataagtgcaagtcattgcggcgccctgtccgtcgctactcggtgcatgttagcatactgctgcatatactgcaaatacgcttgttgcaccagtaaatatccttcaccaaaattataattattgtaaggtggtaccctgccataattgttaacaaaagaattcctataattctgcatttctacattgtgattctgatcattctgtctggtctccggtcatgtggtctcggtctgtcgtgcttggcgctgtctctgtggtctttttggtcttctctgtggtcatgttgcgcggtggcttacagaccaagtgcatggtatgcactattccactgtcgtaagaccgtaatacgtcttttagtactgagttatcatctaataattgaccagaataaatgattttctgttcatctgtttttggtttactaggataaacttctgataaatgtccttttaattgtttcactgtccacgatgtttggcattctatattctggtcttctatttgttggttcggagccttcacaatcagtgtcacgttatccgataacattttaaacgattttaatgagataataaaacactgaattattttatttcggcactttttttaacgcgaatagagtttaaataacagtttatttagctaattttaaaactgtgttcaatcatcaaccgaattggacatgttgttcaataaagttataaagactgttctactgttgtagtcaacctttgtcgaagtacagtgcctagcaataaactgttaagcaatatgcattatttatctcagaaggatgctgcggcgctggatcaggatctgtttaatgaatataagtttagtgtggaccaactgatggaactggctggcttaagtgtagctgccgcagtggccaaatcttttcctccaaatacacataattcagccttaattatctgtggtccaggaaacaatggcggggatgggttagtggctgcccgccatatgactttatttggctacaatgtttcagttcattatccaaaaagaacaccaaagcctttatatgaaaatctgctacatcaatgtgaacaatttggtgtccacatagttgaaaagttgccacagcctaatgaattacaaaatgactataaagtcatggttgatgctctctttggctttagttttaaaccccctgttagggaagaactgaaacctgccctggatgccttaattgaagggggattaccagtctgcagtgttgatattccaagtggctgggatgtagagaaagggccgatttctgagaagtccctgaagcctgctttattaatatcattgtcagctccaaagcaatgtgctaagcgtgagtttattgacacagccaagcacttcttaggtggccggtttctgccaccaggtattattaccaaatataatataaaactacctgaatatccaaaccaagatcaaatcgtagaaatatgttaaatttttttgagctggttaacaacttctttaggcaaccagtcgtagtcaacatcattggcggtaccggtctcaagaggtttgggtgctgcgcgtggcgagcgacggcgggcgagggacgatagtgcttgctgacccaacaccaagataagtacacaggccgctccaaggaacacatacaggaagaatgtctctccgtccaaaccttctgatatttccacaatgtttaccgtctggttgtatacagcctcctggtaataattgccactggcatctctgtagttgagctgaatgtttaaaccacatggacggcctgcaaatgcctcgttaggtatgaaagagtatgcaaaagttgcctcttctttaggtttcacttctcggtggtatggcagtgcagtgaagttctgaatatagtatgtataatccaagggatatctaaaggaagcttccattgtctcaaccaggtagtcttcgctgcccttgttgatgaaaccaacgaggaactcaactgggaagccagcttgtaagtcaaatgcattatctccataattaggtataggcttagtgaacagtatggtggtatcaatatcttgcgaggacttaacagagtcatcatcaccgagagcatcctcaccaactacctggctgtcttcaccttcaatgtccaccacatcgtctagttcatcttcttctgcatgagctagaattgtgtttgcactttggaagcacagtaaagcagcgggtaaaattaagaaagttaaatataaaaacttcatttttatctattcttggataacgaaaaatagtaactaatgctcagctacaggccattcacttggcaatatgtaacaaccaccgtcgctggacatcctgatttcataattcaattcacgtaataacttcagttatatcacagagcgttaaaggagtgacttgtgtgtcagtgcatcacaatgggtgacaataggaaaaagaagaagttttactttagaaagaggagaaacaaatacttcttagaacccggcttcagaggttttttctgcacatgtaacttcagagagaaagactgcgtaaaggaaatgtataacttgctgaatgagtacgccggaaagatataccccgatctagaaggtgatcaggtgccaccagctgaaaactccttaagtgagtctgaagaagagactgacattggggacttgttgaagcgtgaagtggactcgatgaagaaaagttctcagaaatctctcaagcacaagcgattccaagttgttgaaacaggggcttctaactgtatttttattaagactaatttacctagtccagaagtgctaaccacagcaatcatacaggatttgtcagcaacaaaggtgcagaaaacacgtcatgttctacgcctactaccgataatggctacatgcaaagctaatttacctgacattatggaggcggccggaaaactgtttgataagtactttttgaaagaatcatcaacatttgcggtaatcttcaataaacggttcaacagcagtgtatgcagagatttgatcataaaggagttggcagaattaatagtccttaaaaatggcaacaacaaagcagatttaaagaatccaagcctttgtatcatagtggaaattataaaaggcatctgccttttgagtgttgtagacaattactttttgtataagaaatataatttacacgagttgggtaaagatgaatctaacaatgatttggaggcgtcgcaagcaaagaaatttaaaagtgacgatgtcaaaaactttttattctatatctcttcttgtaggtatgttaatgtaatgtattgccccaaaaccaaacagtattggagaaaattcgtcccatagactctaagttgaagtatcaaatagataaactagtgaagactgcagtcgttggctcagttactgaagatgacccacagtcatatcatgctaatcctgataacttagtaagtaaaatagatgataatggtaatactagtgatgagacagatgatgccagaaatgataaaagtagtaaatcaaatatttatgttcctccaaaattagcagccatgcattttgacgagagcacttcaaaggttgaaagtgaaaaaaacaaagagaggtcaaagaaacaattccttaattctagtgtaatgagggaacttcgcgaggagtactctgatgcacctctagaagtaaccacagggaatcatgtaaagcattctatatctaaatatgagcaaataaccaattttaaagttgagcgctttctggtggcctcgagtgcgtcttctggttcatccgacatattgagatctctctcgggaaccgatattagtacatcgtaaaacacttttttgttgcgcaaataagcacttttattgtcgaatatcacagaataagtagcgggtccagagacgggcaagaagccgacatccacgggtccttcggccaccttgcggggtccgtgcaccaagctctcgttaccttcctcgtctttgcgctttattaggaacttgatgtcgtgactgtccacaccgaattcccactttaaaacgctttcttcgtccatgcagagtaaatcaatggaatgtttctcccctgtcttgacggtgactcgcttgtactccctggtcgctgagggcattctttgagtagtagcttttaggaactttgccgccctgttttaccataagactgcacctcgggtctccattctcgtccaggagtgtgccgccatagtgcgcgggcagctgctccctgccgaccagctccagcaccggcgcctgccacttgcgagcgtcagtgccatagatcttgatcttggatatcgtgtactcgtgcatgaacttctttatcactgagaaagccagcgagaatacctttggagcattaattatgaagcatgtctttaatatttccggataattagcttcatatatttgtagaagtgtgaacaccatctcagcggcaggtttccacacgtattgccgaatattgaacccttccaggtcgaataatacggttatcttgagagcgttagatccgtgcacgagcgattgtttcctcgcactggcgaggtagttctcgagatgtcgcaggatcatgcggatgacgtcagttctggatacggagtgcagcaagccccacacatccagacccacgaacgggacaattataacaggagatccttctttgtcgaagcccgtagtgccactgggaaagtgtttttcgagtgcttcaggagccttccatgtgtcgagtgtgctgtctatgccccatttctcacgccaaactagtgaatctcgtaacattttctcagcagcttccggattccattgtcgtgcacggagccatctaagaagatagtggtcattgtgttccggcttaagaacatctcgaacgctcctgcgaaacttcattaatgcaaaacgttgatcatcatcaatgcctacgactgcgttcgacatcggggccattatacgaaatttacaatattcgaggttaactcggggtcggctgacgcgagcaaatgcaaaaaatgggttgcgatggtggtactatcccacgccgggacgagctcgttcgtttgaaaaagaaaccagagcaaaaagataaagacgccgaacgagcattcaaatggcgtaattgcgccctatctcagcaacctttgcaacagcctatagttgcctgtggtttgggtcgtctgtacagcaagagttccgttttggaatcattgttagacaaagaaactaagccagaatctatagctcatataaaaaacatgaaggatattagagacctaaacctgacaaataacccggcatacaccaatgcggagtacacagagggggctgtgggtgatggcagtgcacctttcatctgtcccatcagtggattggagatgacgggtaaattccgcttcatttttctgttccatctccgttgtttgttagtgccagcagggggagggatattgatcgtctgccgcttgaatcttcgtcttttgagcgagtggccaagaatgtattgagagtttcatcgctcagccttttggatttgacgcagctgattccgtagctcttgagaatcctgcggcgacgtttctcgaaatctgcgatagaacaaataagtgctattgtcgacataaaagtgcgacagttgtgtgaacaattcgtcagattgtcaccagggttaagttaccttggaatcctcgtgctgaaaatggccaaatggggcgaaggagatccacgctggattgtggaagaacgaccggatgctactaatgtcaataattggcactggacggaaaaaaatgccggtccgtggtccaaggaacgtctaaaagaattacttaataatttaataatagctcagaacggtgtagattgtaaggtgaccgaggtggaaaaggttgatggagaagcatcggcgaacaataggaaaggaaaattaatatttttctacgaatgggacataaaactgaagtgggaaggtcggctcgccggagccagtgagctggtcaagggcgaggtgcacatccctaatctctcggaagagaatgatgtcagtgaggtggatatgacagtaacaattaaaggtagcggtgaagaagcccagagagtgaaatcctttatgcataactttggaagagatgaaatccgtaaacaacttactgaatacatcaggagtttaaaagaggaattctctaaaggtcttattctccctaagaaaggagaaacatcagtaaaacccgatagtgtatcaaccattacaagtggttttaacaagaaaattaatatggaaccagtagtatctacggaaaagccagtaggttgtaaactggatactaaaactgttgaattaacggaaactttccagtgcagggctgaagagttttacaacgctatgacgaggatagaaatggttacagcgttcacccaaggtcatgtgaaaatggatccggagaaaggaggcaagtttgcactctttgggggcaatgtgacaggagaatttaaggagttggtccccgggaagaaaattgttcagtattggagatataagcaatggccagaacaacatttctctgaagttacgtttacaattgatgaaaaggatgaccacaccctggtgacactgaagcaggtgctggtcccggcttcagaagttgaacagacggagcagaattggaaacgttactatttcaacagtatcaagcgagcgtttggttttggtgcattcctttgatcatattaaattagatcattcgatgaaatgtcaatgaagcttcagcctgatgcacattctacttgtttgtcttttttaattagcttgatgagtagtttgtttaaaatagacgaaaacattaagaaaatcgttcaaacttctggacggtttccaaacgatagaggtcaacaagctagtggacggaatacgtagactttaacaagaccgacgatttaggaaagcgtaaaactgaaactaaaacggtttttagcaggttgtcagttagagatgaagatagtgatggtgaagaagacttgccaagtgttaaaagagcaaaggtaccgtccgcagtatgccgtgagctgccaaccagagcagcagtgctacgagcacagggagatgatgaacaggcaaggacaagaaatagaagaatattcggatcacttcttggaaccttacagaagtttaaacaagaggaaattgtattacaaactaaggaggataagaaggcgcaggtagaacgtaaaatagaagaacaggcgagattacaaaaagaaagagaacagaaagagagaaaaacattattcgctgaaagggaaaacaagaaagctacaatcaaagcgttagaagtgaagatggcgagagtcgaagagtttgagaaatgggagaagtcacaaaaagatctcgcaaactttattctgacgaaaacgagaccacatatttactggctgcctaaaaagatgacggaaaaggctacagaaaaacttaattctagtaggaaataccatgaaaaatgcatgatcaagaaacggcaagaactccaagatgaattgcaacgaatagagcacagatgtctacggcgtggtccggcaaccaaagagaatccaaccgcacgagggaagagaatgaagatacaggcagaaagagaaacaagtttgcaatggatgtggatgagaaagaagatagtgatggggatgatgaaattaagaaggataatgttgaaaacgatgagaaaattgacgcaaatatagaacgggaagaaactgaaacaaaagataaagaaatcgagaaagtacaaatgttgagagtcaggagaaccaggtacctattgacacagaacattcccaatagtacattgtatacaaaattctcgaaaatggctgactcggggcctagtaaaagtgatattgaagcagtgtttcaaaggctacggtcgattcctgtttcgactgcaatgccaaaaatcctacgtggtcgtcggtgacgtttggcgtgttcatctgcctggactgttcagcggtgcaccgtagcctgggcgtacacattactttcgttcgctccacgcagctcgacaccaactggacatggaagcagctcaggaacatgcagctcggcggcaacgtaaatgcaacacaattcttccgcacgcatggcttgtcgaccgatgacgctcgccaaaagtacagctcacgagtggcacagatgtacagagacaagttgaatgctctgtctgaacaagcaatgaaaatacacggtacaaagcttcacctggagccatctgcagagaaagagaagaaaggcatctgcggagagtctcagctcggaggcgcggctgtgggttcgggggcgacacttctcctaatttcttccttgattctctgttgttcttcctggagaaggcgactgccttctttttgtaacctttgaatttcggcagctagtttttgttcatctgtcaggtttgaatcttttcctaaagcggcttcacgctccctcctttcaaggtcttcctttagtttctgacgcttgctatctaactgtttatgacgtagtttagcagcagctttagcttttagaactttatcataagcagctctagcacctgcgtctgtcaatatctctaaagctctagacaattcatggaaagtttccgccgcttttgggtcatcgggatttttgtctggatgacattgtaaagcctttttacgatacgcttttttgatctctgattcagtggcagaaatttggacatctaaaatggcatataagtccacatcttcaatattcttcttagccatttttgagccgtaaaatccaatgtcacattatctaattatttgtagccataactaatgatcgtttatacttaaccaagtaaagacaggtttccattttaagtctttactaggaatcttgtcgagttctgatacctgatgtctgatgaaatgaacaattttttcaatatcctcagctttagcatcatcagataatgagtaaaacctgcgccatacagctgacgccattactttatcgtcactcaaaccctcatcataagcaaccagtgctgcttgaaattgttctgacagttctgtgacttgtttccgagctattgcaggatttgcaccctctaataactttaccctcatagcaacatctgcccacagagcttcaataacacaattccttacaaaatgaccatctccttttacatattttttcttattattagtaatagtgacatcttcagccatatatctaactaatattaaccacacatgcagttctgtgacattaaaccacgaggaaaatgtatcaggtaagtcaagtttttcgaaccattcttgataagcaactttttctggcactgattcatataggaaatatccagttaatttgagtcgcgttcttgactgatccatccatcctacagcattcatgaattttttaatataactatcttctaccgctatagaactatatttccttaaatttaatactttatcattcaaaatgaggggtcttgcataattggcaaaagttgaaaaccgccgaaattgcagagcccttggtaataaacgaattccatacattattaaggattttgttttattttaacttagatctgacacattattaaagttatgtattaacatacttgaagataaactaatcaatgtatattgcacagaatatcatgaagacatgtacttagcacacagagtgctgcaagcgtactccacagcggaatttgttaaccttaccacttgccctgctgatatatccatattagctggagatttgaacaccgcacctggtgatttgtctttcagattaattactcaactgccagtattaatagatccttattgaaatgcgaaggcactaatgcagccattgctaaggcaaagcctattgaagggtcgaagcaatgtatttttctacaaggtcgtaatccttcagacagaacccgaaaactgttaaaagatgtatatgatttgaaaaagccagacgccgcatttttaagccgtaaaaatgatttcgtaccctttgaagatgccagccttattgagaagatgtgttacaaaaaagaagcagctttgtttggtgttggttcacatagcaagaagcgtccacataacataatactcggaagaacatttaactatgggatcttagatatgatagaactgggtgctgataactttaaagccatgtctgagttccacaatatgaaggtgttggctggactaaagccctgtttaattttcaatggtccagcgtgggacctgaatcaagatttaaaaagattaaagtctttgtttattgacttctttcatagagaaaaggtagaaagtataagacttcaagggttggagcacgctttaagttttactgccaccgacaatggttcaatctattttaggtcttataggatacagctaaagaagagtgggcagagaactcccagaattgaactggaggaaataggtccttcaatagatttcaaattgagacgaactaagttggcgtcagatgatctgtacaaggaatcttgtaagataccgcgcgaactgaaacctctcacaaagaagaatatatcgaaggatgcgttcggaaccaaacttggtcgtattcacgtcggcaagcagcacgtcgccagcttgcagacacgcaagatgaaaggtcttaagaagacgcctgaagagaagaagcaaatgttacggaagaaaaagttagcaagaaagcagattgcagcgtaatcatgctattaatggataaacttggttatcttctgtgttaaataaattatgtgtttcacttgtctttgctaagaattttgtaagtgctctttcaatatctctcttttgtgtagcagctttttcccttattgcctcatattctgttacaggttgtttgtgagtcggtgtccttatatatgcatggggatctggaagtggcggtaaatgaaatggtatatgtggtgcaggctttgcttttgcccctgctgacagcattgccggtgtccgaggggcagttgcttgctgcggtggctgaattacatgtctattgggtcttgctgcatattgttctataccctggatacttatacccatactcatcaaacccataacaaccgaccaacaagttcaacgacagtgaaatttcgtttagtgatagtgctggacttattagtgaaaatgcaaattccaaatgaatatgtgtccactgcagaagatgtggcagatcaggttatacgtaaaggcaagaatgtgttaccaacagttgcacgactatgtctcatatccacattcctggaggacggtctccggatgtggttccagtggtcagagcagcgggattacatggacatctcatgggggtgcggcaagttccttgctactatgtttgttatagtaaatttattaggtcagctgggaggctgcgtgatggtgctcggcaggctgaaggttgacatcgcttgtgggatattgttcttcatcgtcgtactgcagaccttcgcgtacagcatactatgggatatgcagttcctcttacgtaacctggcactgattggagccctgcttctggtgttggcggaggcgcgagcggagggtcgcagtctgtttgcgggcgtacccagcctcggagagaacaagcccaagacgtaccttcagcttgcgggccgcatactactcgcgttcatgttcatcacactgcttaggttcgaggtatccttcttgcagataatccaagacctgctgggcagcatcctgatgattctggtgacagtgggctaccgtaccaagctctctgcgctgatgctggtgctggtgctgaccgtacttaacctgtaccacaacgcgtggtgggcggtgccctcttacaagccactcagagacttccttaaatatgacttcttccagaccttatcagtaatcggaggtctcctgatgatagtgtacttggggcccggcggcgtcagtatggacgagcacaagaaaaagtggtaggcattatatataaggttgtggtgttgtgtaaatatgacaaatgtagtagtttgtatgggtgcttcatacatactttaataaatttatatcgtccactaatttataaattgaattaaaaaattattaaattggatttatatgtgtatatgttagtatttaaagtgttttacatttaattgtaaataaaaaacaaaagggtaaattttaatttaacgcaagtagtgcatattgtgcatgttgtgtcgccagttggggcggccgcgccacgcgccgcgccgagccgacgccacgccgaacgtctccgagttcagcttgcgctccgtccgccagtccgtcctctggctgcgacccttcgacctttcaactgcttcacaggagatgttatcgaagaaactcttgttcttgtcatagccggtgaagtcctcgtctacctcgggctcgcccgcaccggtctcgttgccagaatcatctttcttatccacttcaccttggacgtcgacctcaactttggtctctccttcggatatcttagttttggcaagttggctgcgcagctcctcaaactctgtgttggcctgctcaaagtcgtagtcattgtcgaacttgagcgtgttcttgttgcggggcacaaagccacggccgcggccgcgcgccctgccccgccagcccccgcgaccgtagttctgctggttgacggtggttctgctgctgcagctggcgggggcggcggctgggcctgcgccccgctgggcagacgctggcgtgtgcgcgagttgggccggcgcgctgctgccccgccttctgcgccccgccgcgtatcgcgctgcccagaaccactcgctacaccctgagtgccctggtcagctgtaggactcttcctgtggccagcaggagttcccgaacgtgagttgttttgttgacatccacctccaatgagatccagcattgaactcttgttgagttgagcatgaacactggtggggaatcctgacattgggtggtactgtgcgtactgtgcctgtcccacaaccgggtggttgaattgtcctccatactgcccctggcttccaggagtgagagatgggggtacagacatctgcatgatcgcagggtcattggcgatagtgggaacattgttcagcacacggatgtccttgatgtcagatccacgaaataagatgtagtcatacacctgagtctgaggtgccaccgggaattgtgtctcacgatcctcagtcccatatgacctcacgctagctaaagcgatggtacattcttgaggatcgacggtaaaaagacggccttcgtagcgaatgtcagctttcgatattaggcttattttggagcccaattcaggcattccagcactcattttgtcacttttaaaattacttgcagatgacaaagatttttactgatttgtcgaccgcgaactaatagtgagcaaataaaatctttgtgaagatatagaagaccttgaagtgagagtcaattatttaaaatcaaagcaatttaagcaaaatgaaataagcagaataattacaaaaaatccattttggctaatgtatagcacaataaggattgatagacgcttaggattttatcaagaaaaatttgagttaagtggaaatgaagtgaggttgttggcaacaaaacaacccagattaattacttataaccttcatcacatacaaaccaattcttttgtgattaaagaagaaatgggttttgaggatgttgagattaagcagttaatattagacaaaccaaggctgtggatgatgaatcaaaaaactttattagagagatttaactacattcataatgtgattaaaatacctcataaaacaatcttacagtgtccacacatattattgtgcagaaacttcaaagtgaaacaaagacatacatttctggagaaattgggtagagctcaatacaatccaactattgaaaattttgttccaataaatgcattagttgaacttacggatatagaattttgtaacaagtatgcaaaatgtcatgttgatgattttaacatgtatttaaagactatattatccagctttacccagtacaattttattgtggaaagcattcagagaatgatacaaaagtgtgtctaaaataccagcaactgtaaatacccctcccattatggcacagacgttagtagcaaagtgtccaatggacctttctttttctgtatacttcaccataagaggcgataactcataactgaaaaaggctcctggcattccagattccgaattaatattagacacagacttttggtgtctagttactgaaaattggtttgtatgcagtactgtcttgtctaactttacgtacatcgtaggaactattttaatgtagtactggaacataacagcaccttccttggctagtcctgtaattccatctagaggtgcagtatttgcactttttatatcacttccaaaagaaaggtgttgtataatatgtgtagtattgaatgaagatgaagaatatggttgtacatcatgaacatggacatgattaatcgtaaaactttttcctggagctatatgaaaactacctccaactctattaacttccatataaccatatatttgacaaccttctttaagagctaaattagctttttctaaagattcatcatctttgcattgtacaatagttgctaaatctggtaatgcccatcttctaactctgtatgcttcttttacatcttcacatgtattgcaacactgagaatcattaaaggcagccccataacaactcccacatgttactgttgctaattcagatgtgttttgtttgactgtggacgaaatggcaatttcttcttttttaggttcttctataggatttccatccaagtctaatcttcttttatgaatattatgatccatttgaagatgttgttcaccagaagaatccattgcatccaaaactaaataactacatgaaatacttggcacgataatatcaaaatttattcttaatttatgtcccctagatgtatctacaaataattcttctgatatatttggggacatgtacgtatataattcagacaaaaataataaaaccatgataactacaccagcaacagtaattgtcgctcctgtagctgtttttactttaaagtcttctagagtttttgcataggcatcgaattgtttaaaattatttattaaatgtgacgacattataagctaataagttaatatttgagaaatgtgttattttgaaaatatggttgataacactgagattgaactttcggaagcggaagcagaacaatatgaccgtcaaattcgcctttggggtttagattcacagaaacgtttgcgcgcctccaaagttttggtaatcggcctatccggtctcggagccgaaacggccaaaaacatcatactgtctggagtaaagagtgtttgtctacaagacaatgaagttctcaaagaaatcgacttatattctcagtttttggcccctcctgacaaaatcggtgagaatagagcggaagcttcgctgttaagggccaaggctttgaatccaatggtggatattactacagaaacaaaagctgtggatgcacttccagacagtttctttacaaacttcgacattgtttgcgctactggactaaaacaagaacaactggaacgtatcaataacatttgcagagacaaaaacaaaaagtttctttgcggtgatgtttggggtatgttcggttatatgtttgctgacttggtcgaccatcagtattctgaagagatagtacaacacagagcagtgaaacgaggtcctgatgatacagagaagagtggggcggctactgttagtattacggttaaacgacgagctatatatgtgcccctacagaatgcgttatccgccgactggtcaaagcctgaattacgatccagattgcggcgcggtgatccttcgtacttcgtaatgaagattttactacgtttcagagatgaatacaataggaatccagatccagctaaaaggaaaacggacacggaaatacttttacgtatgagagatgagttagtgaaagaattttcattgccagttgggtttatcagtgaagctttgcttactgatgtgtttgggatagtgtcgggagcagccgctgtagttggtggtgttatcggtcaggaagttgtcaaagcgatgagtcaacgtgagccaccacacaacaatatgttctttttcaatccagttaaatgtgtaggttttgtagaactgtatggacaatgaagtgagaaagaagtaaccacgagagctcgtgttctgttgatttaattccaacataaatgaaaagaaaaatatcggaatcgatgtgcaagaatcgaagctatcttctcttctgttcaataaatccaacaaattcactgaaaatttaacaacaaaatcagacgaactcaaacatgaaaagaaaccggcgtggtttgatgaagacgatgagcaatttatcgataaaacagctgtgcatcattcaaaggagaatttgtacgcgaataaactaaagcaaaagtataatactttaatgggcacaccaacttgggcagaattgaataagactgacgatgatggtactgaaatattgagaactgttggacatttacaaaaagtaaagtcaactggtcttcctaaagactttttagaatacaaaaagtttccaacaataacaaacaatgagggctcaattatacaatgcttggaatttcatcccaaactgagtgtatctcttgtggcaggcacatctggtgtagtttccttgttttctattggaggaaacactaaactccacagcttcaagctgaaaaactggaatgtcacatcggcttatttcacacccaatggtacagaagcctatatatcaaataataatcacaactattgcatttacgatttagtaaaggccgaacccaaattaatacaattacccaagatcgtaaaacgaccaagtatttttaaattatcctctgatggcaagtatattgcaacaagtattggtatggatgaggtgtttattatatgtgctaagtcaaaagaactcctgcattcgctcaaaaacaacacaaatattgtttctgtggctttcagttctacttgcgataagttgtattgttatggaatgcaaggtgaaattactgtctgggatatgtcaacatttaaagctctaagtaaatttcacgatcaaggctgtgttacagcatcaatgatagaaaccagtccatgtggaagacttttggctactggcagtggggagggcattgtcaatgtgtatgaaatgtccaacttatcttcctcttatccaatgccattaaaaaccatttcccatttaaaaactaaaataacaaatatgacatttaatggaacatcagaaatcctttcagtatcatcaagttactatcctaatgcagtcaaaattcttcatttaccatcataccatgtgttttataactttcctacaaataatctttatcaagtgcaaacagtgagcttttctcccaacagtggttacatgtcaatagggaacaataagggacgtgccttcttgtacaggctcaaacttgtttattttaaacaaatggaagtaattcaagttataactcaggactacgtaaatgtccatattacaaagtctgacagtgaaaatgcgccaccgattgaaaggcggttcaagaaagaaattaccgtgcttgagtttaagacaaaactagagttggttactgggggttcagcacctaccatgaagttgaaggtgtttgacaagaaaaacaattttgtgtgtgacattgacaatgatactgctcttctcgggtcatatcccattgatgatggtgccagaatacatgtcattgacaacttcaccttggtcaaagactttaccaccagtgatagtgctgaaaggttccaattatctgaagaagattatgagaagaagggagatactctgcgctccttcctgcagcgcaacaagctgggcaagtacaagacgccgtttctctgtcggatagccgttgggttccactttagccttaggtatgcttgaagaagtgtgcgaagaagtatgctgactgatgtggcaggagtgagggcgcggtggcgagctgcgacagctgcaggaacgtgatagtcatagccaacatccgcggcggtacttgcccatactgaccaaccgtagtatgagtacatcacactatgcacacagtagttcataacaacgaaccagcgcgcggaagaggtgtactcagtgaagaaccaaggacggtaatgtgatggtaccagtgcaggaagatgagcggcttcttgcgcagcacgatcagcaccgtgtcgccgagctcaggtaccttcgacagcacgaacaacccgacaccttatcctgctcgatgaaactgggtacacaaatggagtggtagtggttccgcagcacgtggatgaacaacaacgccagaccgctgttccatattatcagtgtccgctttaattcaaacctgggacggttctgcatatatactggcctccaaatataaaggccatataaactcccacataataggtaaaatttttatgttaaactaacaatatcgataagaaaacacaaaatgtttaaattgcttaaccgccatgcaaggcgaagtggtattttatatttgcgttatgaaaaatttgaggttaaacgagccaaaatcttttactgctactcatctgctggttctgtgagatttgcctctagtggtagtgatccaggaaaaacagtaccattaattgaaaacatacctgaaccaccacctgtgccagatgtctcatctattggtgaaataactgaagcagtccaaactttagccgcaaacggtgaaccatcatttgccagcttaggactaggtggttggggaccagtgggaatagtacaaaattgttttgaataccttcacataacattagatgtaccatggtggggtgcaattctcattggtacgatagttgtaagagcaattatgttccccctagttataatgtcacaacggaatgctgcattaatgaacaacaatttacctgaaatacagcttcttcaagtcaaaatgacacaagctagacaaactggcaatcagttagaagctgcacagtacgctcaagaaatgatggcattcatgaaggataaaggactaaatccactaaagaatgtccttgtaccattagcacaagcaccactgtttatatcattctttgttggcttaagaggcatggcaaattgtccagttgaaagtatgatgcacggtggcttgtggtggttcacagatttaacagttcctgatcaatttttcttgctaccagtaataacaagtgctaccttgtgggcaacaattgaacttggcgtagacggtggacgtcttgatgctcaaaacatgcaagttatgagatatgttctgcgagcaatacccattgttatgctaccttttacaatcaacttccctggagctattcttgtatactggtgttcaactaacttcatttcattaatccaagtgggaatcttaaaagtacctgcagtgagagattatttcaaaattcctagactaataaaacacacaccagacaatttaccaatcaagaagaaaggtttcattgaaggtgcaaaagattcttggacaaacatgaaaatatcgagagatcttgcggaccggcagagaattgatgaaatgatattcactaaagcagggaagggacctttacagaagacatataaatatgacccaacaaatgtacaagcaaaatctaaatagctcaaatcactccgtcgtgtgcagttgttcgtgcttggtgaattcgtttattcgcgtcttctccatcctaatataaaattgtttgtgaaacataaagcgtgtgtgttcagtgatattcaaattaaattacacaagatgtctttcaacaccgacatttcttctaaattggaaagcagcagaaatactttgcggaaaattgcccgcaatgataataccgaattctccaagcagagcattctgaatgatatggaaaagtttgtgaagatggttaacactatggatgagactgtgctggtacccagccgcttgatgaatctgccacaggaaggtgatgatgaccctttcagcatgttcgctatgctgaatgacttgaagactgaattgttgtgggctggtgatgttgaggagcagggtgacagggcaagggtgtcagacttaagtgacaatgaaagtgacgcctctagtgctgctggagattctggcatagaaggtgaagatgagagggagtctgccgttcgtgccgcagctgcttgccgcaggcatctacgagggctccgccattcccttcgtcagctcacagctgctgccgcacatcttacaagaacttatcaagaagaagtaggtgcaccagtttagagcaaatattccactgcctgtgattgaagctccctcacgtgttgtaaatatagtttaagtggccctttgtacatatagtttaaagggctcccggcgtgtggaatctcagtaagttatgaggttatttaataaacttaatttcaataacttattcaaacaattattatttaatgctacaaagtttctagagcctggaattcttcaacctatattaccagagcttgaactcttattaagaacttggatattcaagtactcattatgtgacaagaaatgtacatttggccaagaaatgttatccttgaaatatgacaacacaaacctttcaaaaagtaaattgtattggtactatggttacacaataggtttgagatatttaaaagacagagctctgtacagcttaacatcaaatataaaagtccaaaacttttgtgccaaattagaaacatttcaattattaggagatatgtttaacttcctaagatttatacaaactgggaagtatccgataatggctcaacggacgtggcatactttcttcgtattaattatttctacgattttatcaattgtcggcgatgttttatcaacgtcaccgggaccatggtacgagaatttgccagcagtcaccatggattataaagtacacatcgatgcggggaaagaagattgttactttcaatatgtgcaacctggtgcgacattttacgctagttatcaggtcttaaaaggaggagatggtatgtgtggttttgcggtgcgccatcctaatgggcagattgtacacccgtacgaatggcggcaaagcgctgagtacgcagaccaaacaagttcaggcggatattatgcggtgtgcattgacaaccagttctccagatttgcaggcaagctggtgaacctgtacttatcagtcatcagatatgatatgtgggagaagtatgccaaggaggttgaagagcttgatatgaatataaagaactttacacattccattcaattggttgagcacaacatcaatgaaatcctgcaataccagtatcattccagagcgagagagtcacgtgattacaatctcctgcaggacaataatgcttatgtacttagatggtcgtttgtccagatccttgctatcgcagctacggggactctgcaggtgtatttcgtaagaaaactatttgaggttaaggataactcgtccaagacaagaatatgattataagttccttctgatgttattgtttcgtgtttgtgatctctgtttttcccaattaatactcctgggggaagagtaaagggtttagtcatagtaaagcctatcgtatacggtaatatagccaggtacttcggaaagaaaagggaagaagatggccacacacatcaatggactgtgtacgttaagccttacgctaacgaagatatgtcagtatatataaagaaaatacattttaaactacatgaaagttatgcgaatccaaatagaattgtcacgaaaccgccgtacgagctcaccgaaaccggttggggtgaatttgagattgttatcaaaatatattttcatgatcccaatgaaaggcctgttacactgtaccatattctcaagctattccaatcacctgtgaatgaaagtgcaccaccagtaggccgtgccctagtcagtgagtcctatgaggagatagtattccaggagccaacactactcatgttactaatgtacattacatataaacaaaattaaacctgcaaaggctttgtgaaagagatgatattattggtccatatccttgagcattatcgtacaactcaaacaacggcgctgcaactaacttataattctttggcaccgcaaacaatgctcggtcttgtaactgtactaagaataatcgcttatgttctttaggctttgtaatatgaggtggaatgtatggatattgaggtggttcaaaatttggtcgccaccaattacctatagtatcttctattacccactcctgtttaactccatcttgtctacccaatgtttctgtcaatagacgtttcagtccttcaatttcatcctctccaggattcagttcaccgccgggtagcttaaagaatgctgtaccaagctgcaacagcaacacatgtggtaatccatgctcatgtaccaatagcacaccttctactgacctcctcataccgattttaacaaattcttcccgcatcctctggaatcttgctggtaccgacgcatccttctcaaacaatggctccttggtcccaaaagtataattagtaagaggatataagtttattgtcctgtttagtgttaaatttccagcattatgactattctgatgttgcacgccaggacgcaccggccactgcttccccgcttgtacagccgccattcaacttagtttataactaaacaagtctagataaattaaggtaacttatatggaactataataagttataagcacaagcgcaagcactaatatcaaaactagaaaatgaatatgaaactatcaattggccaacttttcttgataattatgccattttatcaggacatctgactggtctaagcaaaattcttcagtctgaagtggcaccatcattaaggtctgtagtcgttctccccctacaattgggttgtgaacgagatgaagctttagctcgtttgactgagggccgtgtccctgcatgcacacatgacttagtacctgatttactaagaactaaaccagaacctcaagcagaacaacgccttcaacaatttaatcacaaagcatcatcaaagtaacggcttggacaataacaatggaaagtcgcaactggtgttccactgtcaacaggcgcaaggcagtccgctcggcctcatatctggattttctaatgtaaaggagctttatcagaagatagcggaatgctacgactttccgccggaagatatcctattttgcacgctcaatactcacaaagtagacatgaggaaactcctcggaggccaaataggattggaggacttcattttcgcacacagaaaaggaagacctaaagaaatcgagatagtaaaaactgaagatgctcttggattaacaataacagataacggcgctggatatgcgtttatcaaaaggataaaagaaggctccattgtttcgagaataccgcatatagaggtcggcgatcacatcgagaagttggacggagaaaatatgatcggcaagagacattatgaagtcgctaaattattgaaggaaataccaaaaggtaccaccttcacaattcgtctcgtcgaacctttgaagagtggcttcggaagcatcgggccaaagacaagtggcgcaagagcgggaagaaaaaactatggttcaggaaaagaaactctcagattcaaagcaaatggcccagcgacgatagaaaacgagcacgacgagaggtcacaagctgggatagataaaataaatggcctactagaatctttcatgggtataaatgactcagaactggcaacacagatgtgggacatagcggagggtaaaacgaattcaatgcaactggctgaggccatagacaacagcgatttacaagagtttggattcacggatgaattcatcatagagctgtggggtgttataacggatgctagatctggcagactcgcttagtttatttaaataaaccttaggtatataattttaatttatgtttagaactacttagcgttaaattgcatttaatttttgctgtaatgttttatttaataggattaggtttgggagacgctaaagatataacagtaagaggtttagaaataatcaaaaaatgtgataaagttttacttgaaggttatacttcgatacttactgttggcaaagaagctttggaagaatattatggaagacctttgatactagcagatcgagaattatgcgagaaatatagatgacatattgaaagaagcaaaacaaaagacatagcactgttagttgttggtgatccactgggagctacaacccacactgatatgcttcttcgggctaaacaatttggtgtagaatcacagattatacataatgcatcaataatgaatgctgtaagttgctgtggtttgcaactgtacagctttggggaaaccatatctataccattctggaccgatagctggaaaccagatagtttctttgaaaaaatactagaaaactgcaccagaaacttgcacacattatgtttattagatattaaagtgaaggagccgaaatttatgactgtaagggatgctgcaatacaacttgtacaaataattgacaagaaaccagacacaggtttgacgagggaaacggcgaggggcgcgtgcgcctcggcggtgtaagcgcgcacgcggctgaaggcgaagggcgggaacttgttgggcgagaggtcgaactgcgtccactggtcgcgggcggacaccgcgtagtgccgccacgacagctgccagttgcggcgcgaccgcacgttgtgcagctccaactccagatggaatatctgctcgtgttcgtgggtctccttcctgcgcgagcggaaccgcgtgttggtggagtgtaccggcttcttctcactaaccttctttattactatcacaaccttgtctccgacgagcctgtagtgtccgggcataatgccgaggctgggcttggcggcgcggtgcctgagctggcccacgcacgccgccggctcctccgccgtcgtccacatcagcaccacgccgtcggggaagaacctgaggtacctataataatccaccagataccagggtctataagattggtcctggtacgagttctctccatgacggaggtatgtggtcttgctgatgtagcagccgtgcaggtggatgcgcggcctgtctatgtacatctgtcgccaggatgtgaacccgtgacctcgcggcaccccacactctataccccacgtcttgacacacaatagccgccagatatcgggctccctagcagcgagatagaggccgcggcatgtagccgatatcctctccaacgtgaccgcgtccaggtccgcgctcaccgcccaccgcagcaccagctgcaccacctcgtacggcagccacgatatgtgaccaccccttgtagtgaaccctggctggcagagtgttcccttcctctgcagccgagtgactagatcctctccttctatcatttcatcatcgctatcttcatcctccacttccctcacttcctcaacctcctcaataggagtatcagctctgtgctccgtactctcataaagtctagtctcgacatcgggcacaatctgcattgaccgcttgtaatgctggatggcctcatacagtttaccgctcctctccaactccacaccacggaggaacagctgctttgccttttcttcatcgctaataggttcttcaggttccaatttagtctgttgtcgaggaggttctctctgtggtgaaggtgtagccactaattcacgctgccactgttgtctgaacgcagctagttcatcttctccaacctgaacattggctaaacttaacttctccaaagcatcacgagtttttaatagcttattgtgtttttaaagttcattataacagttaaagtaaaagtttgaaaacatggtggattacagcaagtggaaagacattgagatttctgacgatgaagatgaaacacatccaaatatagacacaccatcgttgtttcgatggcggcatcaagctcgtgttgaaagaatggaggagcgtaaacgtgagaaagatgaatttgagcagaagaaaactgaaacatttaggaaaataagtgaaaccaagcggaagattgcagagactgatccatctagtcccaacttggagtcgttgaaaaaagccctcagtgagctggagaagactgagaacgagattcttagaaaagaagaagaattgagaaagaaagagaagcaaactccatggaatgttgatacaataagtgctccgggatttacaaaaacagttattaacacaaagccagctaggtctggagatgaaaatctcactgaagaggaaaaagaggcaaagatgaaaaaattcatcaaagaaaatgagaaattattgaaacaatttggaatgcttaggaagtatgatgattccaagaagtttctgctagaccacaaccaattagtttgtgaagaaactgcaaattaccttgttatatggtgtatcaatttagaaatggaggagaaacacaatctgatggagcatgtggcacaccagaccatctgcatgcagtacattctggagctctctaaacagttggatgtggaccccagagcttgtgtcagctctttcttctccaaaatacagttagccgagaagacttacaaggactcatttgatgatgagttagaacaattcaagtctcgcatcaagaagcgtgcggcagagaaaatacaggaggctatccgagagcaggaggaagaggaacgcagggccaggctgggacccggaggccttgatcctgttgaagtgtatgaagaactgcctgatgagttgaagaaatgcttcgactcgctgaacgtgccgctgctgcaggagacaatcgccaaaatgccggaacaagaagcggtgtacttcatgaaaaggtgcgtcgacgccggcctctgggtgccgcagaagaaagacgaggaaggggaggggaaaatgatgaaaacggaagcggaaccacgcttacagatgaagtagactgagggaaaaggttaagcccttattgaaaatgattgttgaattgtgttcttatgactgaactactactggaccctaatatacgactatgggtgtttctgcctattgtaattatcactttcctagttggaattgtgaggcattatgtgtcgattattttgtcatctcagaagaaaattgaattgttgcaagttcaagacagccaagttatgatcagagctcgactgttgcgagagaatggaaaatatctgccacgacagtccttcgccatgcgtcgacactggttcaacaatgaagacacaggatattcaaagtacagaaaagagctgctgcttcccagaatccaatgaccgaccctggcatgatgactgacatgctgaaagggaatgtgaccaatgttctgccaatgattgttattggaggttggatcaactggatgttcagtggtttcctaacaaccaaggtaccattccccctgaccctgagattcaagcccatgctccagcgcggagtggagttggcatatctagatgcatcctgggtgtcttctgcttcttggtacttcctcaatgtatttggtttacgcaccatatacacacttgtattaggagaaaataatgctgctgaccagtccaaggtgatgcaagaacaaatgtctggagcagctatggcaatgcctcctgatcccaaagctgccttcaaggctgagtgggaggctttggagataactgaacatcgctggtcacttgctaccgttgaaaattatttgcttgctactgataactgccactatttaacactttgaatgcataggcctggtaaaaagtatttaatccattggatttaagtttcttcaatattatctcttgaagcaatggctgaaactatgaaacaaactgttgcaagtattctcaaaagcattgaaagatataatccagcaaatttgcagacgctggaaagatatgttgatatgcagtctagagagaatacatatgacttagaagcaaaccttgctgtattaaaactataccagtttaacccagataaattcaaccctgatataacttgccagatactactgaaggcattaacaaactttccacatacagatttcacactgtgcaagtgtttgttgctggaatctgtttcagaaaatgaaacaatatctcaaatcaagtacttggcagatattttagagcagtgtgactttgctcagttctggaacagggtgcatcagatgcctgaactttgcaaccgcatcagcagcttccatgactccattaggaagtttgtttgccatgtagttggtattactttccagaccatagacaagaacaacttggccaacttgttgggaggcattgatgatgtgactttaaaacattgggtcaagaaatacggatggagggacgagggaaaccttatctttattgccaatcaagatgagaacatcaagaccaagaacatcacagagaagattgaatttgatcaccttgctcctctgatgacattattgtagtgctgaggaggtccacttggtgcagttgtcctcgaccgaaacctaccagcacttgtctctcatcaaagctaggcaccaagcaagtagctgccattccaggaaagtcaacattgcaaactggtcttctttgtgctcttgtgtcatataaggtaggtttgaagaattttagtttaatttaaaagtaaaatggccaagaaaacatacgatttgctatttaaattgctactaatcggtgactctggagtcggaaaaacttgtatattgtttagatatatccatcggtatagattttaaaatcaagacagtggagctccgtggtaaaaaaataaagctacaaatttgggactgcagggcaggagcgcttccataaataacaacttcctactaccgagggtaatgcttgtctatatattactaatgagaaaacatttgatgaagcatgcaaacgaaatgtggagaagatgatcctcggcaacaatggaggagagttcatggagacgtcggccaccaacatcaacatcgagcgcgccttctccgagctggggacaagacggcgggccgcgaggccgacgcggacgcggcgcgcatcgccgtcgagcgccgcccctcccgcgccccgcccgcgcgccagtgctgctcgcccacacacacaatgctcctgtgcaagaccaagaaagctcgagcgcagtttgactacagaggagttcgctcagattcatctctggtgccacctattcgtcagacagcttcaatttttaagcagccagtaaccgtttataaaactcaggagagtaaagtaaaaacagatctgaaacaaggtacacaagaaaaacctaaacaattgttttgggaaaaacgtttggagaatttgactgcatgtgatgcaaatggtgtaatcggaacaacaacattaccaaagtacataaaacctttgggtccctttacatctgacgcaacaactatacagtctctagctacagctcttcatgtccttccttttccttgtggcatggtgtccataagttgccgtaaaagcaaccacaatgccgcagaacgaatacattgaacgccaccaaaagctttacggtagacgtcttgactatgaagaaaggaagagaaagaaggaggctcgcgagccgcacaagagagcagaaaaggcgcagaaactgagaggtatcaaagctaagatttacaacaaggagcgtcgtaatgaaaagatacaaatgaagaagaaaattaaggcacatgaggagagaaatgttaaacaaaacactgaaaaagtatccgaaggcgctctgcccgtgtacctactggacagagatgtacagtcccgtgctaaggttttatccaatatgatcaaacagaaacgtaaagagaaagctggaaaatgggatgtacctatacctaaagtgagggcacaagctgatgcagaggtgttcaaagttttaaagtctggtaaatctaaacgaaaggcttggaagcggatggtaaccaaggtaacatttgttggagaaaatttcacgcggaaaccaccaaagttcgaaaggttcattcggccaatggctctacggttcaaaaaagctcatgtcacacacccagaattgaaagcaacattctgtctgccaatcattggtgttaagaagaacccaagttcccaaatgtacacaagtcttggtgttatcacaaagggtactgttattgaagtgaatatatcagagcttggtcttgtgacgcaggcgggcaaagttgtgtgggggaaatatgcacaggtatccaacaacccggagaatgatggagttattaatgctatacttcttgtgtaatatcctaaattttgtgattaaattccaaattgacacaaaacatctcgcactcaaacacacaacagttgtataatgggtggaaaagctgaaaaaggtactccaaagtacatcgccaataagataaaagctaaaggtctacagaaattacgttggtattgccaaatgtgtcaaaaacaatgtcgtgatgagaatggattcaaatgccacacaatgtcggagtctcaccagcgtcagctattactgtttgctgacaacgcttccagatacatcgacgagttctctagggagtttgctgatggatatatagagttattaaagcgtcagtttggtacgaaaagggttaatgctaacaaagtatatcaggattatatttctaacagagatcatttacatatgaacgcaacacaatgggaaactctaacagactttgtaaaatggttaggcagagaagggaagtgtgttgttgatgaaacggagaagggttggtttgtggcatacatcgatagagacccagcaactatcgctgcacaggaagctaaggttaaaaaagagaagatggataaagatgatcaggaaagaatgttagaattcatacagaaacaagttgagaaaggaaagaaagagacaacagagccttcgtacaccgagttcaaaagagagaatagtcaggaaagattgactttaaatataaaattgaagaggaaacccgaagaaaaatcggatattaagtcagcgctcctagcgcagaagacaaaagaatccaaaaaaaagaaggtagaagagaatgctttggacgctatcaaggaaatgcaagagaaagccagagaaagggctaatagaaaggaccattggttaacagaaggaattattgttaaaattgtaacaaaaagtcttggagacaaatatttcaaaagaaaagcggtaatcgaaagggttgtggacaaatacgcagctcatgtcaaattggttgacgatgtcaagttgaaactggatcagaatcatttggaaacggtgataccatcaagtggtcggttagtgaggtttgtgaatggagcctacagcggacaaaccggggtgatgaaagatattaacgtggagagagccatgtatgtagtgctctattacaggggagtgagcagccctgactgcaatcgcaccccccatcgagtggcccagtaatattattgggggtggttcttcaagtgaattctgataaaactttataaacaaaatagttagaatcttcatcagccacaaataaggaaatgacgtttgcagaaaaacaagctgaacgtatgaaaagactacggtctcttcactcagctagaaacgaagcaagaagtcataatcatcaagaagttgttgcagaagaagctagaaataaacttcctccaaattacgaagcgaaacgaagacaagcagaatggttattagaggaccagaagaaacgtgaagaagctgctaaagaaggtaaagagtacgatagagtgaagttattaaacatatcagcgacagaagcagaaaggcttgaacgcaaaaagaagaaaaagaaccccgatcaaggtttttcgacatatgaacaagcaacagtaagacaatacaatcgacttgtgaagaatatgcctacagcagatatggagcaatacgaaaaacagaaacagaaatacggagatgcgttttatggtggacctaatgttatcatacatggtatgcatgaagatcgaaaggatgctattgataaaatggttgatgatttagaaggacaaattgcgaaacgcgcgaaatactcccgacgtcgtatccataatgatgacgcagatattgattacatcaacgaaaggaatgccaaattcaacaaaaagttggaaagattctatggagagcacacatcagaaattaaacagaatttggagagaggcactgcaatatagacactatgcacttaagtgatgtaaactggacgccgagtcaatgttgcttgccaattctcttcggaatcttcgaatgctgctaaagcatgcgttgccaaatctggggtttcaaatgttaataataccttttcatccccctcctgtacatatgtgaatggttcaaatgtagttagtcttcgtctgattacttcttccgttatattggcaccactaacttgtaagcactttgttgtattggaattgggagtttcaccaccttggttacgggtagctttttcttctttctctctggcagtgacaaatgaatcatagagatatttaacacgcggagatggtttttcctctggaggtggaggttcttgtgaagcgctgaagggttgatatgatgctatccctcctgttgcacctgctgacccacttagtttcctttctctacctgcacgaggacgtttaaaagttgcattttgtggttgaggtggtgggcttttgatggcttgaattgcaccacttttgattagttttcgagccatctataatgagcataagccctatttgcttcacactgtctatgaagatcttgctttctcttcaccacttttccagtattattagcagcatctagcagttcccaagcaaattgttcagggaaatgaactgtcctatctttttcatttgccgcatccagtaaccatttaattgctaagaatagtgatctcttttctgttattggtcctggtacctgataagttattcctcctcgtttaataggagtaagctgtaataatggtttacagttttcaattgccttatgcaatacatcctttggacttaatattatcttggacttttcttctggtgatgttgctagatgataacgctcaatttgtattcgcttaatattctcaaatgctttctcaactaaactgcgagccagttgtttcttcccatcttccattacatgatttataactttatttataattgggtcatgatacacagaggatgtctcgtacgaagctggaggcttaaagggtgtcgtagccaatttagacaggtcattgttttcaatcagtttagcctggtcttcctttctaaatattggattttgataataatctggaaaacttgttggtcgcgaataaaatctgctttgacttgttgccattgaccacacatcgattagctgtgattgacatctattaaataacattaatttattagtaagattcctcacaacttcaatcaaaccggaaataattaatttaggatggcaggggaagtagtcgtagatgctctaccatacattgatcaaggatatgatgacccaggcgtcagagaagcggccttggccatggtggaggaagaatgtagaagatacaggccaactaagaattatctagaaaatacaggtccagaactaagcacagcctttgagactactgccttacagcgggagatggaaagggtacaacaaaggttgccaatggagcctctttctatgaaaagatatgaattgcccccaccgccagctggaaggctgggggaaccgacagcatggtcagaagcagtggacaactctcatgcacagctgtcacaccaggccacgcgagtacttaacttggagctgcagttacattatgggactgaggcttggaggtcatatttaaatgtcctccaagctctggtctctcgcgcacagaatgagcacacacaattaaggaagcaaatagcagcagtgaactgggagcgcaagcggtcgcagacggcgagcggggcgcggctgcgcgcgctacgccggcgctgggcgcagctcgtctccgacaactaccgtctggagcgcgccatcatgcagttagaaattcaattggaaaaggtcaaaggacaaacgacgattgagggtagtgaaggtccagacatggaggctgtcaaattgttgccagacaaacttaattcggaaaccgagaaagaagaaaaaattttaatttctttaaaattaaggtatgttagcgagataatccttgacatgtgagggctcaagtctacggaagccgtttgcatcacagatgcccacttcaatattgtcagccgtcatctgaccttcgaagccctccttgagagtaaggattgcagtgtggactgcgtcatctagctccagttcctcggtatacctcttttctaagaaagtttttccattattaaagttcttgcccatagcggttgctttccaggcaaagtaggctccggatgggtcacattggaacagataaggcttgccttcatcccacccacatatcagcagggatactccgaatggacggacaccaccagactgtgtgtactcctgcatcaccgtcgcgactctctgcaccagctgtgcggtaggtattggctcgtgatacattaagtagtattgctgtgccatcttacgagctctggtcaccagtagacggtagtcaggacccatacccgagtagaccatgccgatgtgtccagttatcatttccactttgttcacgctgtgttcatcgtacagaatacttttgtgtttgttctctgttgcaatcacgacgccatttgatgcttttataccgacggacgtcccgccggcggcaaaatggcttctcatgcggaccatgcaggaccaagatatacatcatctacaaagacagttaaaggatgcggagcaaattttagctacatccttgtaccaggcaaggcaaaagcttgcttctatagtcaagtctagaaaaaggcctgttccttctgaagaattgattaagtttgctcacagaataagtgcatcaaacgctgtcagtgcaccattatcttggcagcccggagatccacggaggccatacccaactgatttggaaatgaggctaggaatgctcggcagactttgtgatcttccactcaatggtcacacaccatccacacttaatgaactgcacagaataaccactggtggagttccagcatcggcgtcgaaccagttcacatggcactcaggagatctgcatatgacggtggggggagggaactccgtagctatagatggtcgcggcaaagatgcccccaatcaggaggatgttgaagtcatgtccactgactcgagttccagttccagcagtgactctcaatagatattagggctgatcaccatgtctaaaatatttactcctactaatcaaatacgcctaacaaacgttgctattgttagattaaaaaaaggtggtaaaagatatgaaattgcctgttataggaataaagtattatcatggagaaacaaattagaaaaagacatagatgaagtgcttcaaacacatactgtctttacaaatgtttctaaaggtcaagtggctaagaaagaagatttaatcaaaatattcggaacagataaccaaacagagatatgtaaggaaatccttgaaaaaggggaacttcaagtatctgacaaagaaagacactctcaaatagattccctattcaaagatattgcaacaactgttgcagataaatgtgttaatccagaaacaaaaaggccatatccagtgtctattatagagaaagcaatgaaagacactcatttttctgttaatgtcaatagaagtgcaaagcaacaagcacttgatgtaattcagatgattaaaaaggaaataccccttgagagagcacaaatgagagtcagaataacacttggaggaaaagatgcaaagaaagtcatagaaaaggcagtaaaacttgctacaagtgttgaagaagaaaattgggaatctggtacagcaaatattatttgtcttattgatcctggcagctttaggaatttagatgatatgattcgctctgatacaaaaggccattttagtttgaatgttttattggagttattgggtcactgggaggtgagcagcgtcaacttctcgttgagctgcagctgcgtcttgacgagctgcgcgagcgtcaccaccatgagcaggtccttgacgctggaggcgaaggcgtccgcgaaggagtcggcggccaggctgggcagcgagtgcgccagctccagaagcgcgcggcccgccgccttgtggcccggcgcgcggcccgccgccacctcctccacgtactgcagcacctggtccagcgagcccgccagccgcgccgccgcctccgccacctgcgccaggtcgggcgccggctgcacctgccgcgcgcgcgccgatggtcttctggcacagctgcaggcccaccacctcgggctcgtagcacaccagcgacacgtcgatgggtgtgaacatgcagccctgcttgccgtgcggcacgcccagcggcacgcacacgtagccgcgcagccccatgcgctcgcctgccagcgacgtgtccagcgtcacgtgcaccggctcgcggcactcgcgcgagtagtactcgtggatcactgacgagtggttggtcacctcgttgcctgtcgcccaccacccaacaatattttcggaggcattaacccgccggttgagttcgtacacgtccatagcatagttaagttcggcttccacttgatctgttatgcggcacgcaaaaacaatttgtcacttccacaacacccttgtccgatgttcccagcaacgtcccaataactcgatgtgaatccgcaatatgcatcaacaatttgaaataaaactacgggatgtatcttgacaactaagtttagagccattttggatttgaagaaagaagaatagttaacagttggtttgatataaatcatcaatattgaatgtaatacagtggtaatatctacattatttttattatgaatgacaaatttgttgttttaaagtattcaattgttttttaggaggcctcgtcggtgagctcgtcgcagcggtcctccagctcgtactcgtcgagctgcaggcacttgccccactcggcgagcgtgatgcggtgatcgttgtcctcgtcgcagaggtccaggaaaggcccgatgcagtgctccagcgccatcagcggcgcgcggattgggaacagctcgtgccgggatacgaacctgtcgttgtcgtgtgcgtcgaggtcgcaccacttccagatggcggcgttggtccagcggcgcgtgaggttggactccgcctcgcgctccatctgcaggtagtgcggtgtcagctcgcggcgctccgccatgtcgcgcattatgttgaacagccagtcgcgcatgcgccgcgggaagtcagacatctcgctctccgtgcatgagagatcccgtcccatggtcgcggtagatccaggaatacggcatccactttgccgtttaaattcgcaccaaaaccatcggctaacacgtctctatgttgtatagtgacaaaatcttcaagcccatggtctttgaattcatccctggctacgttagtcctgtgctcgtggaagtcgaacgtgtagacgtgaccgtggggccgcacgcgacgtatgagagcatgggttagagacccactaccagtaccagcttcaacgacaacgctgccgggcactaagtctaattgcatcaatatcatactgatatccggtgtgtagatgatctgtgtgcggtgtggtactgtcagagaccataactcgggattcggttgtaacacatgagcccagcctttaggtaaatcaacccggcttccgtaatcagttcctataagacttctaattttaagagctccataaggatcaacatgtcggcggtatcacttgcagcaggtggaggagcgcggctgctcgccgtccgccagccggcgcgcgcccgccgcgctgccagaccccgcgccctcgctctttggtaacttgttggcgatagctaggaatatgtcgttgacgttcatggcagttttggcgctggtctccatgaagagcaggccgttctcgtcggcgtaggcctgcgcctcgtcgaactccaccatgcgcttggcggccaggtcgctcttgttgcccgccaaagcgatcacgatggacggcgacgcctgccgctgcagctcctttacccagttcttagcgcgaccgaatgtgtcctggttagtgatgtcgtaaacaacgatggccgcttgggctccgcggtagtacataggcgctaagctgtgatacctctcctgtcccgccgtatcccaaatctcgaatttaacagtggtgtcatcgaggcatacggtctgtgtgaggaacgctgctccgatcgtgctctcctgatactcgtggaactggcccttgacgaagcgcagaacaagcgaggacttccccactgctgactcgcccagcaataccaacttgaattggcacaccttcgtctgcggcgcaccgttcggcctctgcgctccgcttctgtttgtcgccatcggtcgccgtgatgccgaaaatctcataattacgacttataccaataaaatcataactggaaaatctagcatagaaatgcgaaatgacatttaaactatattttatattacaaatttaaactagtttcttagcctcgaagaagctcttgagatgcctcatctgccagtagccgataccgatgagcacgcccgtctggagcagactccaccacaacacacgctggtttgtgctctccgatgtctgtctgaatctctcttctctttgcctttgatagctttgctccttagtgatttggtgaacttgatctagtaactgccttatccttagctgcagctctgataacttgtcttttttagccacacttgcatagtccactgcatgctcaccaacctgaatgtctagatgcactctcaactgtgagccgctgaaccaagaagtgctgttagagtacatgcagattacatgttcacctggagtagtggatgtgaaagagtacattccctcggatgagtacacacgggatagtactattttatcattaggatccctcacttctacatgcataccaataccaggtgttgatggcatgaaacctccggatctaggatcatacagctccactttgtagttaactataactgtagtatcgtcgggaatttcctctatgaaacattttctttcacctcgttggcccgatgaaccctttgaagaaatggacagtaccttggctgtacagcaattcatacaacaaactattcgacgagacccagctaacttggaagcaatcctaaagatgcctgaggcccaagatgaaggcgtatggaaatatgaacacttgaggcaattttgtatggagttgaatggacttgcagttagattacagagtgaatgtaaaccagaaacttgtacacaaatgactgcaacagaacagtggattttcctgtgtgctgctcataagacacctaaggagtgtcctgctatagattatacacggcacacacttgatggtgccgcatgtctactcaacagtaacacagccttaatgtgcatcattacactcttagatagtatttttggataaatataacaaaaatgtttatctctcccatcgttgttactgtactagtcacattaattagtggaatattttccaaaagcgtagagttaactttcgaactccctgatagtgcagtagaatgtttttatcaagaaattgaaaagaatacttctgcttcattagaatatcaggtgattactggtgggcagtatgatgtggacgtaaaagtagaaggtcctaataagcaaataatttatcagcaacaaaagatgcaatatgactctcatcaatttacagctcaaaacacaggtgtttacaaagtttgcttcagcaatgaatttagtactttctcacataagcttgtgtatatggaactgaatgttggacctgaacaaccactgccaggggttggggaccatgctacagtacttacacagctggaatcttctgcagaagaaattcattctgcactaaacaggataatcgatcatcaaacccatcacagattaagagaggctcaaagtcgcaagcgtgcagaagatctcaacgagagagtgttctggtggtccatgggagagaccttggccattatgtgtgtcacctttgtacaggtcatggtcctcaagaacttcttcagtgaccgaccaacattgtataatatagtaaaagtttaatttttaatatatttcatgtttttaggttaaaattgacacaatgtacaaagtcgaattccttttaaattacaatcctagcgtcttcaataataaacgccgattatatcgaagatggagattgaaatattgaccactgcagggtcaaagtctctcggcaaaattacattaaatgacgacgccactataaaaaatgtgaaagaaaaaatttatcaacaccttaaaaaatccctctaccctgacaggcaagctatcaaacccgaagctaaaggaaagtcactaaaggatgaaactaccctaaaatctctgaacatccaagatggctctaagctctatgtctcagatcttggtcctcaagtatcatataaaaatgtatttttagccgaatatgctggaccattatttgtatacctttgggtttatcaaaggccatggatcttatatggggatcaaacatcatcaccagggactgttgccaacatagcagcagtatgctggagtttccattatgctaagagactgttggagacactttttgtgcaccgtttttcacatggtactatgccacttcgcaacttattcaagaactgcacatattactggctgtttgctctctatattgcttaccatgtcaatcatccactcttcacctcaccctgcaatgtctgtgtctatgtcggtctcgctggatttgttttgtgtgaattgggcaatctgagcattcatttattgctaaagaatctccgtcctcccggtaccaaagtgagacgcatccctatgcctgatggaaacccattctcactgcttttgaattacgtctcctgccctaattatacctacgagtttggcgcttgggtctttttcaccattttgacaaaatgtgcaccagtgggtttatttgccgcagtaggaatgtaccagatgtcggtgtgggctatcaacaaacaccgcaactacaagaaggagttccccgactaccccaagggacgtaaagctatcctgcctttcgttctctaaatcatgacatagttttattggaaggtatgttaaataaatgatgcttttaatgtgcttttggtgatggctactttgggttggtctttatttgtgaagcaatcttttattctattttattataatggacgacatcgtgcgcacgcgcacctacgacctgcacatcacctacgacaagtactaccagacgccgcgcctctggctcatcgggtacgacgaggagcggcggctgctgagcgtggagcagatgtacgaggacgtgtcgcaggaccacgccaagaagacagttaccatggaggcgcacccgcacctctccggacccaccatggcctccgtgcacccctgccgacacgcggaggtgatgaagaagatcatagagacggtgacggagagcggcggcgccatggcggtgcacgcctacctcatcgtcttcctcaagttcgtgcagtccgtcatacccaccatcgagtacgacttcacgcagaacttcgccatgaactgactccgaggtaattatttatctagccctgtttctgggcgatttcgcgcgccctggccttctccagcttggagatacgcgcgttggacttgttgccgagcacgccgccgccccagtgccggcgcagctcctcgtacctctcgttgaagttggtcttgatggcttccaccagcttcgagaacgatgcccggtcaccagattcaacatgtgtcaaagctaagctggtacatgtcttgcggtgcacgagtgctccgagtctagacttgcccttcacgatgcagtagggcacacccatcttacggcagagggcgggcaggaacaacacaagctcaatgggatcaacatcgtgtgcaatcacaacaagttgtgccttcttcttctctacgagcttggtaacagtgtttgtgccagcacgaactgtgttgggcctcttcgctggtggctcatctttcttggcaatcttagcttcagcagctttcctcagacgttctttcctgactgcctcagtctccggcctgtatttctccaacagcttgaacagacctttggctgatatggatgatgatgcagaaacatacaaactttggcgtattagaaaaacagttatgcagctgtgccacgatcgcggatatttggtaacacaagatgaattggatcaaacacttgaacaattcaaggaacaatttggagataaaccgagtgaaaaacgtccagcaagaagtgatttaatcgttcttgtggcccacaatgatgacccaacggatcaaatgtttgtgttcttccctgatgaagctaaaataggaattaaaacaatcaagacttactgtacgagaatgcaagaggagaatatacatagggcaatagtagtggttcaagctggtatgacaccatcagcaaaacagtctctcgttgatatggcaccaaagtacattctggaacaattcctggaatctgaattgttgatcaatataactgaacatgagttggtaccagagcatattgtactgactcctgatgaaaagcaggaattactggcaagatataaattaaaagaaaacatgctgatgagaattcaagcaggtgatcctgtagcaaggtacttcgtctgcagccagaaagtgtaacgaggataaaatgttgccagtgtcatcatgaggccggctgttcccgctctatcagtgagctggtccaatattgctccaaatttagtactttgattgagatatctcgcagcatggccatcgaccgcatccaataaagccgtgtgtgggcatgtattatatcactcgtcgtagggcggctctgtgccgaagtaacggtcaccgaagtgatccccggcaataggatctagtgccgatgtcactattttaacctgcgggaaggcgtaggcgatggagtggaccccgatctcggccatgagcagcgacacgaggctgatgttgtgctcgggcacgtcgtggtccagcagcacgcggatggccatgatggcggccgcgcccgtcgccaccgtcgcgtccatcagcaccacgcggtagtccttgatgtccttcggcagccgcaggtagtacagctcgggctcgtcggtctgctggttggtctgtatgaggatcttgccgatgcggatgtccttgcagacgtcgcacacggcctgctccatggtctcgccggcgcgcaggatggacacgcacaattgccttggacattgacggtacattttacaaagtttccagagagcatactccttcgatgtcccaataaagatgttgttgaagcacactttatgtcaacaatcaaggaagcagatgtgctcaaacatagaggacaagtgatgtctacaatgcaaaaaaaggatcacaatcaattatggctaggattacaaaatgataaatttgatcaattttggatgtgttctaattctatacttcggttcctctaccgtcattggtactccattatcgattccatctagctcttctatcaagttttcatatacctttttataaataacttttaagttatcatcacttatagatgcacctttcggttcaagagcacgaattactttttcaccgtagaatgcataaactagacctgctgaacttaatttgattttatacttatcacccaattctggtctaacagtgctcaatgtttcattaaattctctctgatgatgatcataccgctgcttctcatggtcaaagactgcaccaacatctaccactatgtcacaggtgtttaacttctccatatctctcgtacggactatttccgcatctttataggttggtaatagtttaagcatgcagcaagccaagacttcgtcgcaatgaaaaactccatcgtgtgtgccgatcttcatgtttattgaacaaaacgtttgataatactatattgatttggatgaattataaaagtgctaatgctatgaataatatttttaaacataaaaacttttaaagataaacgtttcacggtggacaatatgcgtaatactaaattaaaagacttacgtagtgaatggaaggattcaagatttttttttgggaaaaacaaagttatggctgtggcactgggcaggacaaagagtgatgaaattgaagatcaattgaatttgttatcgaaaaaattaaagggccaatgtggtttactcatgacaaacagaaatattggagatgtgcttcagtggtttaaaacctacagagcagcagagtacgccagagctggtttcattgcaacacatgatgttatattaccacaggggcacttgaagacttttcacacacaatagaaccacatttacgtagattaggacttcctacttctttggagagaggtgtcatcacacttattaaagaatatcaggtgtgcaaaaaaggtgtagcattgacaccagaacaggccagtatattgaaacttcttggcaaccaaatggctaagtttaaacttgagatcaaatgtcactggaccaaaggcaaaggatttcacaaagatattgatgtaccaagtgataaggagagtgatagcgacaatgatatactcgaagaaatgaagatgaaacatatcctagtcgccaggctcctcggcagcggacagacctttcttctgctgcgacatcgtgcggatcagcgtcagaaacgccttgtcgacgttgtcgcgtgtcttggcggaggtctcgacgtagggcacctgccaggcgtgcgcgcgctcgcggcacgcgtccagcggcacgcgccgcttgtcgcccaggtccgacttgttgcccaccagcaggaacgggatgttctcatcattcttcactcgcaggatctgctccctaaattcctgcgtggcgtcgaagctctcgggctcggtgatggagaagacgcagaggaagccttctccggaccggaaatagttgtccctgatggcagcgtagtcctcctggcccgccgtgtccaggatgtcgatctgcacctcctcgccgtccagcacgacctttttcctgtagctgtcggctttcgtgggctcgtagtcctcgacgaactcgtcgtacataaactgtagcgtaagcgcggacttgcccacgccgcccgagcccaccatgatcaccttgtgcagcacttattgtttaaaatttaatttatatccttttgattctggatcttgttccatttggaaattatcagttgaaagaccaaacggctttaatatcatgttgcctaaatctttcaatttcccgagcatttccttctttaatttctcattcttctcttctattattggtggtagccttattactgctgcttgagcctctttatgtgttggatctagttctagaatcttcttaaaatctgccaaacactcatcaaacttctccgtagcctcatatgattgtgcccgtctataataagctttcaaatatttatcatctaattcaatagctttggtgcaatctttgatcgctctcttatatttttccagtttcattttagcggcacttctgttgcaatacaaaatggatcgctgttgttcaaactgtagcggacagatttttaaaccttcagtatatttctccatacttttctcgtattcaccaattttaaatgcttcgtttccctcatttttaaaaccctccgctttaattcttcgctcctctttctggtcatcggtaagatccacttcagcatctttgagggaaacctcatcagaatctgtgtcactctcatccttgtcgctttcagctttgtagctatcactcttcggttggaggaatatttgcttttgtgcatctccggtagaatcatcatcacctgtttctggattaatatttgcagtttcatcggcactcaaaaattccaaatccttagtcaaatcgtcaataacttcctcgttagagatggtattcttaagtctatccgacattttatatttaactataatccaaaatccgataaaaactattcaacaccaataaaacggaagaaaagggagaatcctggggctatgatttgtatcctgaaaggcgagggacatttacaccaaagatatccaacattctaattggtaaagaagggaaagaagggattgagaagtttaaatgcgaaaaaaatgtatacgaatgtgttaaaaatagtcctatagttaaagtgatgatggctgctttaaaaagttctggttgccctgtggatataagaagacacatatcttgtgaagtttgtgattattctgttagtggaggttatgatcctgaattgaatcagatagtggtgtgtcaaaatgtatcaacaagaaagggtatggtgcaaggtgtgttagcacacgagatgatacatatgtttgattactgccgtaatgacctcaacttcaagaacatggaacacctggcatgttcagaaatccgtgctgcgaatcttacacattgctcctttgtcagtgcttggtcacaaggtgacgcttcttggacgaaaataaagcaagcacatcaggattgcgttaaaacgaaagctttgtactcagtgatggcagtccgtcagattggtaaagcggaagctgtagatgtgatagaaaaagtgtttcctaaatgttacgctgatttagaaccaataggaagacgaatcagaagaaattcagatgacatgctccgtgcattcaaagaggctgcatattatggttacaattagtttataagtagaagattgttttgtgtattctgattagagaggaaagcaagatgacctttggggcacttgttagcataatgacccttggttccacacttgaaacatgtgacttcttccaatggcttgtgcatgaggcggagagcattagcatcatcattgtcactggctggcttgacataacctagggctcggtatcttgcttcctcttgtctttgggctgcttctcttttctcttgaggtattttgttacaagatgatgccttatgcccaacctcggagcagtagtggcagacaggtaatctcttggcatcttttgtctgctcaggtgctgcaggcagttcaaacctaggatgcatgtatttgcaatttggcccatccgggcagaagccagacaagtaatttatgcagagaactctgcggacatgtctgtgtctgcagtgtggcccgtggcgacagaagcctcggtcataccatggacagtctttaatcttgctctcaggatcaatgtgtaaaaatggacattccttattgtgaaaatcgggcgtagaagtaacattctggcatcttagacatatcatactcatgaaggaaacattgatcccccttcttacaaagacctcttaaccttgcataccacggtgcggtcgccgcgaacgtgtctgtacgggcactggggaccattattgcaacctccagggttactgtaaaattcgcatactgcagctgttgatttatccattccaggaaatggtaaagatgcttgaacatagacagcagctggcaaagatacgggcccagcaatcatacaaagcagctaaagctaaaaggcagagtaaaattaagagtaagaaatatcatcgcatattgaagaaagatagattaaaacaacagttaaaagaatttgaagaactgcaaagtaaggatccagaagaagcactaaagaaacttgaatcacttgagaaggctcgtgcattggaacgacacacactcagacacaaaagcactgggaaatgggcaaaaagtaaactgatcagagcaaagtatgataaagaggtgaggcaacaattagctgagcagttggcagtcagtaaatctcttactcataaaacatttgatgcagcaagctccgatgatgataatgaggccaatcaagaaattccagacttaacattattacaagatccaacaaacccatggatgatgaaaagatccaataaagataatgtggattcagagtttgattttggatacaaaaagtatcttaaaggtaaaatgtatgaatactaatattgaatgttattccactggaggaagtcaagctggagtcacttaaagatgaaggacaatatcgcaacggctggttgatacgcactgcctccaaatcatttgcggtgtatgccgctacggccacagagaaagaagagtggatggctcacatagagaaatgcatagaagatttattaaggaaaagtggtaagcaaccgccatcagagcacgcggcggtgtgggtaccggacaacgaggccgcaatatgtatgcactgcaagaagacacagttcaccgtcctcaacaggagacaccactgccgcaagtgcgggtccgtggtgtgcgggccgtgctcgtccaagcgctgggtgctgcgcggtcagagcgagaagccgctgcgcgtgtgcctgcagtgttacgacgatctgacgcgcgagcgtgctcgcgtgcctcctcttccgcacgcccgcagtgaaatcggacacgacgggctcgggcggcgactcgtccgcggacgatgacagcgacctggctcagtctttttgttttcggtgaacacaaagtttaattcagtaaactgtcacattttagtggaagcctcaagggagcgcagcagcggtgcgcgggccatatactagaaacgatccttcgaggcatggaggtccgggtttgtgaggtactgcagctcttgcaattcctggaatttctcatggtctctaatatgtgcgtaattagcagacaaacacatcagataatggaccaaacttaaaataacaagtacgcaggacaccatagcaagaataaacatgaattctgctttctcaacataatctttgcaaaataacttcattttgtatgcttcacaaatcttcatgtggtcctgtttaacagacgatggaaacataaagtcaaattgtgtgaagtcaatgcaggttgttaatgcaatgttttcgggtttggaacacaatttccaaaatatagtgaacaagaatgtagtgattactagaaagcctagcaatacaatccatatgaaagttaaaatgtatgtgattatcatgaacactgcacaggatattctgcctccgacgcgggccctccatgcacggtaaaccttttgtctggtagcacctgttgtcaggcatcccaagcatagaagcattaagccgagtgcagccatgcaagcactgcctacgatgaaaatcatctgcaatgcttcaatccaaatgagacgaaactgaaatacttcgtcgaacataagaattgaaagtgcggatcctcggtacatagttccacaaaacacccccacgcccaaacaacacataatagttgcgataagtgttgcatggggaattcttgttagacaagcttgacaagcatcgcccatttcacgttcacttatttaacgttcgtaacatattctaaacatttacttaacattcaacaatattgaatggaatattgcagattttcaatactagattaattacatgtaatagtgaaatttttagtaacaatgggactctgtaaatgtccgaaaagaaaggttaccaaccaattttgttttgaacacagagtaaatgtttgcgagaattgtatggttacaaaccatccaaagtgcattattcagtcttatcttcaatggcttcaagatagtgattataatcccatatgcgaaatatgcacgaaaagtttatccgagggggagtgcataaggctaacttgctaccatgtatttcattgggaatgtgcggaatctcgttaccgtgcattacctcgcacaacagcaccggcaggctaccagtgcccatcttgtgctactccagtattcccacctccaaacttagtgtcccccgtagctgatgtacttcgagagaagcttgcaggtgtcaattgggcgagagctggtcttggcttaccactgctttcagatgaccaagacatgaaaggtgctgcaagtaggcgcagtcaatccccgttagaatttcaatattctaacaatataatggacagccatcgcgggactcctgtaggggctagtgatgatgaatcaacaaaccgctctgcgacaagctcaccacattccataatacaaattccagatgaacctgtcaatatatatgatggtacatctaaaagaaatgatagcttacaaggtggtcaagcaccaagaaaaggttataagttactcgacaacacaaatgtaatataactctagtaatcacaaaagtaattattttttgagtgcttgtcaccacgttaaacaccgaataaatacattaatctaaaaaaaaacacattctaaaaaatgtccatattaataaatacaaatatataaatactgagactcaaacatttgtgagaaacaacgagccacgacagtataaagtagaacaaggccctcgggctggctgtcgcccaggaacaaatgttgcccaaatgaagccaaccattgaaatgacgaggaacaggcagtagcccagcacgcacacagattggaaaaatctccaatccaactagcacaaacacctctgcaaactctggtcctccatcgttcgagttgtcagcacgctcggtggagccctgcaggattgtcgccatcagcgtcagcaatggaccccaggtcccattcttttaacaaactttctctaggtattaagacatgtaagccaacagctcgtaaatctcgcataaatgtttcaggttcatcaagggtatattccatactttccccagaaggtggga
[truncated: 6,971,644 more chars]
